# Supplementary material for: Impact of 16S rRNA Gene Redundancy and Primer Pair Selection on the Quantification and Classification of Oral Microbiota in Next-Generation Sequencing
Source: Microbiol Spectr. 2023 Feb 13;11(2):e04398-22. doi: 10.1128/spectrum.04398-22 (PMC10101033; doi:10.1128/spectrum.04398-22)
Supplement: Supplemental file 2 — Table S1. Download spectrum.04398-22-s0002.xlsx, XLSX file, 0.1 MB [file spectrum.04398-22-s0002.xlsx]

## Sheet: Titles.Abreviatures
Table S1. Sizes of the bacterial genomes and genes, the number of genes per genome, and the number of gene variants per genome across eight taxonomic ranks.
Table S1.1. Sizes of the bacterial genomes and genes, number of genes per genome, and number of gene variants per genome at the superkingdom level.
Table S1.2. Sizes of the bacterial genomes and genes, number of genes per genome, and number of gene variants per genome at the phylum level.
Table S1.3. Sizes of the bacterial genomes and genes, number of genes per genome, and number of gene variants per genome at the class level.
Table S1.4. Sizes of the bacterial genomes and genes, number of genes per genome, and number of gene variants per genome at the order level.
Table S1.5. Sizes of the bacterial genomes and genes, number of genes per genome, and number of gene variants per genome at the family level.
Table S1.6. Sizes of the bacterial genomes and genes, number of genes per genome, and number of gene variants per genome at the genus level.
Table S1.7. Sizes of the bacterial genomes and genes, number of genes per genome, and number of gene variants per genome at the species level.
Table S1.8. Sizes of the bacterial genomes and genes, number of genes per genome, and number of gene variants per genome at the strain level.
Mean_num_genes	Mean number of genes
Mean_num_gene_variants	Mean number of gene variants
Mean_num_genes_+strand	Mean number of genes in the positive genome strand
Mean_num_genes_-strand	Mean number of genes in the negative genome strand
Num_genomes	Number of genomes
Num_genes	Number of genes
Num_gene_variants	Number of gene variants
Num_genes_+strand	Number of genes in the positive genome strand
Num_genes_-strand	Number of genes in the negative genome strand

## Sheet: Table S1.1
Superkingdom	Genomes_mean_size	Genes_mean_size	Mean_num_genes	Mean_num_gene_variants	Mean_num_genes_+strand	Mean_num_genes_-strand	Num_genomes	Genomes
Bacteria	2.93366e+06	1501.32	4.55227	2.60355	2.36292	2.18935	518	AE017143.1-CP002287.1-CP006958.1-CP001392.1-CP001182.2-CP001172.2-CP000863.1-CP000521.1-CU459141.1-CP001937.2-CU468230.2-CP010350.1-CP019041.1-CP014232.1-CP014228.1-CP058259.1-CP040005.1-CP012590.1-CP027236.1-CP012959.1-CP003099.1-CP001733.2-CP003496.2-CP007502.1-CP016553.1-AP014520.1-CP012958.1-CP012067.1-CP001607.1-AE007869.2-AE007870.2-CP000628.1-AP006627.1-CP001708.1-AP012029.1-CP020815.1-CP0…

## Sheet: Table S1.2
Superkingdom	Phylum	Genomes_mean_size	Genes_mean_size	Mean_num_genes	Mean_num_gene_variants	Mean_num_genes_+strand	Mean_num_genes_-strand	Num_genomes	Genomes
Bacteria	Actinobacteria	2.70309e+06	1503.65	3.12088	1.53846	1.25275	1.86813	91	CP014232.1-CP014228.1-CP058259.1-CP040005.1-CP012590.1-CP027236.1-CP002045.1-CP012070.1-CP002567.1-CP001213.1-CP003497.1-CP001853.2-CP003498.1-CP001515.1-CP003039.2-CP002915.1-CP001606.1-CP001892.1-CP002743.1-CP000303.1-CP001750.1-CP000605.1-AE014295.3-AP010890.1-CP001095.1-CP002286.1-AP010888.1-CP002010.1-CP002794.1-CP003207.1-CP003206.1-CP003209.1-CP003210.1-CP003211.1-CP003212.1-CP003213.1-CP0…
Bacteria	Bacteroidetes	2.5634e+06	1489.2	3.68182	1.77273	2	1.68182	24	CP027234.1-CP027231.1-CP014227.1-CP001632.1-CP012589.1-CP027229.1-CP002689.1-NZ_CP011995.1-CP012889.1-CP013131.1-NZ_CP011996.1-AP009380.1-AP012203.1-AE015924.1-CP002589.1-CP013195.1-CP012074.1-CP003502.1-CP003503.1-CP002122.1-CP002123.1-CP003191.1-CP028365.1-CP017038.2
Bacteria	Candidatus Saccharibacteria	705138	1437	1	1	1	0	1	CP007496.1
Bacteria	Chlamydiae	1.23072e+06	1515	1	1	0.6	0.4	5	AE002161.1-AE001363.1-BA000008.3-CP001713.1-AE009440.1
Bacteria	Chlorobi	2763181	1287	2	1	2	0	1	CP001097.1
Bacteria	Chloroflexi	4.33863e+06	1431.5	2	1.5	1.5	0.5	2	AP012029.1-AP012337.1
Bacteria	Firmicutes	2.56577e+06	1514.84	5.42614	3.18182	2.89773	2.52841	177	AP006627.1-CP001708.1-CP020815.1-CP001598.1-AE016879.1-AE017334.2-CP001215.1-CP002091.1-AE017225.1-CP002468.1-AP011541.2-CP002183.1-CP002905.1-CP002906.1-CP017037.1-CP002491.1-CP002621.1-AE016830.1-CP002273.2-CP027226.1-CP002390.1-AP008971.1-CP000423.1-CP002618.1-FM177140.1-CP002616.1-CP005486.1-CP001084.2-CP003094.1-FM179322.1-FM179323.1-CP005484.1-CP005485.1-CP006033.1-CP001617.1-CP005942.2-CP0…
Bacteria	Fusobacteria	2.23785e+06	1463.11	4.35	3.55	2.65	1.7	21	CP013331.1-CP013336.1-CP013334.1-CP003723.1-CP007062.1-CP012713.1-CP012715.1-CP012717.1-AE009951.2-CP012716.1-CP013121.1-LN831027.1-CP007064.1-CP007065.1-CP003700.1-CP012714.1-CP001685.1-CP012410.1-CP016753.1-CP014231.1-CP011280.1
Bacteria	Ignavibacteriae	3.47971e+06	1341.5	1	1	1	0	2	CP003418.1-CP003557.1
Bacteria	Proteobacteria	3.91151e+06	1497.26	5.20859	2.87117	2.68098	2.52761	170	AE017143.1-CP002287.1-CP006958.1-CP001392.1-CP001182.2-CP001172.2-CP000863.1-CP000521.1-CU459141.1-CP001937.2-CU468230.2-CP010350.1-CP019041.1-CP012959.1-CP003099.1-CP001733.2-CP003496.2-CP007502.1-CP016553.1-AP014520.1-CP012958.1-CP012067.1-CP001607.1-AE007869.2-AE007870.2-CP000628.1-CP002695.1-BX470248.1-CP003774.1-CP000792.2-CP000767.2-CP001220.2-CP006731.1-CP000783.1-CP003312.1-CP004091.1-CP0…
Bacteria	Spirochaetes	1.44508e+06	1509.18	2	1.36364	1.81818	0.181818	11	AE017226.1-CP003902.1-CP003115.1-CP000805.1-CP001752.1-CP003064.1-AE000520.1-CP002375.1-CP002376.1-CP002374.1-NZ_CP009228.1
Bacteria	Tenericutes	763520	1477.23	1.23077	1.15385	0.692308	0.538462	13	L43967.2-CP003773.1-CP003770.1-CP003771.1-CP003772.1-FP236530.1-AP012303.1-CP002077.1-U00089.2-CP003913.2-CP001995.1-CP002458.1-AP009608.1

## Sheet: Table S1.3
Superkingdom	Phylum	Class	Genomes_mean_size	Genes_mean_size	Mean_num_genes	Mean_num_gene_variants	Mean_num_genes_+strand	Mean_num_genes_-strand	Num_genomes	Genomes
Bacteria	Actinobacteria	Actinomycetia	2.72003e+06	1505.4	3.18605	1.55814	1.27907	1.90698	86	CP014232.1-CP014228.1-CP058259.1-CP040005.1-CP012590.1-CP027236.1-CP002045.1-CP012070.1-CP002567.1-CP001213.1-CP003497.1-CP001853.2-CP003498.1-CP001515.1-CP003039.2-CP002915.1-CP001606.1-CP001892.1-CP002743.1-CP000303.1-CP001750.1-CP000605.1-AE014295.3-AP010890.1-CP001095.1-CP002286.1-AP010888.1-CP002010.1-CP002794.1-CP003207.1-CP003206.1-CP003209.1-CP003210.1-CP003211.1-CP003212.1-CP003213.1-CP0…
Bacteria	Proteobacteria	Alphaproteobacteria	3.94006e+06	1440.29	3.57143	1	2.28571	1.28571	9	AE007869.2-AE007870.2-CP000628.1-BA000012.4-CP000758.1-CP000759.1-CP020442.1-CP001312.1-CP015583.1
Bacteria	Chloroflexi	Anaerolineae	3532378	1397	2	2	2	0	1	AP012029.1
Bacteria	Firmicutes	Bacilli	2.59025e+06	1515.79	5.5241	3.21084	2.96988	2.55422	167	AP006627.1-CP020815.1-CP001598.1-AE016879.1-AE017334.2-CP001215.1-CP002091.1-AE017225.1-CP002468.1-AP011541.2-CP002183.1-CP002905.1-CP002906.1-CP002491.1-CP002621.1-AE016830.1-CP000423.1-CP002618.1-FM177140.1-CP002616.1-CP005486.1-CP001084.2-CP003094.1-FM179322.1-FM179323.1-CP005484.1-CP005485.1-CP006033.1-CP001617.1-CP005942.2-CP002222.1-AL935263.2-CP004082.1-CP005926.2-CP000033.3-CP002559.1-CP0…
Bacteria	Bacteroidetes	Bacteroidia	2.5287e+06	1491.36	3.44444	1.61111	2.05556	1.38889	20	CP027234.1-CP027231.1-CP002689.1-NZ_CP011995.1-CP012889.1-CP013131.1-NZ_CP011996.1-AP009380.1-AP012203.1-AE015924.1-CP002589.1-CP013195.1-CP012074.1-CP003502.1-CP003503.1-CP002122.1-CP002123.1-CP003191.1-CP028365.1-CP017038.2
Bacteria	Proteobacteria	Betaproteobacteria	3.45971e+06	1497.68	3.53333	1.53333	1.5	2.03333	35	CP002287.1-CP006958.1-CP001392.1-CP002695.1-BX470248.1-CP003774.1-CP001220.2-CP010516.1-CP010517.1-CP000884.1-AE004969.1-CP001050.1-FN995097.1-CP000381.1-FM999788.1-AM889136.1-CP001561.1-AM421808.1-CP002419.1-CP002420.1-AE002098.2-CP002424.1-FR774048.1-AL157959.1-CP012073.1-CP001644.1-CP001645.1-CP001068.1-CP001069.1-CP006667.1-CP006668.1-CP006669.1-CP003911.1-CP002417.1-CP001635.1
Bacteria	Chloroflexi	Caldilineae	5144873	1466	2	1	1	1	1	AP012337.1
Bacteria	Candidatus Saccharibacteria	Candidatus Saccharimonia	705138	1437	1	1	1	0	1	CP007496.1
Bacteria	Chlamydiae	Chlamydiia	1.23072e+06	1515	1	1	0.6	0.4	5	AE002161.1-AE001363.1-BA000008.3-CP001713.1-AE009440.1
Bacteria	Chlorobi	Chlorobia	2763181	1287	2	1	2	0	1	CP001097.1
Bacteria	Firmicutes	Clostridia	2.46236e+06	1488	3.25	1.75	0.75	2.5	4	CP002273.2-CP027226.1-CP002390.1-CP027228.1
Bacteria	Actinobacteria	Coriobacteriia	2411870	1473.6	2	1.2	0.8	1.2	5	CP001682.1-CP001726.1-CP001721.1-CP012069.2-CP002106.1
Bacteria	Proteobacteria	Deltaproteobacteria	3241342	1512	2.5	1.5	2	0.5	2	CP014230.1-CP014229.1
Bacteria	Proteobacteria	Epsilonproteobacteria	1.69274e+06	1482.79	2.16667	1.16667	0.25	1.91667	12	CP000792.2-CP000767.2-AE000511.1-CP001680.1-FM991728.1-CP001173.1-CP000241.1-CP002331.1-AE001439.1-CP002334.1-CP001217.1-CP001072.2
Bacteria	Bacteroidetes	Flavobacteriia	2.71952e+06	1479.47	4.75	2.5	1.75	3	4	CP014227.1-CP001632.1-CP012589.1-CP027229.1
Bacteria	Fusobacteria	Fusobacteriia	2.23785e+06	1463.11	4.35	3.55	2.65	1.7	21	CP013331.1-CP013336.1-CP013334.1-CP003723.1-CP007062.1-CP012713.1-CP012715.1-CP012717.1-AE009951.2-CP012716.1-CP013121.1-LN831027.1-CP007064.1-CP007065.1-CP003700.1-CP012714.1-CP001685.1-CP012410.1-CP016753.1-CP014231.1-CP011280.1
Bacteria	Proteobacteria	Gammaproteobacteria	4.28044e+06	1501.99	6.13393	3.55357	3.29464	2.83929	112	AE017143.1-CP001182.2-CP001172.2-CP000863.1-CP000521.1-CU459141.1-CP001937.2-CU468230.2-CP010350.1-CP019041.1-CP012959.1-CP003099.1-CP001733.2-CP003496.2-CP007502.1-CP016553.1-AP014520.1-CP012958.1-CP012067.1-CP001607.1-CP006731.1-CP000783.1-CP003312.1-CP004091.1-FN554766.1-CP000247.1-CU928145.2-CP000468.1-CP000946.1-CP000819.1-CP001509.3-CP001665.1-CP001396.1-AE014075.1-CU928162.2-CP000802.1-CU9…
Bacteria	Ignavibacteriae	Ignavibacteria	3.47971e+06	1341.5	1	1	1	0	2	CP003418.1-CP003557.1
Bacteria	Tenericutes	Mollicutes	763520	1477.23	1.23077	1.15385	0.692308	0.538462	13	L43967.2-CP003773.1-CP003770.1-CP003771.1-CP003772.1-FP236530.1-AP012303.1-CP002077.1-U00089.2-CP003913.2-CP001995.1-CP002458.1-AP009608.1
Bacteria	Firmicutes	Negativicutes	2.01616e+06	1516.69	4.25	3.25	2.25	2	4	CP017037.1-CP012071.1-CP017042.1-CP001820.1
Bacteria	Spirochaetes	Spirochaetia	1.44508e+06	1509.18	2	1.36364	1.81818	0.181818	11	AE017226.1-CP003902.1-CP003115.1-CP000805.1-CP001752.1-CP003064.1-AE000520.1-CP002375.1-CP002376.1-CP002374.1-NZ_CP009228.1
Bacteria	Firmicutes	Tissierellia	1840322	1485.5	4	3.5	2.5	1.5	2	CP001708.1-AP008971.1

## Sheet: Table S1.4
Superkingdom	Phylum	Class	Order	Genomes_mean_size	Genes_mean_size	Mean_num_genes	Mean_num_gene_variants	Mean_num_genes_+strand	Mean_num_genes_-strand	Num_genomes	Genomes
Bacteria	Actinobacteria	Actinomycetia	Actinomycetales	2.8565e+06	1505.69	3.11111	2	1.33333	1.77778	9	CP014232.1-CP014228.1-CP058259.1-CP040005.1-CP012590.1-CP027236.1-CP002045.1-CP012072.1-CP040006.1
Bacteria	Chloroflexi	Anaerolineae	Anaerolineales	3532378	1397	2	2	2	0	1	AP012029.1
Bacteria	Firmicutes	Bacilli	Bacillales	3.28959e+06	1512.42	6.61111	4.85185	3.74074	2.87037	54	AP006627.1-CP020815.1-CP001598.1-AE016879.1-AE017334.2-CP001215.1-CP002091.1-AE017225.1-CP002468.1-AP011541.2-CP002183.1-CP002905.1-CP002906.1-CP001602.2-CP001604.1-CP002002.1-AL591824.1-CP002004.1-CP002003.1-CP001175.1-CP002001.1-FM211688.1-CP002816.1-FM242711.1-AE017262.2-CP028366.1-CP001844.2-AJ938182.1-CP000046.1-CP001781.1-CP000736.1-CP000703.1-BX571856.1-BX571857.1-AP009324.1-BA000017.4-BA0…
Bacteria	Bacteroidetes	Bacteroidia	Bacteroidales	2.5287e+06	1491.36	3.44444	1.61111	2.05556	1.38889	20	CP027234.1-CP027231.1-CP002689.1-NZ_CP011995.1-CP012889.1-CP013131.1-NZ_CP011996.1-AP009380.1-AP012203.1-AE015924.1-CP002589.1-CP013195.1-CP012074.1-CP003502.1-CP003503.1-CP002122.1-CP002123.1-CP003191.1-CP028365.1-CP017038.2
Bacteria	Actinobacteria	Actinomycetia	Bifidobacteriales	2.13202e+06	1549.39	3.41667	1.625	0.833333	2.58333	24	CP002567.1-CP001213.1-CP003497.1-CP001853.2-CP003498.1-CP001515.1-CP003039.2-CP002915.1-CP001606.1-CP001892.1-CP002743.1-CP000303.1-CP001750.1-CP000605.1-AE014295.3-AP010890.1-CP001095.1-CP002286.1-AP010888.1-CP002010.1-CP002794.1-CP001849.1-CP002104.1-CP002725.1
Bacteria	Proteobacteria	Betaproteobacteria	Burkholderiales	4.55074e+06	1493.88	3.125	1.5	1.375	1.75	21	CP002287.1-CP006958.1-CP001392.1-CP002695.1-BX470248.1-CP003774.1-CP001220.2-CP010516.1-CP010517.1-CP000884.1-CP012073.1-CP001644.1-CP001645.1-CP001068.1-CP001069.1-CP006667.1-CP006668.1-CP006669.1-CP003911.1-CP002417.1-CP001635.1
Bacteria	Chloroflexi	Caldilineae	Caldilineales	5144873	1466	2	1	1	1	1	AP012337.1
Bacteria	Proteobacteria	Epsilonproteobacteria	Campylobacterales	1.69274e+06	1482.79	2.16667	1.16667	0.25	1.91667	12	CP000792.2-CP000767.2-AE000511.1-CP001680.1-FM991728.1-CP001173.1-CP000241.1-CP002331.1-AE001439.1-CP002334.1-CP001217.1-CP001072.2
Bacteria	Candidatus Saccharibacteria	Candidatus Saccharimonia	Candidatus Nanosynbacterales	705138	1437	1	1	1	0	1	CP007496.1
Bacteria	Chlamydiae	Chlamydiia	Chlamydiales	1.23072e+06	1515	1	1	0.6	0.4	5	AE002161.1-AE001363.1-BA000008.3-CP001713.1-AE009440.1
Bacteria	Chlorobi	Chlorobia	Chlorobiales	2763181	1287	2	1	2	0	1	CP001097.1
Bacteria	Actinobacteria	Coriobacteriia	Coriobacteriales	2269762	1475	1.33333	1	0.333333	1	3	CP001721.1-CP012069.2-CP002106.1
Bacteria	Actinobacteria	Actinomycetia	Corynebacteriales	3.06755e+06	1484.86	3.375	1.53125	1.53125	1.84375	32	CP003207.1-CP003206.1-CP003209.1-CP003210.1-CP003211.1-CP003212.1-CP003213.1-CP003214.1-CP003215.1-CP003208.1-BX248353.1-CP003216.1-CP003217.1-CP001620.1-CP014634.1-CP010827.1-CP008913.1-CP021252.1-AM942444.1-CP004085.1-CP027238.1-CP012390.1-FM211192.1-AL450380.1-AE000516.2-CP002992.1-CP000717.1-CP000611.1-AL123456.3-CP001658.1-CP001976.1-CP006936.2
Bacteria	Proteobacteria	Deltaproteobacteria	Desulfovibrionales	3241342	1512	2.5	1.5	2	0.5	2	CP014230.1-CP014229.1
Bacteria	Actinobacteria	Coriobacteriia	Eggerthellales	2625032	1471.5	3	1.5	1.5	1.5	2	CP001682.1-CP001726.1
Bacteria	Proteobacteria	Gammaproteobacteria	Enterobacterales	4.886e+06	1502.06	6.98246	4.92982	4.14035	2.84211	57	CP006731.1-CP000783.1-CP003312.1-CP004091.1-FN554766.1-CP000247.1-CU928145.2-CP000468.1-CP000946.1-CP000819.1-CP001509.3-CP001665.1-CP001396.1-AE014075.1-CU928162.2-CP000802.1-CU928160.2-CU928164.2-CU651637.1-AP010958.1-AP010960.1-FM180568.1-CP000800.1-CP001164.1-AE005174.2-BA000007.3-CP001368.1-AP010953.1-CU928161.2-AP009240.1-CP000970.1-CP000948.1-U00096.3-AP009048.1-CU928163.2-CP000243.1-CP002…
Bacteria	Firmicutes	Clostridia	Eubacteriales	2.46236e+06	1488	3.25	1.75	0.75	2.5	4	CP002273.2-CP027226.1-CP002390.1-CP027228.1
Bacteria	Bacteroidetes	Flavobacteriia	Flavobacteriales	2.71952e+06	1479.47	4.75	2.5	1.75	3	4	CP014227.1-CP001632.1-CP012589.1-CP027229.1
Bacteria	Fusobacteria	Fusobacteriia	Fusobacteriales	2.23785e+06	1463.11	4.35	3.55	2.65	1.7	21	CP013331.1-CP013336.1-CP013334.1-CP003723.1-CP007062.1-CP012713.1-CP012715.1-CP012717.1-AE009951.2-CP012716.1-CP013121.1-LN831027.1-CP007064.1-CP007065.1-CP003700.1-CP012714.1-CP001685.1-CP012410.1-CP016753.1-CP014231.1-CP011280.1
Bacteria	Ignavibacteriae	Ignavibacteria	Ignavibacteriales	3.47971e+06	1341.5	1	1	1	0	2	CP003418.1-CP003557.1
Bacteria	Firmicutes	Bacilli	Lactobacillales	2.25307e+06	1517.42	5	2.41964	2.59821	2.40179	113	CP002491.1-CP002621.1-AE016830.1-CP000423.1-CP002618.1-FM177140.1-CP002616.1-CP005486.1-CP001084.2-CP003094.1-FM179322.1-FM179323.1-CP005484.1-CP005485.1-CP006033.1-CP001617.1-CP005942.2-CP002222.1-AL935263.2-CP004082.1-CP005926.2-CP000033.3-CP002559.1-CP000413.1-CP002464.1-FN298497.1-CP006811.1-AE017198.1-CP003132.1-AM406671.1-CP002094.1-CP000425.1-CP000428.1-CP003157.1-CP002365.1-AE005176.1-AP0…
Bacteria	Actinobacteria	Actinomycetia	Micrococcales	2.97654e+06	1486.28	2.55556	1.55556	1.66667	0.888889	9	CP012070.1-CP013290.1-CP012507.1-CP022039.1-CP001686.1-CP001628.1-CP002280.1-AP011540.1-CP001819.1
Bacteria	Tenericutes	Mollicutes	Mycoplasmatales	763520	1477.23	1.23077	1.15385	0.692308	0.538462	13	L43967.2-CP003773.1-CP003770.1-CP003771.1-CP003772.1-FP236530.1-AP012303.1-CP002077.1-U00089.2-CP003913.2-CP001995.1-CP002458.1-AP009608.1
Bacteria	Proteobacteria	Betaproteobacteria	Neisseriales	2.21282e+06	1502.04	4	1.57143	1.64286	2.35714	14	AE004969.1-CP001050.1-FN995097.1-CP000381.1-FM999788.1-AM889136.1-CP001561.1-AM421808.1-CP002419.1-CP002420.1-AE002098.2-CP002424.1-FR774048.1-AL157959.1
Bacteria	Proteobacteria	Gammaproteobacteria	Pasteurellales	2.04988e+06	1501.13	5.91304	2.47826	2.78261	3.13043	23	AE017143.1-CP012959.1-CP003099.1-CP001733.2-CP003496.2-CP007502.1-CP016553.1-AP014520.1-CP012958.1-CP012067.1-CP001607.1-CP017811.1-FQ312006.1-CP000057.2-FQ670178.1-FQ670204.1-CP000671.1-CP000672.1-CP002276.1-CP002277.1-L42023.1-FQ312002.1-CP027235.1
Bacteria	Actinobacteria	Actinomycetia	Propionibacteriales	2.67455e+06	1486.31	2.75	1.16667	1.16667	1.58333	12	CP002409.1-CP002815.1-AE017283.1-CP001977.1-CP003084.1-CP003196.1-CP003197.1-CP003195.1-CP005287.1-CP017040.1-CP040007.1-CP002734.1
Bacteria	Proteobacteria	Gammaproteobacteria	Pseudomonadales	4.82218e+06	1497.2	4.85714	1.78571	2.17857	2.67857	28	CP001182.2-CP001172.2-CP000863.1-CP000521.1-CU459141.1-CP001937.2-CU468230.2-CP010350.1-CP019041.1-CP008804.1-CP002005.1-CP014234.1-FM209186.1-CP002496.1-AP012280.1-CP000744.1-AE004091.2-CP000438.1-CP003041.1-CP003150.1-CP000094.2-AM181176.4-CP000076.1-CP002881.1-CP000304.1-CP003677.1-CP003725.1-CP002622.1
Bacteria	Proteobacteria	Alphaproteobacteria	Hyphomicrobiales	3.97285e+06	1444.5	3.25	1	2	1.25	6	AE007869.2-AE007870.2-CP000628.1-BA000012.4-CP000758.1-CP000759.1
Bacteria	Proteobacteria	Alphaproteobacteria	Rhodobacterales	3.68044e+06	1427	3.5	1	3	0.5	2	CP020442.1-CP001312.1
Bacteria	Proteobacteria	Alphaproteobacteria	Rhodospirillales	4328147	1450	5	1	2	3	1	CP015583.1
Bacteria	Firmicutes	Negativicutes	Selenomonadales	2.32922e+06	1505.25	4	3.5	2	2	2	CP012071.1-CP017042.1
Bacteria	Spirochaetes	Spirochaetia	Spirochaetales	1.44508e+06	1509.18	2	1.36364	1.81818	0.181818	11	AE017226.1-CP003902.1-CP003115.1-CP000805.1-CP001752.1-CP003064.1-AE000520.1-CP002375.1-CP002376.1-CP002374.1-NZ_CP009228.1
Bacteria	Firmicutes	Tissierellia	Tissierellales	1840322	1485.5	4	3.5	2.5	1.5	2	CP001708.1-AP008971.1
Bacteria	Firmicutes	Negativicutes	Veillonellales	1.70311e+06	1528.12	4.5	3	2.5	2	2	CP017037.1-CP001820.1
Bacteria	Proteobacteria	Gammaproteobacteria	Xanthomonadales	4684682	1539.45	4.25	2.5	2	2.25	4	HE798556.1-CP002986.1-AM743169.1-CP001111.1

## Sheet: Table S1.5
Superkingdom	Phylum	Class	Order	Family	Genomes_mean_size	Genes_mean_size	Mean_num_genes	Mean_num_gene_variants	Mean_num_genes_+strand	Mean_num_genes_-strand	Num_genomes	Genomes
Bacteria	Proteobacteria	Alphaproteobacteria	Rhodospirillales	Acetobacteraceae	4328147	1450	5	1	2	3	1	CP015583.1
Bacteria	Actinobacteria	Actinomycetia	Actinomycetales	Actinomycetaceae	2.8565e+06	1505.69	3.11111	2	1.33333	1.77778	9	CP014232.1-CP014228.1-CP058259.1-CP040005.1-CP012590.1-CP027236.1-CP002045.1-CP012072.1-CP040006.1
Bacteria	Proteobacteria	Betaproteobacteria	Burkholderiales	Alcaligenaceae	5476776	1492	3	1.5	1.5	1.5	4	CP002287.1-CP006958.1-CP002695.1-BX470248.1
Bacteria	Chloroflexi	Anaerolineae	Anaerolineales	Anaerolineaceae	3532378	1397	2	2	2	0	1	AP012029.1
Bacteria	Actinobacteria	Coriobacteriia	Coriobacteriales	Atopobiaceae	2269762	1475	1.33333	1	0.333333	1	3	CP001721.1-CP012069.2-CP002106.1
Bacteria	Firmicutes	Bacilli	Bacillales	Bacillaceae	4.53244e+06	1512.39	9.84615	7.38462	8.30769	1.53846	13	AP006627.1-CP020815.1-CP001598.1-AE016879.1-AE017334.2-CP001215.1-CP002091.1-AE017225.1-CP002468.1-AP011541.2-CP002183.1-CP002905.1-CP002906.1
Bacteria	Bacteroidetes	Bacteroidia	Bacteroidales	Bacteroidaceae	3.48538e+06	1488.88	4	1.5	3	1	2	CP027234.1-CP027231.1
Bacteria	Actinobacteria	Actinomycetia	Bifidobacteriales	Bifidobacteriaceae	2.13202e+06	1549.39	3.41667	1.625	0.833333	2.58333	24	CP002567.1-CP001213.1-CP003497.1-CP001853.2-CP003498.1-CP001515.1-CP003039.2-CP002915.1-CP001606.1-CP001892.1-CP002743.1-CP000303.1-CP001750.1-CP000605.1-AE014295.3-AP010890.1-CP001095.1-CP002286.1-AP010888.1-CP002010.1-CP002794.1-CP001849.1-CP002104.1-CP002725.1
Bacteria	Proteobacteria	Alphaproteobacteria	Hyphomicrobiales	Brucellaceae	2391604	1444	4	1	3	1	2	CP000758.1-CP000759.1
Bacteria	Proteobacteria	Betaproteobacteria	Burkholderiales	Burkholderiaceae	2.81391e+06	1495.6	3.6	2.2	1.2	2.4	10	CP003774.1-CP010516.1-CP010517.1-CP001644.1-CP001645.1-CP001068.1-CP001069.1-CP006667.1-CP006668.1-CP006669.1
Bacteria	Chloroflexi	Caldilineae	Caldilineales	Caldilineaceae	5144873	1466	2	1	1	1	1	AP012337.1
Bacteria	Proteobacteria	Epsilonproteobacteria	Campylobacterales	Campylobacteraceae	2.01164e+06	1573	3	1	1	2	2	CP000792.2-CP000767.2
Bacteria	Candidatus Saccharibacteria	Candidatus Saccharimonia	Candidatus Nanosynbacterales	Candidatus Nanosynbacteraceae	705138	1437	1	1	1	0	1	CP007496.1
Bacteria	Chlamydiae	Chlamydiia	Chlamydiales	Chlamydiaceae	1.23072e+06	1515	1	1	0.6	0.4	5	AE002161.1-AE001363.1-BA000008.3-CP001713.1-AE009440.1
Bacteria	Chlorobi	Chlorobia	Chlorobiales	Chlorobiaceae	2763181	1287	2	1	2	0	1	CP001097.1
Bacteria	Firmicutes	Clostridia	Eubacteriales	Clostridiales Family XIII. Incertae Sedis	1815831	1478	2	1	1	1	1	CP027228.1
Bacteria	Proteobacteria	Betaproteobacteria	Burkholderiales	Comamonadaceae	5.26217e+06	1493.71	2.85714	1	1.42857	1.42857	7	CP001392.1-CP001220.2-CP000884.1-CP012073.1-CP003911.1-CP002417.1-CP001635.1
Bacteria	Actinobacteria	Actinomycetia	Corynebacteriales	Corynebacteriaceae	2.50166e+06	1480.37	4.55	1.8	1.9	2.65	20	CP003207.1-CP003206.1-CP003209.1-CP003210.1-CP003211.1-CP003212.1-CP003213.1-CP003214.1-CP003215.1-CP003208.1-BX248353.1-CP003216.1-CP003217.1-CP001620.1-CP014634.1-CP010827.1-CP008913.1-CP021252.1-AM942444.1-CP004085.1
Bacteria	Proteobacteria	Deltaproteobacteria	Desulfovibrionales	Desulfomicrobiaceae	2783374	1513	2	1	1	1	1	CP014230.1
Bacteria	Proteobacteria	Deltaproteobacteria	Desulfovibrionales	Desulfovibrionaceae	3699310	1511	3	2	3	0	1	CP014229.1
Bacteria	Actinobacteria	Actinomycetia	Corynebacteriales	Dietziaceae	3400009	1481	4	2	3	1	1	CP027238.1
Bacteria	Actinobacteria	Coriobacteriia	Eggerthellales	Eggerthellaceae	2625032	1471.5	3	1.5	1.5	1.5	2	CP001682.1-CP001726.1
Bacteria	Proteobacteria	Gammaproteobacteria	Enterobacterales	Enterobacteriaceae	5.01071e+06	1502.87	7.14286	5.45238	4.42857	2.71429	42	CP006731.1-CP000783.1-CP003312.1-CP004091.1-FN554766.1-CP000247.1-CU928145.2-CP000468.1-CP000946.1-CP000819.1-CP001509.3-CP001665.1-CP001396.1-AE014075.1-CU928162.2-CP000802.1-CU928160.2-CU928164.2-CU651637.1-AP010958.1-AP010960.1-FM180568.1-CP000800.1-CP001164.1-AE005174.2-BA000007.3-CP001368.1-AP010953.1-CU928161.2-AP009240.1-CP000970.1-CP000948.1-U00096.3-AP009048.1-CU928163.2-CP000243.1-CP002…
Bacteria	Firmicutes	Bacilli	Lactobacillales	Enterococcaceae	2.98211e+06	1521.78	3.66667	1.66667	1.66667	2	3	CP002491.1-CP002621.1-AE016830.1
Bacteria	Firmicutes	Clostridia	Eubacteriales	Eubacteriaceae	4316707	1485	5	2	2	3	1	CP002273.2
Bacteria	Bacteroidetes	Flavobacteriia	Flavobacteriales	Flavobacteriaceae	2.71952e+06	1479.47	4.75	2.5	1.75	3	4	CP014227.1-CP001632.1-CP012589.1-CP027229.1
Bacteria	Fusobacteria	Fusobacteriia	Fusobacteriales	Fusobacteriaceae	2.27795e+06	1462.12	4.33333	3.73333	2.6	1.73333	16	CP013331.1-CP013336.1-CP013334.1-CP003723.1-CP007062.1-CP012713.1-CP012715.1-CP012717.1-AE009951.2-CP012716.1-CP013121.1-LN831027.1-CP007064.1-CP007065.1-CP003700.1-CP012714.1
Bacteria	Proteobacteria	Epsilonproteobacteria	Campylobacterales	Helicobacteraceae	1.62896e+06	1464.75	2	1.2	0.1	1.9	10	AE000511.1-CP001680.1-FM991728.1-CP001173.1-CP000241.1-CP002331.1-AE001439.1-CP002334.1-CP001217.1-CP001072.2
Bacteria	Ignavibacteriae	Ignavibacteria	Ignavibacteriales	Ignavibacteriaceae	3658997	1339	1	1	1	0	1	CP003418.1
Bacteria	Actinobacteria	Actinomycetia	Micrococcales	Intrasporangiaceae	3463230	1482.75	2	1.5	1	1	2	CP012070.1-CP013290.1
Bacteria	Actinobacteria	Actinomycetia	Micrococcales	Kytococcaceae	2785024	1485	2	2	2	0	1	CP001686.1
Bacteria	Firmicutes	Bacilli	Lactobacillales	Lactobacillaceae	2.49963e+06	1531.36	5.12821	3.46154	2.76923	2.35897	39	CP000423.1-CP002618.1-FM177140.1-CP002616.1-CP005486.1-CP001084.2-CP003094.1-FM179322.1-FM179323.1-CP005484.1-CP005485.1-CP006033.1-CP001617.1-CP005942.2-CP002222.1-AL935263.2-CP004082.1-CP005926.2-CP000033.3-CP002559.1-CP000413.1-CP002464.1-FN298497.1-CP006811.1-AE017198.1-CP002652.1-CP003043.1-CP000416.1-AP012167.1-CP002034.1-CP000233.1-CP002033.1-CP005958.1-AP008937.1-CP006011.1-AP007281.1-CP0…
Bacteria	Actinobacteria	Actinomycetia	Corynebacteriales	Lawsonellaceae	1915154	1483	2	1	1	1	1	CP012390.1
Bacteria	Fusobacteria	Fusobacteriia	Fusobacteriales	Leptotrichiaceae	2.11757e+06	1466.1	4.4	3	2.8	1.6	5	CP001685.1-CP012410.1-CP016753.1-CP014231.1-CP011280.1
Bacteria	Firmicutes	Bacilli	Bacillales	Listeriaceae	2.95645e+06	1511.02	5.75	3.41667	1.91667	3.83333	12	CP001602.2-CP001604.1-CP002002.1-AL591824.1-CP002004.1-CP002003.1-CP001175.1-CP002001.1-FM211688.1-CP002816.1-FM242711.1-AE017262.2
Bacteria	Ignavibacteriae	Ignavibacteria	Ignavibacteriales	Melioribacteraceae	3300414	1344	1	1	1	0	1	CP003557.1
Bacteria	Actinobacteria	Actinomycetia	Micrococcales	Micrococcaceae	2564795	1488.2	2.6	1.2	1.8	0.8	5	CP012507.1-CP022039.1-CP001628.1-CP002280.1-AP011540.1
Bacteria	Proteobacteria	Gammaproteobacteria	Pseudomonadales	Moraxellaceae	3.35031e+06	1496.5	5.41667	1.58333	2.5	2.91667	12	CP001182.2-CP001172.2-CP000863.1-CP000521.1-CU459141.1-CP001937.2-CU468230.2-CP010350.1-CP019041.1-CP008804.1-CP002005.1-CP014234.1
Bacteria	Proteobacteria	Gammaproteobacteria	Enterobacterales	Morganellaceae	3955180	1504	6.5	3.5	3.5	3	2	CP004022.1-AM942759.1
Bacteria	Actinobacteria	Actinomycetia	Corynebacteriales	Mycobacteriaceae	4.28132e+06	1494.4	1.1	1	0.7	0.4	10	FM211192.1-AL450380.1-AE000516.2-CP002992.1-CP000717.1-CP000611.1-AL123456.3-CP001658.1-CP001976.1-CP006936.2
Bacteria	Tenericutes	Mollicutes	Mycoplasmatales	Mycoplasmataceae	763520	1477.23	1.23077	1.15385	0.692308	0.538462	13	L43967.2-CP003773.1-CP003770.1-CP003771.1-CP003772.1-FP236530.1-AP012303.1-CP002077.1-U00089.2-CP003913.2-CP001995.1-CP002458.1-AP009608.1
Bacteria	Proteobacteria	Betaproteobacteria	Neisseriales	Neisseriaceae	2.21282e+06	1502.04	4	1.57143	1.64286	2.35714	14	AE004969.1-CP001050.1-FN995097.1-CP000381.1-FM999788.1-AM889136.1-CP001561.1-AM421808.1-CP002419.1-CP002420.1-AE002098.2-CP002424.1-FR774048.1-AL157959.1
Bacteria	Firmicutes	Clostridia	Eubacteriales	Oscillospiraceae	1785891	1493	2	2	0	2	1	CP027226.1
Bacteria	Firmicutes	Bacilli	Bacillales	Paenibacillaceae	6573405	1517	8	8	3	5	1	CP028366.1
Bacteria	Proteobacteria	Gammaproteobacteria	Pasteurellales	Pasteurellaceae	2.04988e+06	1501.13	5.91304	2.47826	2.78261	3.13043	23	AE017143.1-CP012959.1-CP003099.1-CP001733.2-CP003496.2-CP007502.1-CP016553.1-AP014520.1-CP012958.1-CP012067.1-CP001607.1-CP017811.1-FQ312006.1-CP000057.2-FQ670178.1-FQ670204.1-CP000671.1-CP000672.1-CP002276.1-CP002277.1-L42023.1-FQ312002.1-CP027235.1
Bacteria	Firmicutes	Tissierellia	Tissierellales	Peptoniphilaceae	1840322	1485.5	4	3.5	2.5	1.5	2	CP001708.1-AP008971.1
Bacteria	Firmicutes	Clostridia	Eubacteriales	Peptostreptococcaceae	1931012	1496	4	2	0	4	1	CP002390.1
Bacteria	Proteobacteria	Alphaproteobacteria	Hyphomicrobiales	Phyllobacteriaceae	7036071	1446	2	1	0	2	1	BA000012.4
Bacteria	Bacteroidetes	Bacteroidia	Bacteroidales	Porphyromonadaceae	2.32401e+06	1492.72	3.75	1.625	2.625	1.125	8	CP002689.1-NZ_CP011995.1-CP012889.1-CP013131.1-NZ_CP011996.1-AP009380.1-AP012203.1-AE015924.1
Bacteria	Bacteroidetes	Bacteroidia	Bacteroidales	Prevotellaceae	2.11223e+06	1492.2	3.6	2	1.6	2	7	CP002589.1-CP013195.1-CP012074.1-CP003502.1-CP003503.1-CP002122.1-CP002123.1
Bacteria	Actinobacteria	Actinomycetia	Propionibacteriales	Propionibacteriaceae	2.67455e+06	1486.31	2.75	1.16667	1.16667	1.58333	12	CP002409.1-CP002815.1-AE017283.1-CP001977.1-CP003084.1-CP003196.1-CP003197.1-CP003195.1-CP005287.1-CP017040.1-CP040007.1-CP002734.1
Bacteria	Proteobacteria	Gammaproteobacteria	Pseudomonadales	Pseudomonadaceae	5.92608e+06	1497.72	4.4375	1.9375	1.9375	2.5	16	FM209186.1-CP002496.1-AP012280.1-CP000744.1-AE004091.2-CP000438.1-CP003041.1-CP003150.1-CP000094.2-AM181176.4-CP000076.1-CP002881.1-CP000304.1-CP003677.1-CP003725.1-CP002622.1
Bacteria	Proteobacteria	Alphaproteobacteria	Hyphomicrobiales	Rhizobiaceae	3.23185e+06	1444	3.5	1	2.5	1	3	AE007869.2-AE007870.2-CP000628.1
Bacteria	Proteobacteria	Alphaproteobacteria	Rhodobacterales	Rhodobacteraceae	3.68044e+06	1427	3.5	1	3	0.5	2	CP020442.1-CP001312.1
Bacteria	Actinobacteria	Actinomycetia	Micrococcales	Sanguibacteraceae	4253413	1485	4	3	2	2	1	CP001819.1
Bacteria	Firmicutes	Negativicutes	Selenomonadales	Selenomonadaceae	2.32922e+06	1505.25	4	3.5	2	2	2	CP012071.1-CP017042.1
Bacteria	Spirochaetes	Spirochaetia	Spirochaetales	Spirochaetaceae	1.44508e+06	1509.18	2	1.36364	1.81818	0.181818	11	AE017226.1-CP003902.1-CP003115.1-CP000805.1-CP001752.1-CP003064.1-AE000520.1-CP002375.1-CP002376.1-CP002374.1-NZ_CP009228.1
Bacteria	Firmicutes	Bacilli	Bacillales	Staphylococcaceae	2.73804e+06	1512.87	5.42857	4.17857	2.42857	3	28	CP001844.2-AJ938182.1-CP000046.1-CP001781.1-CP000736.1-CP000703.1-BX571856.1-BX571857.1-AP009324.1-BA000017.4-BA000033.2-BA000018.3-CP000253.1-CP002120.1-AP009351.1-CP002110.1-CP000255.1-CP000730.1-CP007601.1-CP019597.1-AE015929.1-CP000029.1-CP013911.1-CP014023.1-CP004014.1-CP022096.1-AP014944.1-CP003668.1
Bacteria	Firmicutes	Bacilli	Lactobacillales	Streptococcaceae	2.08445e+06	1509.46	4.98571	1.87143	2.54286	2.44286	71	CP003132.1-AM406671.1-CP002094.1-CP000425.1-CP000428.1-CP003157.1-CP002365.1-AE005176.1-AP012281.1-CP001834.1-AE009948.1-CP000114.1-AL732656.1-CP003860.1-CP003861.1-AP013072.1-CP003859.1-CP003800.1-CP003840.1-CP004409.1-CP000725.1-CP003857.1-CP003858.1-AP010969.1-FN568063.1-AP010655.1-AE014133.2-FR720602.1-CP002843.1-CP003122.1-CP002176.1-CP000918.1-CP002121.1-FM211187.1-CP001033.1-CP000410.2-CP0…
Bacteria	Bacteroidetes	Bacteroidia	Bacteroidales	Tannerellaceae	3.13089e+06	1488	2	1	0.666667	1.33333	3	CP003191.1-CP028365.1-CP017038.2
Bacteria	Firmicutes	Negativicutes	Veillonellales	Veillonellaceae	1.70311e+06	1528.12	4.5	3	2.5	2	2	CP017037.1-CP001820.1
Bacteria	Proteobacteria	Gammaproteobacteria	Xanthomonadales	Xanthomonadaceae	4684682	1539.45	4.25	2.5	2	2.25	4	HE798556.1-CP002986.1-AM743169.1-CP001111.1
Bacteria	Proteobacteria	Gammaproteobacteria	Enterobacterales	Yersiniaceae	4.62632e+06	1499.16	6.53846	3.46154	3.30769	3.23077	13	CP012639.1-CP002956.1-CP000901.1-CP000308.1-CP001608.1-AE017042.1-AL590842.1-CP001585.1-CP001589.1-AE009952.1-CP000305.1-CP000668.1-CP001593.1

## Sheet: Table S1.6
Superkingdom	Phylum	Class	Order	Family	Genus	Genomes_mean_size	Genes_mean_size	Mean_num_genes	Mean_num_gene_variants	Mean_num_genes_+strand	Mean_num_genes_-strand	Num_genomes	Genomes
Bacteria	Proteobacteria	Betaproteobacteria	Burkholderiales	Alcaligenaceae	Achromobacter	6.84834e+06	1492	3	2	2	1	2	CP002287.1-CP006958.1
Bacteria	Proteobacteria	Betaproteobacteria	Burkholderiales	Comamonadaceae	Acidovorax	3796573	1490	3	1	1	2	1	CP001392.1
Bacteria	Proteobacteria	Gammaproteobacteria	Pseudomonadales	Moraxellaceae	Acinetobacter	3773792	1498.11	5.88889	1.66667	2.88889	3	9	CP001182.2-CP001172.2-CP000863.1-CP000521.1-CU459141.1-CP001937.2-CU468230.2-CP010350.1-CP019041.1
Bacteria	Actinobacteria	Actinomycetia	Actinomycetales	Actinomycetaceae	Actinomyces	3218851	1509.67	3	2	1.33333	1.66667	6	CP014232.1-CP014228.1-CP058259.1-CP040005.1-CP012590.1-CP027236.1
Bacteria	Proteobacteria	Gammaproteobacteria	Pasteurellales	Pasteurellaceae	Aggregatibacter	2.25556e+06	1501.22	5.8	2.3	2.6	3.2	10	CP012959.1-CP003099.1-CP001733.2-CP003496.2-CP007502.1-CP016553.1-AP014520.1-CP012958.1-CP012067.1-CP001607.1
Bacteria	Proteobacteria	Alphaproteobacteria	Hyphomicrobiales	Rhizobiaceae	Agrobacterium	3.23185e+06	1444	3.5	1	2.5	1	3	AE007869.2-AE007870.2-CP000628.1
Bacteria	Firmicutes	Bacilli	Bacillales	Bacillaceae	Alkalihalobacillus	4303871	1510.57	7	7	7	0	1	AP006627.1
Bacteria	Firmicutes	Tissierellia	Tissierellales	Peptoniphilaceae	Anaerococcus	1883067	1488	4	4	3	1	1	CP001708.1
Bacteria	Chloroflexi	Anaerolineae	Anaerolineales	Anaerolineaceae	Anaerolinea	3532378	1397	2	2	2	0	1	AP012029.1
Bacteria	Firmicutes	Bacilli	Bacillales	Bacillaceae	Anoxybacillus	2812123	1516.56	9	9	1	8	1	CP020815.1
Bacteria	Actinobacteria	Actinomycetia	Actinomycetales	Actinomycetaceae	Arcanobacterium	1986154	1491.25	4	4	1	3	1	CP002045.1
Bacteria	Actinobacteria	Actinomycetia	Micrococcales	Intrasporangiaceae	Arsenicicoccus	3525271	1482	2	1	2	0	1	CP012070.1
Bacteria	Firmicutes	Bacilli	Bacillales	Bacillaceae	Bacillus	4.70961e+06	1512.18	10.1818	7.27273	9.09091	1.09091	11	CP001598.1-AE016879.1-AE017334.2-CP001215.1-CP002091.1-AE017225.1-CP002468.1-AP011541.2-CP002183.1-CP002905.1-CP002906.1
Bacteria	Bacteroidetes	Bacteroidia	Bacteroidales	Bacteroidaceae	Bacteroides	3.48538e+06	1488.88	4	1.5	3	1	2	CP027234.1-CP027231.1
Bacteria	Actinobacteria	Actinomycetia	Bifidobacteriales	Bifidobacteriaceae	Bifidobacterium	2.19796e+06	1558.06	3.61905	1.71429	0.809524	2.80952	21	CP002567.1-CP001213.1-CP003497.1-CP001853.2-CP003498.1-CP001515.1-CP003039.2-CP002915.1-CP001606.1-CP001892.1-CP002743.1-CP000303.1-CP001750.1-CP000605.1-AE014295.3-AP010890.1-CP001095.1-CP002286.1-AP010888.1-CP002010.1-CP002794.1
Bacteria	Proteobacteria	Betaproteobacteria	Burkholderiales	Alcaligenaceae	Bordetella	4.10521e+06	1492	3	1	1	2	2	CP002695.1-BX470248.1
Bacteria	Proteobacteria	Betaproteobacteria	Burkholderiales	Burkholderiaceae	Burkholderia	3463655	1494	2	2	2	0	1	CP003774.1
Bacteria	Chloroflexi	Caldilineae	Caldilineales	Caldilineaceae	Caldilinea	5144873	1466	2	1	1	1	1	AP012337.1
Bacteria	Proteobacteria	Epsilonproteobacteria	Campylobacterales	Campylobacteraceae	Campylobacter	2.01164e+06	1573	3	1	1	2	2	CP000792.2-CP000767.2
Bacteria	Candidatus Saccharibacteria	Candidatus Saccharimonia	Candidatus Nanosynbacterales	Candidatus Nanosynbacteraceae	Candidatus Nanosynbacter	705138	1437	1	1	1	0	1	CP007496.1
Bacteria	Bacteroidetes	Flavobacteriia	Flavobacteriales	Flavobacteriaceae	Capnocytophaga	2.71952e+06	1479.47	4.75	2.5	1.75	3	4	CP014227.1-CP001632.1-CP012589.1-CP027229.1
Bacteria	Chlamydiae	Chlamydiia	Chlamydiales	Chlamydiaceae	Chlamydia	1.23072e+06	1515	1	1	0.6	0.4	5	AE002161.1-AE001363.1-BA000008.3-CP001713.1-AE009440.1
Bacteria	Chlorobi	Chlorobia	Chlorobiales	Chlorobiaceae	Chlorobium	2763181	1287	2	1	2	0	1	CP001097.1
Bacteria	Proteobacteria	Betaproteobacteria	Burkholderiales	Comamonadaceae	Comamonas	5373644	1494	3	1	2	1	1	CP001220.2
Bacteria	Actinobacteria	Actinomycetia	Corynebacteriales	Corynebacteriaceae	Corynebacterium	2.50166e+06	1480.37	4.55	1.8	1.9	2.65	20	CP003207.1-CP003206.1-CP003209.1-CP003210.1-CP003211.1-CP003212.1-CP003213.1-CP003214.1-CP003215.1-CP003208.1-BX248353.1-CP003216.1-CP003217.1-CP001620.1-CP014634.1-CP010827.1-CP008913.1-CP021252.1-AM942444.1-CP004085.1
Bacteria	Proteobacteria	Gammaproteobacteria	Enterobacterales	Enterobacteriaceae	Cronobacter	4339671	1502.93	7	4	2.75	4.25	4	CP006731.1-CP000783.1-CP003312.1-CP004091.1
Bacteria	Actinobacteria	Coriobacteriia	Eggerthellales	Eggerthellaceae	Cryptobacterium	1617804	1473	3	2	2	1	1	CP001682.1
Bacteria	Proteobacteria	Betaproteobacteria	Burkholderiales	Burkholderiaceae	Cupriavidus	2.78937e+06	1493	4	3	1	3	2	CP010516.1-CP010517.1
Bacteria	Actinobacteria	Actinomycetia	Propionibacteriales	Propionibacteriaceae	Cutibacterium	2.51517e+06	1485.74	2.88889	1.22222	1.11111	1.77778	9	CP002409.1-CP002815.1-AE017283.1-CP001977.1-CP003084.1-CP003196.1-CP003197.1-CP003195.1-CP005287.1
Bacteria	Proteobacteria	Betaproteobacteria	Burkholderiales	Comamonadaceae	Delftia	6767514	1494	5	1	3	2	1	CP000884.1
Bacteria	Proteobacteria	Deltaproteobacteria	Desulfovibrionales	Desulfomicrobiaceae	Desulfomicrobium	2783374	1513	2	1	1	1	1	CP014230.1
Bacteria	Proteobacteria	Deltaproteobacteria	Desulfovibrionales	Desulfovibrionaceae	Desulfovibrio	3699310	1511	3	2	3	0	1	CP014229.1
Bacteria	Firmicutes	Negativicutes	Veillonellales	Veillonellaceae	Dialister	1274073	1532	5	2	2	3	1	CP017037.1
Bacteria	Actinobacteria	Actinomycetia	Corynebacteriales	Dietziaceae	Dietzia	3400009	1481	4	2	3	1	1	CP027238.1
Bacteria	Actinobacteria	Coriobacteriia	Eggerthellales	Eggerthellaceae	Eggerthella	3632260	1470	3	1	1	2	1	CP001726.1
Bacteria	Firmicutes	Bacilli	Lactobacillales	Enterococcaceae	Enterococcus	2.98211e+06	1521.78	3.66667	1.66667	1.66667	2	3	CP002491.1-CP002621.1-AE016830.1
Bacteria	Proteobacteria	Gammaproteobacteria	Enterobacterales	Enterobacteriaceae	Escherichia	5.03163e+06	1503.25	7	5.5	4.46875	2.53125	32	FN554766.1-CP000247.1-CU928145.2-CP000468.1-CP000946.1-CP000819.1-CP001509.3-CP001665.1-CP001396.1-AE014075.1-CU928162.2-CP000802.1-CU928160.2-CU928164.2-CU651637.1-AP010958.1-AP010960.1-FM180568.1-CP000800.1-CP001164.1-AE005174.2-BA000007.3-CP001368.1-AP010953.1-CU928161.2-AP009240.1-CP000970.1-CP000948.1-U00096.3-AP009048.1-CU928163.2-CP000243.1
Bacteria	Firmicutes	Clostridia	Eubacteriales	Eubacteriaceae	Eubacterium	4316707	1485	5	2	2	3	1	CP002273.2
Bacteria	Firmicutes	Clostridia	Eubacteriales	Oscillospiraceae	Fastidiosipila	1785891	1493	2	2	0	2	1	CP027226.1
Bacteria	Firmicutes	Clostridia	Eubacteriales	Peptostreptococcaceae	Filifactor	1931012	1496	4	2	0	4	1	CP002390.1
Bacteria	Firmicutes	Tissierellia	Tissierellales	Peptoniphilaceae	Finegoldia	1797577	1483	4	3	2	2	1	AP008971.1
Bacteria	Fusobacteria	Fusobacteriia	Fusobacteriales	Fusobacteriaceae	Fusobacterium	2.27795e+06	1462.12	4.33333	3.73333	2.6	1.73333	16	CP013331.1-CP013336.1-CP013334.1-CP003723.1-CP007062.1-CP012713.1-CP012715.1-CP012717.1-AE009951.2-CP012716.1-CP013121.1-LN831027.1-CP007064.1-CP007065.1-CP003700.1-CP012714.1
Bacteria	Actinobacteria	Actinomycetia	Bifidobacteriales	Bifidobacteriaceae	Gardnerella	1.67047e+06	1488.67	2	1	1	1	3	CP001849.1-CP002104.1-CP002725.1
Bacteria	Proteobacteria	Gammaproteobacteria	Pasteurellales	Pasteurellaceae	Haemophilus	1.89167e+06	1501.05	6	2.61538	2.92308	3.07692	13	AE017143.1-CP017811.1-FQ312006.1-CP000057.2-FQ670178.1-FQ670204.1-CP000671.1-CP000672.1-CP002276.1-CP002277.1-L42023.1-FQ312002.1-CP027235.1
Bacteria	Proteobacteria	Epsilonproteobacteria	Campylobacterales	Helicobacteraceae	Helicobacter	1.62896e+06	1464.75	2	1.2	0.1	1.9	10	AE000511.1-CP001680.1-FM991728.1-CP001173.1-CP000241.1-CP002331.1-AE001439.1-CP002334.1-CP001217.1-CP001072.2
Bacteria	Ignavibacteriae	Ignavibacteria	Ignavibacteriales	Ignavibacteriaceae	Ignavibacterium	3658997	1339	1	1	1	0	1	CP003418.1
Bacteria	Actinobacteria	Actinomycetia	Micrococcales	Intrasporangiaceae	Janibacter	3401189	1483.5	2	2	0	2	1	CP013290.1
Bacteria	Proteobacteria	Gammaproteobacteria	Enterobacterales	Enterobacteriaceae	Klebsiella	5346457	1500.81	8	6.16667	5.33333	2.66667	6	CP002824.1-CP002910.1-CP003200.1-CP000647.1-AP006725.1-CP000964.1
Bacteria	Actinobacteria	Actinomycetia	Micrococcales	Micrococcaceae	Kocuria	2776125	1490	3	1.5	2.5	0.5	2	CP012507.1-CP022039.1
Bacteria	Actinobacteria	Actinomycetia	Micrococcales	Kytococcaceae	Kytococcus	2785024	1485	2	2	2	0	1	CP001686.1
Bacteria	Firmicutes	Bacilli	Lactobacillales	Lactobacillaceae	Lacticaseibacillus	2.98839e+06	1531	5	3.63636	3	2	11	CP000423.1-CP002618.1-FM177140.1-CP002616.1-CP005486.1-CP001084.2-CP003094.1-FM179322.1-FM179323.1-CP005484.1-CP005485.1
Bacteria	Firmicutes	Bacilli	Lactobacillales	Lactobacillaceae	Lactiplantibacillus	3.17413e+06	1528.03	5	3.33333	2	3	6	CP006033.1-CP001617.1-CP005942.2-CP002222.1-AL935263.2-CP004082.1
Bacteria	Firmicutes	Bacilli	Lactobacillales	Lactobacillaceae	Lactobacillus	1.94497e+06	1530.62	4.5	1.375	1.75	2.75	8	CP005926.2-CP000033.3-CP002559.1-CP000413.1-CP002464.1-FN298497.1-CP006811.1-AE017198.1
Bacteria	Firmicutes	Bacilli	Lactobacillales	Streptococcaceae	Lactococcus	2.31157e+06	1506.07	6.11111	2.33333	0.888889	5.22222	10	CP003132.1-AM406671.1-CP002094.1-CP000425.1-CP000428.1-CP003157.1-CP002365.1-AE005176.1-AP012281.1-CP001834.1
Bacteria	Actinobacteria	Coriobacteriia	Coriobacteriales	Atopobiaceae	Lancefieldella	1543805	1473	1	1	0	1	1	CP001721.1
Bacteria	Actinobacteria	Actinomycetia	Corynebacteriales	Lawsonellaceae	Lawsonella	1915154	1483	2	1	1	1	1	CP012390.1
Bacteria	Firmicutes	Bacilli	Lactobacillales	Lactobacillaceae	Lentilactobacillus	2.50343e+06	1535.9	5	4.5	2	3	2	CP002652.1-CP003043.1
Bacteria	Fusobacteria	Fusobacteriia	Fusobacteriales	Leptotrichiaceae	Leptotrichia	2.31441e+06	1464.12	4.75	3	3	1.75	4	CP001685.1-CP012410.1-CP016753.1-CP014231.1
Bacteria	Firmicutes	Bacilli	Lactobacillales	Lactobacillaceae	Levilactobacillus	2343177	1527	5	4.5	3.5	1.5	2	CP000416.1-AP012167.1
Bacteria	Firmicutes	Bacilli	Lactobacillales	Lactobacillaceae	Ligilactobacillus	1827640	1523.07	7	4.5	4	3	2	CP002034.1-CP000233.1
Bacteria	Firmicutes	Bacilli	Lactobacillales	Lactobacillaceae	Limosilactobacillus	2082542	1537.12	5.625	4.625	3.75	1.875	8	CP002033.1-CP005958.1-AP008937.1-CP006011.1-AP007281.1-CP002844.1-CP000705.1-CP006603.1
Bacteria	Firmicutes	Bacilli	Bacillales	Listeriaceae	Listeria	2.95645e+06	1511.02	5.75	3.41667	1.91667	3.83333	12	CP001602.2-CP001604.1-CP002002.1-AL591824.1-CP002004.1-CP002003.1-CP001175.1-CP002001.1-FM211688.1-CP002816.1-FM242711.1-AE017262.2
Bacteria	Ignavibacteriae	Ignavibacteria	Ignavibacteriales	Melioribacteraceae	Melioribacter	3300414	1344	1	1	1	0	1	CP003557.1
Bacteria	Proteobacteria	Alphaproteobacteria	Hyphomicrobiales	Phyllobacteriaceae	Mesorhizobium	7036071	1446	2	1	0	2	1	BA000012.4
Bacteria	Actinobacteria	Actinomycetia	Micrococcales	Micrococcaceae	Micrococcus	2501097	1485	1	1	1	0	1	CP001628.1
Bacteria	Firmicutes	Clostridia	Eubacteriales	Clostridiales Family XIII. Incertae Sedis	Mogibacterium	1815831	1478	2	1	1	1	1	CP027228.1
Bacteria	Proteobacteria	Gammaproteobacteria	Pseudomonadales	Moraxellaceae	Moraxella	2.07985e+06	1491.67	4	1.33333	1.33333	2.66667	3	CP008804.1-CP002005.1-CP014234.1
Bacteria	Actinobacteria	Actinomycetia	Corynebacteriales	Mycobacteriaceae	Mycobacterium	4.15466e+06	1495.89	1	1	0.777778	0.222222	9	FM211192.1-AL450380.1-AE000516.2-CP002992.1-CP000717.1-CP000611.1-AL123456.3-CP001658.1-CP001976.1
Bacteria	Actinobacteria	Actinomycetia	Corynebacteriales	Mycobacteriaceae	Mycolicibacterium	5421267	1481	2	1	0	2	1	CP006936.2
Bacteria	Tenericutes	Mollicutes	Mycoplasmatales	Mycoplasmataceae	Mycoplasma	682546	1478.2	1.1	1	0.9	0.2	10	L43967.2-CP003773.1-CP003770.1-CP003771.1-CP003772.1-FP236530.1-AP012303.1-CP002077.1-U00089.2-CP003913.2
Bacteria	Tenericutes	Mollicutes	Mycoplasmatales	Mycoplasmataceae	Mycoplasmopsis	1.03343e+06	1474	1.66667	1.66667	0	1.66667	3	CP001995.1-CP002458.1-AP009608.1
Bacteria	Proteobacteria	Betaproteobacteria	Neisseriales	Neisseriaceae	Neisseria	2.21282e+06	1502.04	4	1.57143	1.64286	2.35714	14	AE004969.1-CP001050.1-FN995097.1-CP000381.1-FM999788.1-AM889136.1-CP001561.1-AM421808.1-CP002419.1-CP002420.1-AE002098.2-CP002424.1-FR774048.1-AL157959.1
Bacteria	Proteobacteria	Alphaproteobacteria	Hyphomicrobiales	Brucellaceae	Ochrobactrum	2391604	1444	4	1	3	1	2	CP000758.1-CP000759.1
Bacteria	Actinobacteria	Coriobacteriia	Coriobacteriales	Atopobiaceae	Olsenella	2.63274e+06	1476	1.5	1	0.5	1	2	CP012069.2-CP002106.1
Bacteria	Proteobacteria	Betaproteobacteria	Burkholderiales	Comamonadaceae	Ottowia	2925783	1490	3	1	3	0	1	CP012073.1
Bacteria	Firmicutes	Bacilli	Bacillales	Paenibacillaceae	Paenibacillus	6573405	1517	8	8	3	5	1	CP028366.1
Bacteria	Proteobacteria	Alphaproteobacteria	Rhodobacterales	Rhodobacteraceae	Paracoccus	3621923	1426	3	1	3	0	1	CP020442.1
Bacteria	Bacteroidetes	Bacteroidia	Bacteroidales	Porphyromonadaceae	Porphyromonas	2.32401e+06	1492.72	3.75	1.625	2.625	1.125	8	CP002689.1-NZ_CP011995.1-CP012889.1-CP013131.1-NZ_CP011996.1-AP009380.1-AP012203.1-AE015924.1
Bacteria	Bacteroidetes	Bacteroidia	Bacteroidales	Prevotellaceae	Prevotella	2.11223e+06	1492.2	3.6	2	1.6	2	7	CP002589.1-CP013195.1-CP012074.1-CP003502.1-CP003503.1-CP002122.1-CP002123.1
Bacteria	Actinobacteria	Actinomycetia	Propionibacteriales	Propionibacteriaceae	Propionibacterium	2571505	1486	3	1	2	1	1	CP017040.1
Bacteria	Proteobacteria	Gammaproteobacteria	Enterobacterales	Morganellaceae	Proteus	3955180	1504	6.5	3.5	3.5	3	2	CP004022.1-AM942759.1
Bacteria	Proteobacteria	Gammaproteobacteria	Pseudomonadales	Pseudomonadaceae	Pseudomonas	5.92608e+06	1497.72	4.4375	1.9375	1.9375	2.5	16	FM209186.1-CP002496.1-AP012280.1-CP000744.1-AE004091.2-CP000438.1-CP003041.1-CP003150.1-CP000094.2-AM181176.4-CP000076.1-CP002881.1-CP000304.1-CP003677.1-CP003725.1-CP002622.1
Bacteria	Actinobacteria	Actinomycetia	Propionibacteriales	Propionibacteriaceae	Pseudopropionibacterium	3443301	1489	2	1	1	1	2	CP040007.1-CP002734.1
Bacteria	Proteobacteria	Betaproteobacteria	Burkholderiales	Burkholderiaceae	Ralstonia	2.60551e+06	1497	4	2	1	3	7	CP001644.1-CP001645.1-CP001068.1-CP001069.1-CP006667.1-CP006668.1-CP006669.1
Bacteria	Proteobacteria	Alphaproteobacteria	Rhodobacterales	Rhodobacteraceae	Rhodobacter	3738958	1428	4	1	3	1	1	CP001312.1
Bacteria	Proteobacteria	Alphaproteobacteria	Rhodospirillales	Acetobacteraceae	Roseomonas	4328147	1450	5	1	2	3	1	CP015583.1
Bacteria	Actinobacteria	Actinomycetia	Micrococcales	Micrococcaceae	Rothia	2385314	1488	3	1	1.5	1.5	2	CP002280.1-AP011540.1
Bacteria	Actinobacteria	Actinomycetia	Micrococcales	Sanguibacteraceae	Sanguibacter	4253413	1485	4	3	2	2	1	CP001819.1
Bacteria	Actinobacteria	Actinomycetia	Actinomycetales	Actinomycetaceae	Schaalia	2.20461e+06	1501	3	1	1.5	1.5	2	CP012072.1-CP040006.1
Bacteria	Firmicutes	Negativicutes	Selenomonadales	Selenomonadaceae	Selenomonas	2.32922e+06	1505.25	4	3.5	2	2	2	CP012071.1-CP017042.1
Bacteria	Proteobacteria	Gammaproteobacteria	Enterobacterales	Yersiniaceae	Serratia	5127030	1503	7	5	4	3	1	CP012639.1
Bacteria	Fusobacteria	Fusobacteriia	Fusobacteriales	Leptotrichiaceae	Sneathia	1330224	1474	3	3	2	1	1	CP011280.1
Bacteria	Firmicutes	Bacilli	Bacillales	Staphylococcaceae	Staphylococcus	2.73804e+06	1512.87	5.42857	4.17857	2.42857	3	28	CP001844.2-AJ938182.1-CP000046.1-CP001781.1-CP000736.1-CP000703.1-BX571856.1-BX571857.1-AP009324.1-BA000017.4-BA000033.2-BA000018.3-CP000253.1-CP002120.1-AP009351.1-CP002110.1-CP000255.1-CP000730.1-CP007601.1-CP019597.1-AE015929.1-CP000029.1-CP013911.1-CP014023.1-CP004014.1-CP022096.1-AP014944.1-CP003668.1
Bacteria	Proteobacteria	Gammaproteobacteria	Xanthomonadales	Xanthomonadaceae	Stenotrophomonas	4684682	1539.45	4.25	2.5	2	2.25	4	HE798556.1-CP002986.1-AM743169.1-CP001111.1
Bacteria	Firmicutes	Bacilli	Lactobacillales	Streptococcaceae	Streptococcus	2.05094e+06	1509.96	4.81967	1.80328	2.78689	2.03279	61	AE009948.1-CP000114.1-AL732656.1-CP003860.1-CP003861.1-AP013072.1-CP003859.1-CP003800.1-CP003840.1-CP004409.1-CP000725.1-CP003857.1-CP003858.1-AP010969.1-FN568063.1-AP010655.1-AE014133.2-FR720602.1-CP002843.1-CP003122.1-CP002176.1-CP000918.1-CP002121.1-FM211187.1-CP001033.1-CP000410.2-CP001015.1-CP000936.1-FQ312030.1-FQ312029.1-CP000919.1-FQ312027.1-CP000920.1-AE007317.1-HE983624.1-CP003357.2-CP0…
Bacteria	Bacteroidetes	Bacteroidia	Bacteroidales	Tannerellaceae	Tannerella	3.13089e+06	1488	2	1	0.666667	1.33333	3	CP003191.1-CP028365.1-CP017038.2
Bacteria	Spirochaetes	Spirochaetia	Spirochaetales	Spirochaetaceae	Treponema	1.44508e+06	1509.18	2	1.36364	1.81818	0.181818	11	AE017226.1-CP003902.1-CP003115.1-CP000805.1-CP001752.1-CP003064.1-AE000520.1-CP002375.1-CP002376.1-CP002374.1-NZ_CP009228.1
Bacteria	Proteobacteria	Betaproteobacteria	Burkholderiales	Comamonadaceae	Variovorax	5.99056e+06	1496	2	1	0.333333	1.66667	3	CP003911.1-CP002417.1-CP001635.1
Bacteria	Firmicutes	Negativicutes	Veillonellales	Veillonellaceae	Veillonella	2132142	1524.25	4	4	3	1	1	CP001820.1
Bacteria	Proteobacteria	Gammaproteobacteria	Enterobacterales	Yersiniaceae	Yersinia	4.58459e+06	1498.84	6.5	3.33333	3.25	3.25	12	CP002956.1-CP000901.1-CP000308.1-CP001608.1-AE017042.1-AL590842.1-CP001585.1-CP001589.1-AE009952.1-CP000305.1-CP000668.1-CP001593.1

## Sheet: Table S1.7
Superkingdom	Phylum	Class	Order	Family	Genus	Species	Genomes_mean_size	Genes_mean_size	Mean_num_genes	Mean_num_gene_variants	Mean_num_genes_+strand	Mean_num_genes_-strand	Num_genomes	Genomes
Bacteria	Proteobacteria	Betaproteobacteria	Burkholderiales	Alcaligenaceae	Achromobacter	xylosoxidans	6.84834e+06	1492	3	2	2	1	2	CP002287.1-CP006958.1
Bacteria	Proteobacteria	Betaproteobacteria	Burkholderiales	Comamonadaceae	Acidovorax	ebreus	3796573	1490	3	1	1	2	1	CP001392.1
Bacteria	Proteobacteria	Gammaproteobacteria	Pseudomonadales	Moraxellaceae	Acinetobacter	baumannii	3.868e+06	1498	5.71429	1.14286	2.71429	3	7	CP001182.2-CP001172.2-CP000863.1-CP000521.1-CU459141.1-CP001937.2-CU468230.2
Bacteria	Proteobacteria	Gammaproteobacteria	Pseudomonadales	Moraxellaceae	Acinetobacter	johnsonii	3509795	1499	7	5	4	3	1	CP010350.1
Bacteria	Proteobacteria	Gammaproteobacteria	Pseudomonadales	Moraxellaceae	Acinetobacter	junii	3378307	1498	6	2	3	3	1	CP019041.1
Bacteria	Actinobacteria	Actinomycetia	Actinomycetales	Actinomycetaceae	Actinomyces	oris	3042917	1514	3	2	2	1	1	CP014232.1
Bacteria	Actinobacteria	Actinomycetia	Actinomycetales	Actinomycetaceae	Actinomyces	radicidentis	3051613	1498	3	1	1	2	1	CP014228.1
Bacteria	Actinobacteria	Actinomycetia	Actinomycetales	Actinomycetaceae	Actinomyces	sp. oral taxon 169	3040651	1506.33	3	3	1	2	1	CP058259.1
Bacteria	Actinobacteria	Actinomycetia	Actinomycetales	Actinomycetaceae	Actinomyces	sp. oral taxon 171	3097489	1518	3	1	1	2	1	CP040005.1
Bacteria	Actinobacteria	Actinomycetia	Actinomycetales	Actinomycetaceae	Actinomyces	sp. oral taxon 414	3836419	1518	3	2	1	2	1	CP012590.1
Bacteria	Actinobacteria	Actinomycetia	Actinomycetales	Actinomycetaceae	Actinomyces	sp. oral taxon 897	3244017	1503.67	3	3	2	1	1	CP027236.1
Bacteria	Proteobacteria	Gammaproteobacteria	Pasteurellales	Pasteurellaceae	Aggregatibacter	actinomycetemcomitans	2.22852e+06	1501.41	5.75	2.125	2.5	3.25	8	CP012959.1-CP003099.1-CP001733.2-CP003496.2-CP007502.1-CP016553.1-AP014520.1-CP012958.1
Bacteria	Proteobacteria	Gammaproteobacteria	Pasteurellales	Pasteurellaceae	Aggregatibacter	aphrophilus	2363731	1500.5	6	3	3	3	2	CP012067.1-CP001607.1
Bacteria	Proteobacteria	Alphaproteobacteria	Hyphomicrobiales	Rhizobiaceae	Agrobacterium	fabrum	2.45858e+06	1446	4	1	3	1	2	AE007869.2-AE007870.2
Bacteria	Proteobacteria	Alphaproteobacteria	Hyphomicrobiales	Rhizobiaceae	Agrobacterium	radiobacter	4005130	1442	3	1	2	1	1	CP000628.1
Bacteria	Firmicutes	Bacilli	Bacillales	Bacillaceae	Alkalihalobacillus	clausii	4303871	1510.57	7	7	7	0	1	AP006627.1
Bacteria	Firmicutes	Tissierellia	Tissierellales	Peptoniphilaceae	Anaerococcus	prevotii	1883067	1488	4	4	3	1	1	CP001708.1
Bacteria	Chloroflexi	Anaerolineae	Anaerolineales	Anaerolineaceae	Anaerolinea	thermophila	3532378	1397	2	2	2	0	1	AP012029.1
Bacteria	Firmicutes	Bacilli	Bacillales	Bacillaceae	Anoxybacillus	flavithermus	2812123	1516.56	9	9	1	8	1	CP020815.1
Bacteria	Actinobacteria	Actinomycetia	Actinomycetales	Actinomycetaceae	Arcanobacterium	haemolyticum	1986154	1491.25	4	4	1	3	1	CP002045.1
Bacteria	Actinobacteria	Actinomycetia	Micrococcales	Intrasporangiaceae	Arsenicicoccus	sp. oral taxon 190	3525271	1482	2	1	2	0	1	CP012070.1
Bacteria	Firmicutes	Bacilli	Bacillales	Bacillaceae	Bacillus	anthracis	5.22664e+06	1512.92	10.8333	7.83333	9.5	1.33333	6	CP001598.1-AE016879.1-AE017334.2-CP001215.1-CP002091.1-AE017225.1
Bacteria	Firmicutes	Bacilli	Bacillales	Bacillaceae	Bacillus	subtilis	4.08917e+06	1511.29	9.4	6.6	8.6	0.8	5	CP002468.1-AP011541.2-CP002183.1-CP002905.1-CP002906.1
Bacteria	Bacteroidetes	Bacteroidia	Bacteroidales	Bacteroidaceae	Bacteroides	heparinolyticus	3608975	1488.75	4	2	3	1	1	CP027234.1
Bacteria	Bacteroidetes	Bacteroidia	Bacteroidales	Bacteroidaceae	Bacteroides	zoogleoformans	3361794	1489	4	1	3	1	1	CP027231.1
Bacteria	Actinobacteria	Actinomycetia	Bifidobacteriales	Bifidobacteriaceae	Bifidobacterium	animalis	1.93909e+06	1634.92	3.8	1.6	0.1	3.7	10	CP002567.1-CP001213.1-CP003497.1-CP001853.2-CP003498.1-CP001515.1-CP003039.2-CP002915.1-CP001606.1-CP001892.1
Bacteria	Actinobacteria	Actinomycetia	Bifidobacteriales	Bifidobacteriaceae	Bifidobacterium	breve	2375088	1492	2.5	1.5	0.5	2	2	CP002743.1-CP000303.1
Bacteria	Actinobacteria	Actinomycetia	Bifidobacteriales	Bifidobacteriaceae	Bifidobacterium	dentium	2636367	1492	4	1	0	4	1	CP001750.1
Bacteria	Actinobacteria	Actinomycetia	Bifidobacteriales	Bifidobacteriaceae	Bifidobacterium	longum	2.42247e+06	1486.76	3.625	2	1.875	1.75	8	CP000605.1-AE014295.3-AP010890.1-CP001095.1-CP002286.1-AP010888.1-CP002010.1-CP002794.1
Bacteria	Proteobacteria	Betaproteobacteria	Burkholderiales	Alcaligenaceae	Bordetella	pertussis	4.10521e+06	1492	3	1	1	2	2	CP002695.1-BX470248.1
Bacteria	Proteobacteria	Betaproteobacteria	Burkholderiales	Burkholderiaceae	Burkholderia	cepacia	3463655	1494	2	2	2	0	1	CP003774.1
Bacteria	Chloroflexi	Caldilineae	Caldilineales	Caldilineaceae	Caldilinea	aerophila	5144873	1466	2	1	1	1	1	AP012337.1
Bacteria	Proteobacteria	Epsilonproteobacteria	Campylobacterales	Campylobacteraceae	Campylobacter	concisus	2052007	1472	3	1	1	2	1	CP000792.2
Bacteria	Proteobacteria	Epsilonproteobacteria	Campylobacterales	Campylobacteraceae	Campylobacter	curvus	1971270	1674	3	1	1	2	1	CP000767.2
Bacteria	Candidatus Saccharibacteria	Candidatus Saccharimonia	Candidatus Nanosynbacterales	Candidatus Nanosynbacteraceae	Candidatus Nanosynbacter	lyticus	705138	1437	1	1	1	0	1	CP007496.1
Bacteria	Bacteroidetes	Flavobacteriia	Flavobacteriales	Flavobacteriaceae	Capnocytophaga	haemolytica	2688484	1491.14	7	5	3	4	1	CP014227.1
Bacteria	Bacteroidetes	Flavobacteriia	Flavobacteriales	Flavobacteriaceae	Capnocytophaga	ochracea	2612925	1477	4	1	2	2	1	CP001632.1
Bacteria	Bacteroidetes	Flavobacteriia	Flavobacteriales	Flavobacteriaceae	Capnocytophaga	sp. oral taxon 323	2614527	1476.75	4	2	2	2	1	CP012589.1
Bacteria	Bacteroidetes	Flavobacteriia	Flavobacteriales	Flavobacteriaceae	Capnocytophaga	sp. oral taxon 878	2962157	1473	4	2	0	4	1	CP027229.1
Bacteria	Chlamydiae	Chlamydiia	Chlamydiales	Chlamydiaceae	Chlamydia	pneumoniae	1.23072e+06	1515	1	1	0.6	0.4	5	AE002161.1-AE001363.1-BA000008.3-CP001713.1-AE009440.1
Bacteria	Chlorobi	Chlorobia	Chlorobiales	Chlorobiaceae	Chlorobium	limicola	2763181	1287	2	1	2	0	1	CP001097.1
Bacteria	Proteobacteria	Betaproteobacteria	Burkholderiales	Comamonadaceae	Comamonas	thiooxydans	5373644	1494	3	1	2	1	1	CP001220.2
Bacteria	Actinobacteria	Actinomycetia	Corynebacteriales	Corynebacteriaceae	Corynebacterium	diphtheriae	2.4694e+06	1480.48	5	1.53846	2	3	13	CP003207.1-CP003206.1-CP003209.1-CP003210.1-CP003211.1-CP003212.1-CP003213.1-CP003214.1-CP003215.1-CP003208.1-BX248353.1-CP003216.1-CP003217.1
Bacteria	Actinobacteria	Actinomycetia	Corynebacteriales	Corynebacteriaceae	Corynebacterium	kroppenstedtii	2446804	1482	3	1	3	0	1	CP001620.1
Bacteria	Actinobacteria	Actinomycetia	Corynebacteriales	Corynebacteriaceae	Corynebacterium	simulans	2737971	1477.75	4	2	3	1	1	CP014634.1
Bacteria	Actinobacteria	Actinomycetia	Corynebacteriales	Corynebacteriaceae	Corynebacterium	singulare	2830519	1479.75	4	2	1	3	1	CP010827.1
Bacteria	Actinobacteria	Actinomycetia	Corynebacteriales	Corynebacteriaceae	Corynebacterium	sp. ATCC 6931	2471920	1481	5	4	0	5	1	CP008913.1
Bacteria	Actinobacteria	Actinomycetia	Corynebacteriales	Corynebacteriaceae	Corynebacterium	striatum	2758551	1478	4	2	3	1	1	CP021252.1
Bacteria	Actinobacteria	Actinomycetia	Corynebacteriales	Corynebacteriaceae	Corynebacterium	urealyticum	2342642	1481.33	3	2.5	1	2	2	AM942444.1-CP004085.1
Bacteria	Proteobacteria	Gammaproteobacteria	Enterobacterales	Enterobacteriaceae	Cronobacter	malonaticus	4377544	1503	7	3	2	5	1	CP006731.1
Bacteria	Proteobacteria	Gammaproteobacteria	Enterobacterales	Enterobacteriaceae	Cronobacter	sakazakii	4.32705e+06	1502.9	7	4.33333	3	4	3	CP000783.1-CP003312.1-CP004091.1
Bacteria	Actinobacteria	Coriobacteriia	Eggerthellales	Eggerthellaceae	Cryptobacterium	curtum	1617804	1473	3	2	2	1	1	CP001682.1
Bacteria	Proteobacteria	Betaproteobacteria	Burkholderiales	Burkholderiaceae	Cupriavidus	gilardii	2.78937e+06	1493	4	3	1	3	2	CP010516.1-CP010517.1
Bacteria	Actinobacteria	Actinomycetia	Propionibacteriales	Propionibacteriaceae	Cutibacterium	acnes	2.51379e+06	1485.96	2.875	1.25	1	1.875	8	CP002409.1-CP002815.1-AE017283.1-CP001977.1-CP003084.1-CP003196.1-CP003197.1-CP003195.1
Bacteria	Actinobacteria	Actinomycetia	Propionibacteriales	Propionibacteriaceae	Cutibacterium	avidum	2526138	1484	3	1	2	1	1	CP005287.1
Bacteria	Proteobacteria	Betaproteobacteria	Burkholderiales	Comamonadaceae	Delftia	acidovorans	6767514	1494	5	1	3	2	1	CP000884.1
Bacteria	Proteobacteria	Deltaproteobacteria	Desulfovibrionales	Desulfomicrobiaceae	Desulfomicrobium	orale	2783374	1513	2	1	1	1	1	CP014230.1
Bacteria	Proteobacteria	Deltaproteobacteria	Desulfovibrionales	Desulfovibrionaceae	Desulfovibrio	fairfieldensis	3699310	1511	3	2	3	0	1	CP014229.1
Bacteria	Firmicutes	Negativicutes	Veillonellales	Veillonellaceae	Dialister	pneumosintes	1274073	1532	5	2	2	3	1	CP017037.1
Bacteria	Actinobacteria	Actinomycetia	Corynebacteriales	Dietziaceae	Dietzia	sp. oral taxon 368	3400009	1481	4	2	3	1	1	CP027238.1
Bacteria	Actinobacteria	Coriobacteriia	Eggerthellales	Eggerthellaceae	Eggerthella	lenta	3632260	1470	3	1	1	2	1	CP001726.1
Bacteria	Firmicutes	Bacilli	Lactobacillales	Enterococcaceae	Enterococcus	faecalis	2.98211e+06	1521.78	3.66667	1.66667	1.66667	2	3	CP002491.1-CP002621.1-AE016830.1
Bacteria	Proteobacteria	Gammaproteobacteria	Enterobacterales	Enterobacteriaceae	Escherichia	coli	5.03163e+06	1503.25	7	5.5	4.46875	2.53125	32	FN554766.1-CP000247.1-CU928145.2-CP000468.1-CP000946.1-CP000819.1-CP001509.3-CP001665.1-CP001396.1-AE014075.1-CU928162.2-CP000802.1-CU928160.2-CU928164.2-CU651637.1-AP010958.1-AP010960.1-FM180568.1-CP000800.1-CP001164.1-AE005174.2-BA000007.3-CP001368.1-AP010953.1-CU928161.2-AP009240.1-CP000970.1-CP000948.1-U00096.3-AP009048.1-CU928163.2-CP000243.1
Bacteria	Firmicutes	Clostridia	Eubacteriales	Eubacteriaceae	Eubacterium	callanderi	4316707	1485	5	2	2	3	1	CP002273.2
Bacteria	Firmicutes	Clostridia	Eubacteriales	Oscillospiraceae	Fastidiosipila	sanguinis	1785891	1493	2	2	0	2	1	CP027226.1
Bacteria	Firmicutes	Clostridia	Eubacteriales	Peptostreptococcaceae	Filifactor	alocis	1931012	1496	4	2	0	4	1	CP002390.1
Bacteria	Firmicutes	Tissierellia	Tissierellales	Peptoniphilaceae	Finegoldia	magna	1797577	1483	4	3	2	2	1	AP008971.1
Bacteria	Fusobacteria	Fusobacteriia	Fusobacteriales	Fusobacteriaceae	Fusobacterium	hwasookii	2.46999e+06	1467	4.66667	4	3.33333	1.33333	3	CP013331.1-CP013336.1-CP013334.1
Bacteria	Fusobacteria	Fusobacteriia	Fusobacteriales	Fusobacteriaceae	Fusobacterium	nucleatum	2.22994e+06	1460.9	4.25	3.66667	2.41667	1.83333	13	CP003723.1-CP007062.1-CP012713.1-CP012715.1-CP012717.1-AE009951.2-CP012716.1-CP013121.1-LN831027.1-CP007064.1-CP007065.1-CP003700.1-CP012714.1
Bacteria	Actinobacteria	Actinomycetia	Bifidobacteriales	Bifidobacteriaceae	Gardnerella	vaginalis	1.67047e+06	1488.67	2	1	1	1	3	CP001849.1-CP002104.1-CP002725.1
Bacteria	Proteobacteria	Gammaproteobacteria	Pasteurellales	Pasteurellaceae	Haemophilus	ducreyi	1698955	1502	6	1	4	2	1	AE017143.1
Bacteria	Proteobacteria	Gammaproteobacteria	Pasteurellales	Pasteurellaceae	Haemophilus	influenzae	1.90001e+06	1500.97	6	2.4	2.7	3.3	10	CP017811.1-FQ312006.1-CP000057.2-FQ670178.1-FQ670204.1-CP000671.1-CP000672.1-CP002276.1-CP002277.1-L42023.1
Bacteria	Proteobacteria	Gammaproteobacteria	Pasteurellales	Pasteurellaceae	Haemophilus	parainfluenzae	2086875	1501	6	3	3	3	1	FQ312002.1
Bacteria	Proteobacteria	Gammaproteobacteria	Pasteurellales	Pasteurellaceae	Haemophilus	sp. oral taxon 036	1805716	1501	6	6	4	2	1	CP027235.1
Bacteria	Proteobacteria	Epsilonproteobacteria	Campylobacterales	Helicobacteraceae	Helicobacter	pylori	1.62896e+06	1464.75	2	1.2	0.1	1.9	10	AE000511.1-CP001680.1-FM991728.1-CP001173.1-CP000241.1-CP002331.1-AE001439.1-CP002334.1-CP001217.1-CP001072.2
Bacteria	Ignavibacteriae	Ignavibacteria	Ignavibacteriales	Ignavibacteriaceae	Ignavibacterium	album	3658997	1339	1	1	1	0	1	CP003418.1
Bacteria	Actinobacteria	Actinomycetia	Micrococcales	Intrasporangiaceae	Janibacter	indicus	3401189	1483.5	2	2	0	2	1	CP013290.1
Bacteria	Proteobacteria	Gammaproteobacteria	Enterobacterales	Enterobacteriaceae	Klebsiella	aerogenes	5280350	1501.12	8	4	6	2	1	CP002824.1
Bacteria	Proteobacteria	Gammaproteobacteria	Enterobacterales	Enterobacteriaceae	Klebsiella	pneumoniae	5.28929e+06	1500.69	8	6.25	6	2	4	CP002910.1-CP003200.1-CP000647.1-AP006725.1
Bacteria	Proteobacteria	Gammaproteobacteria	Enterobacterales	Enterobacteriaceae	Klebsiella	variicola	5641239	1501	8	8	2	6	1	CP000964.1
Bacteria	Actinobacteria	Actinomycetia	Micrococcales	Micrococcaceae	Kocuria	palustris	2854447	1488	3	2	2	1	1	CP012507.1
Bacteria	Actinobacteria	Actinomycetia	Micrococcales	Micrococcaceae	Kocuria	rhizophila	2697803	1492	3	1	3	0	1	CP022039.1
Bacteria	Actinobacteria	Actinomycetia	Micrococcales	Kytococcaceae	Kytococcus	sedentarius	2785024	1485	2	2	2	0	1	CP001686.1
Bacteria	Firmicutes	Bacilli	Lactobacillales	Lactobacillaceae	Lacticaseibacillus	paracasei	3009833	1531	5	4	3	2	6	CP000423.1-CP002618.1-FM177140.1-CP002616.1-CP005486.1-CP001084.2
Bacteria	Firmicutes	Bacilli	Lactobacillales	Lactobacillaceae	Lacticaseibacillus	rhamnosus	2.96266e+06	1531	5	3.2	3	2	5	CP003094.1-FM179322.1-FM179323.1-CP005484.1-CP005485.1
Bacteria	Firmicutes	Bacilli	Lactobacillales	Lactobacillaceae	Lactiplantibacillus	plantarum	3.17413e+06	1528.03	5	3.33333	2	3	6	CP006033.1-CP001617.1-CP005942.2-CP002222.1-AL935263.2-CP004082.1
Bacteria	Firmicutes	Bacilli	Lactobacillales	Lactobacillaceae	Lactobacillus	acidophilus	1.99257e+06	1525	4	1.5	3	1	2	CP005926.2-CP000033.3
Bacteria	Firmicutes	Bacilli	Lactobacillales	Lactobacillaceae	Lactobacillus	amylovorus	2078001	1525	4	2	3	1	1	CP002559.1
Bacteria	Firmicutes	Bacilli	Lactobacillales	Lactobacillaceae	Lactobacillus	gasseri	1894360	1534	6	1	1	5	1	CP000413.1
Bacteria	Firmicutes	Bacilli	Lactobacillales	Lactobacillaceae	Lactobacillus	johnsonii	1.90057e+06	1534	4.5	1.25	1	3.5	4	CP002464.1-FN298497.1-CP006811.1-AE017198.1
Bacteria	Firmicutes	Bacilli	Lactobacillales	Streptococcaceae	Lactococcus	lactis	2.31157e+06	1506.07	6.11111	2.33333	0.888889	5.22222	10	CP003132.1-AM406671.1-CP002094.1-CP000425.1-CP000428.1-CP003157.1-CP002365.1-AE005176.1-AP012281.1-CP001834.1
Bacteria	Actinobacteria	Coriobacteriia	Coriobacteriales	Atopobiaceae	Lancefieldella	parvulum	1543805	1473	1	1	0	1	1	CP001721.1
Bacteria	Actinobacteria	Actinomycetia	Corynebacteriales	Lawsonellaceae	Lawsonella	clevelandensis	1915154	1483	2	1	1	1	1	CP012390.1
Bacteria	Firmicutes	Bacilli	Lactobacillales	Lactobacillaceae	Lentilactobacillus	buchneri	2.50343e+06	1535.9	5	4.5	2	3	2	CP002652.1-CP003043.1
Bacteria	Fusobacteria	Fusobacteriia	Fusobacteriales	Leptotrichiaceae	Leptotrichia	buccalis	2465610	1473	5	5	4	1	1	CP001685.1
Bacteria	Fusobacteria	Fusobacteriia	Fusobacteriales	Leptotrichiaceae	Leptotrichia	sp. oral taxon 212	2444904	1438.5	4	2	2	2	1	CP012410.1
Bacteria	Fusobacteria	Fusobacteriia	Fusobacteriales	Leptotrichiaceae	Leptotrichia	sp. oral taxon 498	2152181	1473	5	1	4	1	1	CP016753.1
Bacteria	Fusobacteria	Fusobacteriia	Fusobacteriales	Leptotrichiaceae	Leptotrichia	sp. oral taxon 847	2194935	1472	5	4	2	3	1	CP014231.1
Bacteria	Firmicutes	Bacilli	Lactobacillales	Lactobacillaceae	Levilactobacillus	brevis	2343177	1527	5	4.5	3.5	1.5	2	CP000416.1-AP012167.1
Bacteria	Firmicutes	Bacilli	Lactobacillales	Lactobacillaceae	Ligilactobacillus	salivarius	1827640	1523.07	7	4.5	4	3	2	CP002034.1-CP000233.1
Bacteria	Firmicutes	Bacilli	Lactobacillales	Lactobacillaceae	Limosilactobacillus	fermentum	2087918	1537.27	5	4.66667	4	1	3	CP002033.1-CP005958.1-AP008937.1
Bacteria	Firmicutes	Bacilli	Lactobacillales	Lactobacillaceae	Limosilactobacillus	reuteri	2.07932e+06	1537.03	6	4.6	3.6	2.4	5	CP006011.1-AP007281.1-CP002844.1-CP000705.1-CP006603.1
Bacteria	Firmicutes	Bacilli	Bacillales	Listeriaceae	Listeria	monocytogenes	2.95645e+06	1511.02	5.75	3.41667	1.91667	3.83333	12	CP001602.2-CP001604.1-CP002002.1-AL591824.1-CP002004.1-CP002003.1-CP001175.1-CP002001.1-FM211688.1-CP002816.1-FM242711.1-AE017262.2
Bacteria	Ignavibacteriae	Ignavibacteria	Ignavibacteriales	Melioribacteraceae	Melioribacter	roseus	3300414	1344	1	1	1	0	1	CP003557.1
Bacteria	Proteobacteria	Alphaproteobacteria	Hyphomicrobiales	Phyllobacteriaceae	Mesorhizobium	japonicum	7036071	1446	2	1	0	2	1	BA000012.4
Bacteria	Actinobacteria	Actinomycetia	Micrococcales	Micrococcaceae	Micrococcus	luteus	2501097	1485	1	1	1	0	1	CP001628.1
Bacteria	Firmicutes	Clostridia	Eubacteriales	Clostridiales Family XIII. Incertae Sedis	Mogibacterium	diversum	1815831	1478	2	1	1	1	1	CP027228.1
Bacteria	Proteobacteria	Gammaproteobacteria	Pseudomonadales	Moraxellaceae	Moraxella	catarrhalis	1902426	1491	4	1	2	2	2	CP008804.1-CP002005.1
Bacteria	Proteobacteria	Gammaproteobacteria	Pseudomonadales	Moraxellaceae	Moraxella	osloensis	2434688	1493	4	2	0	4	1	CP014234.1
Bacteria	Actinobacteria	Actinomycetia	Corynebacteriales	Mycobacteriaceae	Mycobacterium	leprae	3268137	1506	1	1	1	0	2	FM211192.1-AL450380.1
Bacteria	Actinobacteria	Actinomycetia	Corynebacteriales	Mycobacteriaceae	Mycobacterium	tuberculosis	4.40795e+06	1493	1	1	0.714286	0.285714	7	AE000516.2-CP002992.1-CP000717.1-CP000611.1-AL123456.3-CP001658.1-CP001976.1
Bacteria	Actinobacteria	Actinomycetia	Corynebacteriales	Mycobacteriaceae	Mycolicibacterium	neoaurum	5421267	1481	2	1	0	2	1	CP006936.2
Bacteria	Tenericutes	Mollicutes	Mycoplasmatales	Mycoplasmataceae	Mycoplasma	genitalium	579782	1479	1	1	1	0	5	L43967.2-CP003773.1-CP003770.1-CP003771.1-CP003772.1
Bacteria	Tenericutes	Mollicutes	Mycoplasmatales	Mycoplasmataceae	Mycoplasma	hominis	665445	1479	2	1	0	2	1	FP236530.1
Bacteria	Tenericutes	Mollicutes	Mycoplasmatales	Mycoplasmataceae	Mycoplasma	pneumoniae	815277	1477	1	1	1	0	4	AP012303.1-CP002077.1-U00089.2-CP003913.2
Bacteria	Tenericutes	Mollicutes	Mycoplasmatales	Mycoplasmataceae	Mycoplasmopsis	fermentans	1.03343e+06	1474	1.66667	1.66667	0	1.66667	3	CP001995.1-CP002458.1-AP009608.1
Bacteria	Proteobacteria	Betaproteobacteria	Neisseriales	Neisseriaceae	Neisseria	gonorrhoeae	2.19297e+06	1502	4	1	0.5	3.5	2	AE004969.1-CP001050.1
Bacteria	Proteobacteria	Betaproteobacteria	Neisseriales	Neisseriaceae	Neisseria	lactamica	2220606	1502	4	1	3	1	1	FN995097.1
Bacteria	Proteobacteria	Betaproteobacteria	Neisseriales	Neisseriaceae	Neisseria	meningitidis	2.21572e+06	1502.05	4	1.72727	1.72727	2.27273	11	CP000381.1-FM999788.1-AM889136.1-CP001561.1-AM421808.1-CP002419.1-CP002420.1-AE002098.2-CP002424.1-FR774048.1-AL157959.1
Bacteria	Proteobacteria	Alphaproteobacteria	Hyphomicrobiales	Brucellaceae	Ochrobactrum	anthropi	2391604	1444	4	1	3	1	2	CP000758.1-CP000759.1
Bacteria	Actinobacteria	Coriobacteriia	Coriobacteriales	Atopobiaceae	Olsenella	sp. oral taxon 807	3213585	1476	2	1	0	2	1	CP012069.2
Bacteria	Actinobacteria	Coriobacteriia	Coriobacteriales	Atopobiaceae	Olsenella	uli	2051896	1476	1	1	1	0	1	CP002106.1
Bacteria	Proteobacteria	Betaproteobacteria	Burkholderiales	Comamonadaceae	Ottowia	sp. oral taxon 894	2925783	1490	3	1	3	0	1	CP012073.1
Bacteria	Firmicutes	Bacilli	Bacillales	Paenibacillaceae	Paenibacillus	glucanolyticus	6573405	1517	8	8	3	5	1	CP028366.1
Bacteria	Proteobacteria	Alphaproteobacteria	Rhodobacterales	Rhodobacteraceae	Paracoccus	yeei	3621923	1426	3	1	3	0	1	CP020442.1
Bacteria	Bacteroidetes	Bacteroidia	Bacteroidales	Porphyromonadaceae	Porphyromonas	asaccharolytica	2186370	1490	2	1	2	0	1	CP002689.1
Bacteria	Bacteroidetes	Bacteroidia	Bacteroidales	Porphyromonadaceae	Porphyromonas	gingivalis	2.34367e+06	1493.11	4	1.71429	2.71429	1.28571	7	NZ_CP011995.1-CP012889.1-CP013131.1-NZ_CP011996.1-AP009380.1-AP012203.1-AE015924.1
Bacteria	Bacteroidetes	Bacteroidia	Bacteroidales	Prevotellaceae	Prevotella	denticola	2937589	1492	4	3	2	2	1	CP002589.1
Bacteria	Bacteroidetes	Bacteroidia	Bacteroidales	Prevotellaceae	Prevotella	enoeca	2861432	1491	3	1	1	2	1	CP013195.1
Bacteria	Bacteroidetes	Bacteroidia	Bacteroidales	Prevotellaceae	Prevotella	fusca	1828248	1492	3	3	2	1	1	CP012074.1
Bacteria	Bacteroidetes	Bacteroidia	Bacteroidales	Prevotellaceae	Prevotella	intermedia	1.34972e+06	1494	4	1	2	2	2	CP003502.1-CP003503.1
Bacteria	Bacteroidetes	Bacteroidia	Bacteroidales	Prevotellaceae	Prevotella	melaninogenica	1584141	1492	4	2	1	3	2	CP002122.1-CP002123.1
Bacteria	Actinobacteria	Actinomycetia	Propionibacteriales	Propionibacteriaceae	Propionibacterium	sp. oral taxon 193	2571505	1486	3	1	2	1	1	CP017040.1
Bacteria	Proteobacteria	Gammaproteobacteria	Enterobacterales	Morganellaceae	Proteus	mirabilis	3955180	1504	6.5	3.5	3.5	3	2	CP004022.1-AM942759.1
Bacteria	Proteobacteria	Gammaproteobacteria	Pseudomonadales	Pseudomonadaceae	Pseudomonas	aeruginosa	6.51409e+06	1497	4	1.5	1.16667	2.83333	6	FM209186.1-CP002496.1-AP012280.1-CP000744.1-AE004091.2-CP000438.1
Bacteria	Proteobacteria	Gammaproteobacteria	Pseudomonadales	Pseudomonadaceae	Pseudomonas	fluorescens	6.49234e+06	1498	5.5	1.75	3	2.5	4	CP003041.1-CP003150.1-CP000094.2-AM181176.4
Bacteria	Proteobacteria	Gammaproteobacteria	Pseudomonadales	Pseudomonadaceae	Pseudomonas	protegens	7074893	1500	5	2	2	3	1	CP000076.1
Bacteria	Proteobacteria	Gammaproteobacteria	Pseudomonadales	Pseudomonadaceae	Pseudomonas	stutzeri	4.5377e+06	1497.9	4	2.6	2	2	5	CP002881.1-CP000304.1-CP003677.1-CP003725.1-CP002622.1
Bacteria	Actinobacteria	Actinomycetia	Propionibacteriales	Propionibacteriaceae	Pseudopropionibacterium	propionicum	3443301	1489	2	1	1	1	2	CP040007.1-CP002734.1
Bacteria	Proteobacteria	Betaproteobacteria	Burkholderiales	Burkholderiaceae	Ralstonia	pickettii	2.60551e+06	1497	4	2	1	3	7	CP001644.1-CP001645.1-CP001068.1-CP001069.1-CP006667.1-CP006668.1-CP006669.1
Bacteria	Proteobacteria	Alphaproteobacteria	Rhodobacterales	Rhodobacteraceae	Rhodobacter	capsulatus	3738958	1428	4	1	3	1	1	CP001312.1
Bacteria	Proteobacteria	Alphaproteobacteria	Rhodospirillales	Acetobacteraceae	Roseomonas	gilardii	4328147	1450	5	1	2	3	1	CP015583.1
Bacteria	Actinobacteria	Actinomycetia	Micrococcales	Micrococcaceae	Rothia	dentocariosa	2506025	1488	3	1	3	0	1	CP002280.1
Bacteria	Actinobacteria	Actinomycetia	Micrococcales	Micrococcaceae	Rothia	mucilaginosa	2264603	1488	3	1	0	3	1	AP011540.1
Bacteria	Actinobacteria	Actinomycetia	Micrococcales	Sanguibacteraceae	Sanguibacter	keddieii	4253413	1485	4	3	2	2	1	CP001819.1
Bacteria	Actinobacteria	Actinomycetia	Actinomycetales	Actinomycetaceae	Schaalia	meyeri	2049088	1503	3	1	1	2	1	CP012072.1
Bacteria	Actinobacteria	Actinomycetia	Actinomycetales	Actinomycetaceae	Schaalia	odontolytica	2360133	1499	3	1	2	1	1	CP040006.1
Bacteria	Firmicutes	Negativicutes	Selenomonadales	Selenomonadaceae	Selenomonas	sp. oral taxon 478	2284135	1505.5	4	3	2	2	1	CP012071.1
Bacteria	Firmicutes	Negativicutes	Selenomonadales	Selenomonadaceae	Selenomonas	sp. oral taxon 920	2374300	1505	4	4	2	2	1	CP017042.1
Bacteria	Proteobacteria	Gammaproteobacteria	Enterobacterales	Yersiniaceae	Serratia	marcescens	5127030	1503	7	5	4	3	1	CP012639.1
Bacteria	Fusobacteria	Fusobacteriia	Fusobacteriales	Leptotrichiaceae	Sneathia	vaginalis	1330224	1474	3	3	2	1	1	CP011280.1
Bacteria	Firmicutes	Bacilli	Bacillales	Staphylococcaceae	Staphylococcus	aureus	2.84891e+06	1513.01	5.33333	4.11111	2.33333	3	18	CP001844.2-AJ938182.1-CP000046.1-CP001781.1-CP000736.1-CP000703.1-BX571856.1-BX571857.1-AP009324.1-BA000017.4-BA000033.2-BA000018.3-CP000253.1-CP002120.1-AP009351.1-CP002110.1-CP000255.1-CP000730.1
Bacteria	Firmicutes	Bacilli	Bacillales	Staphylococcaceae	Staphylococcus	capitis	2443604	1512	6	4	3	3	1	CP007601.1
Bacteria	Firmicutes	Bacilli	Bacillales	Staphylococcaceae	Staphylococcus	cohnii	2585879	1510.17	6	6	3	3	1	CP019597.1
Bacteria	Firmicutes	Bacilli	Bacillales	Staphylococcaceae	Staphylococcus	epidermidis	2.5579e+06	1512	5.5	5.5	1.5	4	2	AE015929.1-CP000029.1
Bacteria	Firmicutes	Bacilli	Bacillales	Staphylococcaceae	Staphylococcus	haemolyticus	2549338	1512	6	6	3	3	1	CP013911.1
Bacteria	Firmicutes	Bacilli	Bacillales	Staphylococcaceae	Staphylococcus	lugdunensis	2613826	1512	6	5	3	3	1	CP014023.1
Bacteria	Firmicutes	Bacilli	Bacillales	Staphylococcaceae	Staphylococcus	pasteuri	2559946	1514	5	2	2	3	1	CP004014.1
Bacteria	Firmicutes	Bacilli	Bacillales	Staphylococcaceae	Staphylococcus	pettenkoferi	2502346	1515	6	4	3	3	1	CP022096.1
Bacteria	Firmicutes	Bacilli	Bacillales	Staphylococcaceae	Staphylococcus	schleiferi	2528077	1513	5	3	3	2	1	AP014944.1
Bacteria	Firmicutes	Bacilli	Bacillales	Staphylococcaceae	Staphylococcus	warneri	2486042	1514	5	2	3	2	1	CP003668.1
Bacteria	Proteobacteria	Gammaproteobacteria	Xanthomonadales	Xanthomonadaceae	Stenotrophomonas	maltophilia	4684682	1539.45	4.25	2.5	2	2.25	4	HE798556.1-CP002986.1-AM743169.1-CP001111.1
Bacteria	Firmicutes	Bacilli	Lactobacillales	Streptococcaceae	Streptococcus	agalactiae	2.16653e+06	1510	7	1.66667	7	0	3	AE009948.1-CP000114.1-AL732656.1
Bacteria	Firmicutes	Bacilli	Lactobacillales	Streptococcaceae	Streptococcus	anginosus	2089210	1517.17	4.33333	1.66667	2.33333	2	3	CP003860.1-CP003861.1-AP013072.1
Bacteria	Firmicutes	Bacilli	Lactobacillales	Streptococcaceae	Streptococcus	constellatus	1.95408e+06	1517	4	1.33333	2	2	3	CP003859.1-CP003800.1-CP003840.1
Bacteria	Firmicutes	Bacilli	Lactobacillales	Streptococcaceae	Streptococcus	cristatus	2142100	1513	4	2	3	1	1	CP004409.1
Bacteria	Firmicutes	Bacilli	Lactobacillales	Streptococcaceae	Streptococcus	gordonii	2196662	1518	4	2	1	3	1	CP000725.1
Bacteria	Firmicutes	Bacilli	Lactobacillales	Streptococcaceae	Streptococcus	intermedius	1.96352e+06	1517.08	4	1.66667	2	2	3	CP003857.1-CP003858.1-AP010969.1
Bacteria	Firmicutes	Bacilli	Lactobacillales	Streptococcaceae	Streptococcus	mitis	2146611	1507	4	2	4	0	1	FN568063.1
Bacteria	Firmicutes	Bacilli	Lactobacillales	Streptococcaceae	Streptococcus	mutans	2023256	1518	5	2	3	2	2	AP010655.1-AE014133.2
Bacteria	Firmicutes	Bacilli	Lactobacillales	Streptococcaceae	Streptococcus	oralis	1958690	1507	4	1	4	0	1	FR720602.1
Bacteria	Firmicutes	Bacilli	Lactobacillales	Streptococcaceae	Streptococcus	parasanguinis	2.16263e+06	1509.38	4	2	4	0	2	CP002843.1-CP003122.1
Bacteria	Firmicutes	Bacilli	Lactobacillales	Streptococcaceae	Streptococcus	pneumoniae	2.13379e+06	1505.89	3.94737	1.68421	1.10526	2.84211	19	CP002176.1-CP000918.1-CP002121.1-FM211187.1-CP001033.1-CP000410.2-CP001015.1-CP000936.1-FQ312030.1-FQ312029.1-CP000919.1-FQ312027.1-CP000920.1-AE007317.1-HE983624.1-CP003357.2-CP000921.1-CP001993.1-AE005672.3
Bacteria	Firmicutes	Bacilli	Lactobacillales	Streptococcaceae	Streptococcus	pyogenes	1.86504e+06	1510.03	5.86667	1.6	4	1.86667	15	CP003068.1-AE004092.2-CP000260.1-CP000003.1-CP000262.1-CP003116.1-CP000261.1-AE014074.1-CP000017.2-CP000056.2-AE009949.1-CP000259.1-CP000829.1-BA000034.2-AM295007.1
Bacteria	Firmicutes	Bacilli	Lactobacillales	Streptococcaceae	Streptococcus	salivarius	2.1894e+06	1508.86	6.25	2.25	3.75	2.5	4	CP014144.1-CP002888.1-FR873481.1-FR873482.1
Bacteria	Firmicutes	Bacilli	Lactobacillales	Streptococcaceae	Streptococcus	sanguinis	2388435	1509	4	4	2	2	1	CP000387.1
Bacteria	Firmicutes	Bacilli	Lactobacillales	Streptococcaceae	Streptococcus	sp. oral taxon 431	2177905	1508	4	2	1	3	1	CP014264.1
Bacteria	Firmicutes	Bacilli	Lactobacillales	Streptococcaceae	Streptococcus	thermophilus	1929905	1509	6	5	5	1	1	FR875178.1
Bacteria	Bacteroidetes	Bacteroidia	Bacteroidales	Tannerellaceae	Tannerella	forsythia	3405521	1486	2	1	0	2	1	CP003191.1
Bacteria	Bacteroidetes	Bacteroidia	Bacteroidales	Tannerellaceae	Tannerella	sp. oral taxon HOT-286	2993572	1489	2	1	1	1	2	CP028365.1-CP017038.2
Bacteria	Spirochaetes	Spirochaetia	Spirochaetales	Spirochaetaceae	Treponema	denticola	2843201	1506	2	2	2	0	1	AE017226.1
Bacteria	Spirochaetes	Spirochaetia	Spirochaetales	Spirochaetaceae	Treponema	pallidum	1.13953e+06	1509.89	2	1.22222	2	0	9	CP003902.1-CP003115.1-CP000805.1-CP001752.1-CP003064.1-AE000520.1-CP002375.1-CP002376.1-CP002374.1
Bacteria	Spirochaetes	Spirochaetia	Spirochaetales	Spirochaetaceae	Treponema	putidum	2796913	1506	2	2	0	2	1	NZ_CP009228.1
Bacteria	Proteobacteria	Betaproteobacteria	Burkholderiales	Comamonadaceae	Variovorax	paradoxus	5.99056e+06	1496	2	1	0.333333	1.66667	3	CP003911.1-CP002417.1-CP001635.1
Bacteria	Firmicutes	Negativicutes	Veillonellales	Veillonellaceae	Veillonella	parvula	2132142	1524.25	4	4	3	1	1	CP001820.1
Bacteria	Proteobacteria	Gammaproteobacteria	Enterobacterales	Yersiniaceae	Yersinia	pestis	4.58459e+06	1498.84	6.5	3.33333	3.25	3.25	12	CP002956.1-CP000901.1-CP000308.1-CP001608.1-AE017042.1-AL590842.1-CP001585.1-CP001589.1-AE009952.1-CP000305.1-CP000668.1-CP001593.1

## Sheet: Table S1.8
Superkingdom	Phylum	Class	Order	Family	Genus	Species	Strain	Genomes_mean_size	Genes_mean_size	Num_genes	Num_gene_variants	Num_genes_+strand	Num_genes_-strand	Genomes	Main_genome_description	Taxonomy_Id
Bacteria	Proteobacteria	Betaproteobacteria	Burkholderiales	Alcaligenaceae	Achromobacter	xylosoxidans	NBRC 15126 = ATCC 27061	6683584	1492	3	3	2	1	CP006958.1	UNVERIFIED: Achromobacter xylosoxidans NBRC 15126 = ATCC 27061, complete genome	1216976
Bacteria	Proteobacteria	Betaproteobacteria	Burkholderiales	Alcaligenaceae	Achromobacter	xylosoxidans	A8	7013095	1492	3	1	2	1	CP002287.1	Achromobacter xylosoxidans A8, complete genome	762376
Bacteria	Proteobacteria	Betaproteobacteria	Burkholderiales	Comamonadaceae	Acidovorax	ebreus	TPSY	3796573	1490	3	1	1	2	CP001392.1	Acidovorax ebreus TPSY, complete genome	535289
Bacteria	Proteobacteria	Gammaproteobacteria	Pseudomonadales	Moraxellaceae	Acinetobacter	johnsonii	XBB1	3509795	1499	7	5	4	3	CP010350.1	Acinetobacter johnsonii XBB1, complete genome	1242245
Bacteria	Proteobacteria	Gammaproteobacteria	Pseudomonadales	Moraxellaceae	Acinetobacter	baumannii	ACICU	3904116	1498	6	2	3	3	CP000863.1	Acinetobacter baumannii ACICU, complete genome	405416
Bacteria	Proteobacteria	Gammaproteobacteria	Pseudomonadales	Moraxellaceae	Acinetobacter	junii		3378307	1498	6	2	3	3	CP019041.1	Acinetobacter junii strain 65, complete genome	40215
Bacteria	Proteobacteria	Gammaproteobacteria	Pseudomonadales	Moraxellaceae	Acinetobacter	baumannii	AB0057	4055148	1498	6	1	3	3	CP001182.2	Acinetobacter baumannii AB0057, complete genome	480119
Bacteria	Proteobacteria	Gammaproteobacteria	Pseudomonadales	Moraxellaceae	Acinetobacter	baumannii	AB307-0294	3759495	1498	6	1	3	3	CP001172.2	Acinetobacter baumannii AB307-0294, complete genome	557600
Bacteria	Proteobacteria	Gammaproteobacteria	Pseudomonadales	Moraxellaceae	Acinetobacter	baumannii	AYE	3936291	1498	6	1	3	3	CU459141.1	Acinetobacter baumannii str. AYE, complete genome	509173
Bacteria	Proteobacteria	Gammaproteobacteria	Pseudomonadales	Moraxellaceae	Acinetobacter	baumannii	MDR-ZJ06	4022275	1498	6	1	3	3	CP001937.2	Acinetobacter baumannii MDR-ZJ06, complete genome	497978
Bacteria	Proteobacteria	Gammaproteobacteria	Pseudomonadales	Moraxellaceae	Acinetobacter	baumannii	ATCC 17978	3976747	1498	5	1	1	4	CP000521.1	Acinetobacter baumannii ATCC 17978, complete genome	400667
Bacteria	Proteobacteria	Gammaproteobacteria	Pseudomonadales	Moraxellaceae	Acinetobacter	baumannii	SDF	3421954	1498	5	1	3	2	CU468230.2	Acinetobacter baumannii SDF, complete genome	509170
Bacteria	Actinobacteria	Actinomycetia	Actinomycetales	Actinomycetaceae	Actinomyces	sp. oral taxon 169		3040651	1506.33	3	3	1	2	CP058259.1	Actinomyces sp. oral taxon 169 strain F0496 chromosome, complete genome	712116
Bacteria	Actinobacteria	Actinomycetia	Actinomycetales	Actinomycetaceae	Actinomyces	sp. oral taxon 897		3244017	1503.67	3	3	2	1	CP027236.1	Actinomyces sp. oral taxon 897 strain F0631 chromosome, complete genome	2081702
Bacteria	Actinobacteria	Actinomycetia	Actinomycetales	Actinomycetaceae	Actinomyces	oris		3042917	1514	3	2	2	1	CP014232.1	Actinomyces oris strain T14V, complete genome	544580
Bacteria	Actinobacteria	Actinomycetia	Actinomycetales	Actinomycetaceae	Actinomyces	sp. oral taxon 414		3836419	1518	3	2	1	2	CP012590.1	Actinomyces sp. oral taxon 414 strain F0588, complete genome	712122
Bacteria	Actinobacteria	Actinomycetia	Actinomycetales	Actinomycetaceae	Actinomyces	radicidentis		3051613	1498	3	1	1	2	CP014228.1	Actinomyces radicidentis strain CCUG 36733, complete genome	111015
Bacteria	Actinobacteria	Actinomycetia	Actinomycetales	Actinomycetaceae	Actinomyces	sp. oral taxon 171	str. F0337	3097489	1518	3	1	1	2	CP040005.1	Actinomyces sp. oral taxon 171 str. F0337 chromosome, complete genome	706439
Bacteria	Proteobacteria	Gammaproteobacteria	Pasteurellales	Pasteurellaceae	Aggregatibacter	actinomycetemcomitans	NUM4039	2382853	1502	6	6	4	2	AP014520.1	Aggregatibacter actinomycetemcomitans NUM4039 DNA, complete genome	1407647
Bacteria	Proteobacteria	Gammaproteobacteria	Pasteurellales	Pasteurellaceae	Aggregatibacter	aphrophilus		2414427	1501	6	5	3	3	CP012067.1	Aggregatibacter aphrophilus strain W10433, complete genome	732
Bacteria	Proteobacteria	Gammaproteobacteria	Pasteurellales	Pasteurellaceae	Aggregatibacter	actinomycetemcomitans	HK1651	2105503	1503.25	4	4	1	3	CP007502.1	Aggregatibacter actinomycetemcomitans HK1651, complete genome	272556
Bacteria	Proteobacteria	Gammaproteobacteria	Pasteurellales	Pasteurellaceae	Aggregatibacter	actinomycetemcomitans	IDH781	2291252	1501	6	2	1	5	CP016553.1	Aggregatibacter actinomycetemcomitans strain IDH781, complete genome	714
Bacteria	Proteobacteria	Gammaproteobacteria	Pasteurellales	Pasteurellaceae	Aggregatibacter	actinomycetemcomitans	624	2367908	1501	6	1	4	2	CP012959.1	Aggregatibacter actinomycetemcomitans strain 624, complete genome	714
Bacteria	Proteobacteria	Gammaproteobacteria	Pasteurellales	Pasteurellaceae	Aggregatibacter	actinomycetemcomitans	ANH9381	2136808	1501	6	1	1	5	CP003099.1	Aggregatibacter actinomycetemcomitans ANH9381, complete genome	754507
Bacteria	Proteobacteria	Gammaproteobacteria	Pasteurellales	Pasteurellaceae	Aggregatibacter	actinomycetemcomitans	D11S-1	2105791	1501	6	1	2	4	CP001733.2	Aggregatibacter actinomycetemcomitans D11S-1, complete genome	668336
Bacteria	Proteobacteria	Gammaproteobacteria	Pasteurellales	Pasteurellaceae	Aggregatibacter	actinomycetemcomitans	D7S-1	2308962	1501	6	1	4	2	CP003496.2	Aggregatibacter actinomycetemcomitans D7S-1, complete genome	694569
Bacteria	Proteobacteria	Gammaproteobacteria	Pasteurellales	Pasteurellaceae	Aggregatibacter	actinomycetemcomitans	VT1169	2129092	1501	6	1	3	3	CP012958.1	Aggregatibacter actinomycetemcomitans strain VT1169, complete genome	714
Bacteria	Proteobacteria	Gammaproteobacteria	Pasteurellales	Pasteurellaceae	Aggregatibacter	aphrophilus	NJ8700	2313035	1500	6	1	3	3	CP001607.1	Aggregatibacter aphrophilus NJ8700, complete genome	634176
Bacteria	Proteobacteria	Alphaproteobacteria	Hyphomicrobiales	Rhizobiaceae	Agrobacterium	fabrum	str. C58	2.45858e+06	1446	4	1	3	1	AE007869.2-AE007870.2	Agrobacterium tumefaciens str. C58 circular chromosome, complete sequence	176299
Bacteria	Proteobacteria	Alphaproteobacteria	Hyphomicrobiales	Rhizobiaceae	Agrobacterium	radiobacter	K84	4005130	1442	3	1	2	1	CP000628.1	Agrobacterium radiobacter K84 chromosome 1, complete sequence	311403
Bacteria	Firmicutes	Bacilli	Bacillales	Bacillaceae	Alkalihalobacillus	clausii	KSM-K16	4303871	1510.57	7	7	7	0	AP006627.1	Bacillus clausii KSM-K16 DNA, complete genome	66692
Bacteria	Firmicutes	Tissierellia	Tissierellales	Peptoniphilaceae	Anaerococcus	prevotii	DSM 20548	1883067	1488	4	4	3	1	CP001708.1	Anaerococcus prevotii DSM 20548, complete genome	525919
Bacteria	Chloroflexi	Anaerolineae	Anaerolineales	Anaerolineaceae	Anaerolinea	thermophila	UNI-1	3532378	1397	2	2	2	0	AP012029.1	Anaerolinea thermophila UNI-1 DNA, complete genome	926569
Bacteria	Firmicutes	Bacilli	Bacillales	Bacillaceae	Anoxybacillus	flavithermus		2812123	1516.56	9	9	1	8	CP020815.1	Anoxybacillus flavithermus strain DSM 2641T chromosome, complete genome	33934
Bacteria	Actinobacteria	Actinomycetia	Actinomycetales	Actinomycetaceae	Arcanobacterium	haemolyticum	DSM 20595	1986154	1491.25	4	4	1	3	CP002045.1	Arcanobacterium haemolyticum DSM 20595, complete genome	644284
Bacteria	Actinobacteria	Actinomycetia	Micrococcales	Intrasporangiaceae	Arsenicicoccus	sp. oral taxon 190		3525271	1482	2	1	2	0	CP012070.1	Arsenicicoccus sp. oral taxon 190, complete genome	1658671
Bacteria	Firmicutes	Bacilli	Bacillales	Bacillaceae	Bacillus	subtilis	subsp. natto BEST195	4105380	1513.1	10	10	9	1	AP011541.2	Bacillus subtilis subsp. natto BEST195 DNA, complete genome	645657
Bacteria	Firmicutes	Bacilli	Bacillales	Bacillaceae	Bacillus	anthracis	str. A0248	5227419	1512.91	11	8	10	1	CP001598.1	Bacillus anthracis str. A0248, complete genome	592021
Bacteria	Firmicutes	Bacilli	Bacillales	Bacillaceae	Bacillus	anthracis	str. Ames	5227293	1512.91	11	8	10	1	AE016879.1	Bacillus anthracis str. Ames, complete genome	198094
Bacteria	Firmicutes	Bacilli	Bacillales	Bacillaceae	Bacillus	anthracis	str. 'Ames Ancestor'	5227419	1512.91	11	8	10	1	AE017334.2	Bacillus anthracis str. 'Ames Ancestor', complete genome	261594
Bacteria	Firmicutes	Bacilli	Bacillales	Bacillaceae	Bacillus	anthracis	str. CDC 684	5230115	1512.91	11	8	8	3	CP001215.1	Bacillus anthracis str. CDC 684, complete genome	568206
Bacteria	Firmicutes	Bacilli	Bacillales	Bacillaceae	Bacillus	anthracis	str. Sterne	5228663	1512.91	11	8	10	1	AE017225.1	Bacillus anthracis str. Sterne, complete genome	260799
Bacteria	Firmicutes	Bacilli	Bacillales	Bacillaceae	Bacillus	anthracis	str. H9401	5218947	1513	10	7	9	1	CP002091.1	Bacillus anthracis str. H9401, complete genome	768494
Bacteria	Firmicutes	Bacilli	Bacillales	Bacillaceae	Bacillus	subtilis	subsp. subtilis str. RO-NN-1	4011949	1511	10	6	9	1	CP002906.1	Bacillus subtilis subsp. subtilis RO-NN-1, complete genome	1052588
Bacteria	Firmicutes	Bacilli	Bacillales	Bacillaceae	Bacillus	subtilis	BSn5	4093599	1510.33	9	6	9	0	CP002468.1	Bacillus subtilis BSn5, complete genome	936156
Bacteria	Firmicutes	Bacilli	Bacillales	Bacillaceae	Bacillus	subtilis	subsp. spizizenii str. W23	4027676	1511	8	6	7	1	CP002183.1	Bacillus subtilis subsp. spizizenii str. W23, complete genome	655816
Bacteria	Firmicutes	Bacilli	Bacillales	Bacillaceae	Bacillus	subtilis	subsp. spizizenii TU-B-10	4207222	1511	10	5	9	1	CP002905.1	Bacillus subtilis subsp. spizizenii TU-B-10, complete genome	1052585
Bacteria	Bacteroidetes	Bacteroidia	Bacteroidales	Bacteroidaceae	Bacteroides	heparinolyticus		3608975	1488.75	4	2	3	1	CP027234.1	Bacteroides heparinolyticus strain F0111 chromosome, complete genome	28113
Bacteria	Bacteroidetes	Bacteroidia	Bacteroidales	Bacteroidaceae	Bacteroides	zoogleoformans		3361794	1489	4	1	3	1	CP027231.1	Bacteroides zoogleoformans strain ATCC 33285 chromosome, complete genome	28119
Bacteria	Actinobacteria	Actinomycetia	Bifidobacteriales	Bifidobacteriaceae	Bifidobacterium	longum	DJO10A	2375792	1486.75	4	3	4	0	CP000605.1	Bifidobacterium longum DJO10A, complete genome	205913
Bacteria	Actinobacteria	Actinomycetia	Bifidobacteriales	Bifidobacteriaceae	Bifidobacterium	longum	subsp. longum JDM301	2477838	1486.67	3	3	0	3	CP002010.1	Bifidobacterium longum subsp. longum JDM301, complete genome	759350
Bacteria	Actinobacteria	Actinomycetia	Bifidobacteriales	Bifidobacteriaceae	Bifidobacterium	longum	subsp. longum KACC 91563	2385301	1486.67	3	3	3	0	CP002794.1	Bifidobacterium longum subsp. longum KACC 91563, complete genome	1035817
Bacteria	Actinobacteria	Actinomycetia	Bifidobacteriales	Bifidobacteriaceae	Bifidobacterium	animalis	subsp. animalis ATCC 25527	1932693	1638	4	2	0	4	CP002567.1	Bifidobacterium animalis subsp. animalis ATCC 25527, complete genome	703613
Bacteria	Actinobacteria	Actinomycetia	Bifidobacteriales	Bifidobacteriaceae	Bifidobacterium	animalis	subsp. lactis B420	1938595	1634.5	4	2	0	4	CP003497.1	Bifidobacterium animalis subsp. lactis B420, complete genome	1168290
Bacteria	Actinobacteria	Actinomycetia	Bifidobacteriales	Bifidobacteriaceae	Bifidobacterium	animalis	subsp. lactis Bi-07	1938822	1634.75	4	2	0	4	CP003498.1	Bifidobacterium animalis subsp. lactis Bi-07, complete genome	742729
Bacteria	Actinobacteria	Actinomycetia	Bifidobacteriales	Bifidobacteriaceae	Bifidobacterium	animalis	subsp. lactis Bl-04	1938709	1634.75	4	2	0	4	CP001515.1	Bifidobacterium animalis subsp. lactis Bl-04, complete genome	580050
Bacteria	Actinobacteria	Actinomycetia	Bifidobacteriales	Bifidobacteriaceae	Bifidobacterium	animalis	subsp. lactis DSM 10140	1938483	1634.75	4	2	0	4	CP001606.1	Bifidobacterium animalis subsp. lactis DSM 10140, complete genome	555970
Bacteria	Actinobacteria	Actinomycetia	Bifidobacteriales	Bifidobacteriaceae	Bifidobacterium	longum	subsp. infantis 157F	2400312	1487	4	2	0	4	AP010890.1	Bifidobacterium longum subsp. infantis 157F DNA, complete genome	565040
Bacteria	Actinobacteria	Actinomycetia	Bifidobacteriales	Bifidobacteriaceae	Bifidobacterium	longum	subsp. longum JCM 1217	2385164	1486	4	2	0	4	AP010888.1	Bifidobacterium longum subsp. longum JCM 1217 DNA, complete genome	565042
Bacteria	Actinobacteria	Actinomycetia	Bifidobacteriales	Bifidobacteriaceae	Bifidobacterium	breve	ACS-071-V-Sch8b	2327492	1492	3	2	1	2	CP002743.1	Bifidobacterium breve ACS-071-V-Sch8b, complete genome	866777
Bacteria	Actinobacteria	Actinomycetia	Bifidobacteriales	Bifidobacteriaceae	Bifidobacterium	animalis	subsp. lactis AD011	1933695	1632.5	2	2	1	1	CP001213.1	Bifidobacterium animalis subsp. lactis AD011, complete genome	442563
Bacteria	Actinobacteria	Actinomycetia	Bifidobacteriales	Bifidobacteriaceae	Bifidobacterium	animalis	subsp. lactis BB-12	1944152	1635	4	1	0	4	CP001853.2	Bifidobacterium animalis subsp. lactis BB-12 chromosome, complete genome	552531
Bacteria	Actinobacteria	Actinomycetia	Bifidobacteriales	Bifidobacteriaceae	Bifidobacterium	animalis	subsp. lactis BLC1	1938583	1635	4	1	0	4	CP003039.2	Bifidobacterium animalis subsp. lactis BLC1, complete genome	1075106
Bacteria	Actinobacteria	Actinomycetia	Bifidobacteriales	Bifidobacteriaceae	Bifidobacterium	animalis	subsp. lactis CNCM I-2494	1943113	1635	4	1	0	4	CP002915.1	Bifidobacterium animalis subsp. lactis CNCM I-2494, complete genome	1042403
Bacteria	Actinobacteria	Actinomycetia	Bifidobacteriales	Bifidobacteriaceae	Bifidobacterium	animalis	subsp. lactis V9	1944050	1635	4	1	0	4	CP001892.1	Bifidobacterium animalis subsp. lactis V9, complete genome	573236
Bacteria	Actinobacteria	Actinomycetia	Bifidobacteriales	Bifidobacteriaceae	Bifidobacterium	dentium	Bd1	2636367	1492	4	1	0	4	CP001750.1	Bifidobacterium dentium Bd1, complete genome	401473
Bacteria	Actinobacteria	Actinomycetia	Bifidobacteriales	Bifidobacteriaceae	Bifidobacterium	longum	NCC2705	2256640	1487	4	1	4	0	AE014295.3	Bifidobacterium longum NCC2705, complete genome	206672
Bacteria	Actinobacteria	Actinomycetia	Bifidobacteriales	Bifidobacteriaceae	Bifidobacterium	longum	subsp. infantis ATCC 15697 = JCM 1222 = DSM 20088	2832748	1487	4	1	1	3	CP001095.1	Bifidobacterium longum subsp. infantis ATCC 15697, complete genome	391904
Bacteria	Actinobacteria	Actinomycetia	Bifidobacteriales	Bifidobacteriaceae	Bifidobacterium	longum	subsp. longum BBMN68	2265943	1487	3	1	3	0	CP002286.1	Bifidobacterium longum subsp. longum BBMN68, complete genome	890402
Bacteria	Actinobacteria	Actinomycetia	Bifidobacteriales	Bifidobacteriaceae	Bifidobacterium	breve	UCC2003	2422684	1492	2	1	0	2	CP000303.1	Bifidobacterium breve UCC2003, complete genome	326426
Bacteria	Proteobacteria	Betaproteobacteria	Burkholderiales	Alcaligenaceae	Bordetella	pertussis	CS	4124236	1492	3	1	1	2	CP002695.1	Bordetella pertussis CS, complete genome	1017264
Bacteria	Proteobacteria	Betaproteobacteria	Burkholderiales	Alcaligenaceae	Bordetella	pertussis	Tohama I	4086189	1492	3	1	1	2	BX470248.1	Bordetella pertussis strain Tohama I, complete genome	257313
Bacteria	Proteobacteria	Betaproteobacteria	Burkholderiales	Burkholderiaceae	Burkholderia	cepacia	GG4	3463655	1494	2	2	2	0	CP003774.1	Burkholderia cepacia GG4 chromosome 1, complete sequence	1009846
Bacteria	Chloroflexi	Caldilineae	Caldilineales	Caldilineaceae	Caldilinea	aerophila	DSM 14535 = NBRC 104270	5144873	1466	2	1	1	1	AP012337.1	Caldilinea aerophila DSM 14535 = NBRC 104270 DNA, complete genome	926550
Bacteria	Proteobacteria	Epsilonproteobacteria	Campylobacterales	Campylobacteraceae	Campylobacter	concisus	13826	2052007	1472	3	1	1	2	CP000792.2	Campylobacter concisus 13826, complete genome	360104
Bacteria	Proteobacteria	Epsilonproteobacteria	Campylobacterales	Campylobacteraceae	Campylobacter	curvus	525.92	1971270	1674	3	1	1	2	CP000767.2	Campylobacter curvus 525.92, complete genome	360105
Bacteria	Candidatus Saccharibacteria	Candidatus Saccharimonia	Candidatus Nanosynbacterales	Candidatus Nanosynbacteraceae	Candidatus Nanosynbacter	lyticus		705138	1437	1	1	1	0	CP007496.1	Candidatus Nanosynbacter lyticus strain TM7x chromosome, complete genome	2093824
Bacteria	Bacteroidetes	Flavobacteriia	Flavobacteriales	Flavobacteriaceae	Capnocytophaga	haemolytica		2688484	1491.14	7	5	3	4	CP014227.1	Capnocytophaga haemolytica strain CCUG 32990, complete genome	45243
Bacteria	Bacteroidetes	Flavobacteriia	Flavobacteriales	Flavobacteriaceae	Capnocytophaga	sp. oral taxon 323		2614527	1476.75	4	2	2	2	CP012589.1	Capnocytophaga sp. oral taxon 323 strain F0383, complete genome	1705617
Bacteria	Bacteroidetes	Flavobacteriia	Flavobacteriales	Flavobacteriaceae	Capnocytophaga	sp. oral taxon 878		2962157	1473	4	2	0	4	CP027229.1	Capnocytophaga sp. oral taxon 878 strain F0545 chromosome, complete genome	1316596
Bacteria	Bacteroidetes	Flavobacteriia	Flavobacteriales	Flavobacteriaceae	Capnocytophaga	ochracea	DSM 7271	2612925	1477	4	1	2	2	CP001632.1	Capnocytophaga ochracea DSM 7271, complete genome	521097
Bacteria	Chlamydiae	Chlamydiia	Chlamydiales	Chlamydiaceae	Chlamydia	pneumoniae	LPCoLN	1241020	1515	1	1	0	1	CP001713.1	Chlamydophila pneumoniae LPCoLN, complete genome	406984
Bacteria	Chlamydiae	Chlamydiia	Chlamydiales	Chlamydiaceae	Chlamydia	pneumoniae	CWL029	1230230	1515	1	1	1	0	AE001363.1	Chlamydophila pneumoniae CWL029, complete genome	115713
Bacteria	Chlamydiae	Chlamydiia	Chlamydiales	Chlamydiaceae	Chlamydia	pneumoniae	AR39	1229853	1515	1	1	0	1	AE002161.1	Chlamydophila pneumoniae AR39, complete genome	115711
Bacteria	Chlamydiae	Chlamydiia	Chlamydiales	Chlamydiaceae	Chlamydia	pneumoniae	J138	1226565	1515	1	1	1	0	BA000008.3	Chlamydophila pneumoniae J138 genomic DNA, complete sequence	138677
Bacteria	Chlamydiae	Chlamydiia	Chlamydiales	Chlamydiaceae	Chlamydia	pneumoniae	TW-183	1225935	1515	1	1	1	0	AE009440.1	Chlamydophila pneumoniae TW-183, complete genome	182082
Bacteria	Chlorobi	Chlorobia	Chlorobiales	Chlorobiaceae	Chlorobium	limicola	DSM 245	2763181	1287	2	1	2	0	CP001097.1	Chlorobium limicola DSM 245 chromosome, complete genome	290315
Bacteria	Proteobacteria	Betaproteobacteria	Burkholderiales	Comamonadaceae	Comamonas	thiooxydans		5373644	1494	3	1	2	1	CP001220.2	Comamonas thiooxydans strain CNB-1 substr. CNB-2 chromosome, complete genome	363952
Bacteria	Actinobacteria	Actinomycetia	Corynebacteriales	Corynebacteriaceae	Corynebacterium	diphtheriae	HC03	2478364	1480	5	4	2	3	CP003214.1	Corynebacterium diphtheriae HC03, complete genome	698969
Bacteria	Actinobacteria	Actinomycetia	Corynebacteriales	Corynebacteriaceae	Corynebacterium	sp. ATCC 6931		2471920	1481	5	4	0	5	CP008913.1	Corynebacterium sp. ATCC 6931, complete genome	1487956
Bacteria	Actinobacteria	Actinomycetia	Corynebacteriales	Corynebacteriaceae	Corynebacterium	diphtheriae	CDCE 8392	2433326	1481.2	5	3	2	3	CP003211.1	Corynebacterium diphtheriae CDCE 8392, complete genome	698965
Bacteria	Actinobacteria	Actinomycetia	Corynebacteriales	Corynebacteriaceae	Corynebacterium	urealyticum	DSM 7111	2316065	1480.67	3	3	1	2	CP004085.1	Corynebacterium urealyticum DSM 7111, complete genome	1267754
Bacteria	Actinobacteria	Actinomycetia	Corynebacteriales	Corynebacteriaceae	Corynebacterium	diphtheriae	NCTC 13129	2488635	1480	5	2	2	3	BX248353.1	Corynebacterium diphtheriae NCTC 13129, complete genome	257309
Bacteria	Actinobacteria	Actinomycetia	Corynebacteriales	Corynebacteriaceae	Corynebacterium	diphtheriae	VA01	2395441	1481	5	2	2	3	CP003217.1	Corynebacterium diphtheriae VA01, complete genome	698971
Bacteria	Actinobacteria	Actinomycetia	Corynebacteriales	Corynebacteriaceae	Corynebacterium	simulans		2737971	1477.75	4	2	3	1	CP014634.1	Corynebacterium simulans strain PES1, complete genome	146827
Bacteria	Actinobacteria	Actinomycetia	Corynebacteriales	Corynebacteriaceae	Corynebacterium	singulare		2830519	1479.75	4	2	1	3	CP010827.1	Corynebacterium singulare strain IBS B52218, complete genome	161899
Bacteria	Actinobacteria	Actinomycetia	Corynebacteriales	Corynebacteriaceae	Corynebacterium	striatum		2758551	1478	4	2	3	1	CP021252.1	Corynebacterium striatum strain KC-Na-01 chromosome, complete genome	43770
Bacteria	Actinobacteria	Actinomycetia	Corynebacteriales	Corynebacteriaceae	Corynebacterium	urealyticum	DSM 7109	2369219	1482	3	2	1	2	AM942444.1	Corynebacterium urealyticum DSM 7109 complete genome	504474
Bacteria	Actinobacteria	Actinomycetia	Corynebacteriales	Corynebacteriaceae	Corynebacterium	diphtheriae	241	2426551	1481	5	1	2	3	CP003207.1	Corynebacterium diphtheriae 241, complete genome	698966
Bacteria	Actinobacteria	Actinomycetia	Corynebacteriales	Corynebacteriaceae	Corynebacterium	diphtheriae	31A	2535346	1480	5	1	2	3	CP003206.1	Corynebacterium diphtheriae 31A, complete genome	698962
Bacteria	Actinobacteria	Actinomycetia	Corynebacteriales	Corynebacteriaceae	Corynebacterium	diphtheriae	BH8	2485519	1480	5	1	2	3	CP003209.1	Corynebacterium diphtheriae BH8, complete genome	698973
Bacteria	Actinobacteria	Actinomycetia	Corynebacteriales	Corynebacteriaceae	Corynebacterium	diphtheriae	C7 (beta)	2499189	1480	5	1	2	3	CP003210.1	Corynebacterium diphtheriae C7 (beta), complete genome	698963
Bacteria	Actinobacteria	Actinomycetia	Corynebacteriales	Corynebacteriaceae	Corynebacterium	diphtheriae	HC01	2427149	1481	5	1	2	3	CP003212.1	Corynebacterium diphtheriae HC01, complete genome	698967
Bacteria	Actinobacteria	Actinomycetia	Corynebacteriales	Corynebacteriaceae	Corynebacterium	diphtheriae	HC02	2468612	1480	5	1	2	3	CP003213.1	Corynebacterium diphtheriae HC02, complete genome	698968
Bacteria	Actinobacteria	Actinomycetia	Corynebacteriales	Corynebacteriaceae	Corynebacterium	diphtheriae	HC04	2484332	1481	5	1	2	3	CP003215.1	Corynebacterium diphtheriae HC04, complete genome	698970
Bacteria	Actinobacteria	Actinomycetia	Corynebacteriales	Corynebacteriaceae	Corynebacterium	diphtheriae	INCA 402	2449071	1480	5	1	2	3	CP003208.1	Corynebacterium diphtheriae INCA 402, complete genome	698972
Bacteria	Actinobacteria	Actinomycetia	Corynebacteriales	Corynebacteriaceae	Corynebacterium	diphtheriae	PW8	2530683	1481	5	1	2	3	CP003216.1	Corynebacterium diphtheriae PW8, complete genome	698964
Bacteria	Actinobacteria	Actinomycetia	Corynebacteriales	Corynebacteriaceae	Corynebacterium	kroppenstedtii	DSM 44385	2446804	1482	3	1	3	0	CP001620.1	Corynebacterium kroppenstedtii DSM 44385, complete genome	645127
Bacteria	Proteobacteria	Gammaproteobacteria	Enterobacterales	Enterobacteriaceae	Cronobacter	sakazakii	SP291	4344092	1502.71	7	7	3	4	CP004091.1	Cronobacter sakazakii SP291, complete genome	956149
Bacteria	Proteobacteria	Gammaproteobacteria	Enterobacterales	Enterobacteriaceae	Cronobacter	sakazakii	ATCC BAA-894	4368373	1503	7	4	3	4	CP000783.1	Cronobacter sakazakii ATCC BAA-894, complete genome	290339
Bacteria	Proteobacteria	Gammaproteobacteria	Enterobacterales	Enterobacteriaceae	Cronobacter	malonaticus		4377544	1503	7	3	2	5	CP006731.1	Cronobacter malonaticus strain CMCC45402, complete sequence.	413503
Bacteria	Proteobacteria	Gammaproteobacteria	Enterobacterales	Enterobacteriaceae	Cronobacter	sakazakii	ES15	4268675	1503	7	2	3	4	CP003312.1	Cronobacter sakazakii ES15, complete genome	1138308
Bacteria	Actinobacteria	Coriobacteriia	Eggerthellales	Eggerthellaceae	Cryptobacterium	curtum	DSM 15641	1617804	1473	3	2	2	1	CP001682.1	Cryptobacterium curtum DSM 15641, complete genome	469378
Bacteria	Proteobacteria	Betaproteobacteria	Burkholderiales	Burkholderiaceae	Cupriavidus	gilardii	CR3	2.78937e+06	1493	4	3	1	3	CP010516.1-CP010517.1	Cupriavidus gilardii CR3 chromosome 1, complete sequence	1267562
Bacteria	Actinobacteria	Actinomycetia	Propionibacteriales	Propionibacteriaceae	Cutibacterium	acnes	266	2494578	1485.67	3	2	1	2	CP002409.1	Propionibacterium acnes 266, complete genome	909952
Bacteria	Actinobacteria	Actinomycetia	Propionibacteriales	Propionibacteriaceae	Cutibacterium	acnes	KPA171202	2560265	1486	3	2	1	2	AE017283.1	Propionibacterium acnes KPA171202, complete genome	267747
Bacteria	Actinobacteria	Actinomycetia	Propionibacteriales	Propionibacteriaceae	Cutibacterium	acnes	6609	2560282	1486	3	1	1	2	CP002815.1	Propionibacterium acnes 6609, complete genome	1031709
Bacteria	Actinobacteria	Actinomycetia	Propionibacteriales	Propionibacteriaceae	Cutibacterium	acnes	SK137	2495334	1486	3	1	1	2	CP001977.1	Propionibacterium acnes SK137, complete genome	553199
Bacteria	Actinobacteria	Actinomycetia	Propionibacteriales	Propionibacteriaceae	Cutibacterium	acnes	TypeIA2 P.acn17	2522885	1486	3	1	1	2	CP003196.1	Propionibacterium acnes TypeIA2 P.acn17, complete genome	1114967
Bacteria	Actinobacteria	Actinomycetia	Propionibacteriales	Propionibacteriaceae	Cutibacterium	acnes	TypeIA2 P.acn31	2498766	1486	3	1	1	2	CP003197.1	Propionibacterium acnes TypeIA2 P.acn31, complete genome	1114969
Bacteria	Actinobacteria	Actinomycetia	Propionibacteriales	Propionibacteriaceae	Cutibacterium	acnes	TypeIA2 P.acn33	2489623	1486	3	1	1	2	CP003195.1	Propionibacterium acnes TypeIA2 P.acn33, complete genome	1114966
Bacteria	Actinobacteria	Actinomycetia	Propionibacteriales	Propionibacteriaceae	Cutibacterium	avidum	44067	2526138	1484	3	1	2	1	CP005287.1	Cutibacterium avidum 44067 chromosome, complete genome	1170318
Bacteria	Actinobacteria	Actinomycetia	Propionibacteriales	Propionibacteriaceae	Cutibacterium	acnes	subsp. defendens ATCC 11828	2488626	1486	2	1	1	1	CP003084.1	Propionibacterium acnes ATCC 11828, complete genome	1091045
Bacteria	Proteobacteria	Betaproteobacteria	Burkholderiales	Comamonadaceae	Delftia	acidovorans	SPH-1	6767514	1494	5	1	3	2	CP000884.1	Delftia acidovorans SPH-1, complete genome	398578
Bacteria	Proteobacteria	Deltaproteobacteria	Desulfovibrionales	Desulfomicrobiaceae	Desulfomicrobium	orale	DSM 12838	2783374	1513	2	1	1	1	CP014230.1	Desulfomicrobium orale DSM 12838, complete genome	888061
Bacteria	Proteobacteria	Deltaproteobacteria	Desulfovibrionales	Desulfovibrionaceae	Desulfovibrio	fairfieldensis		3699310	1511	3	2	3	0	CP014229.1	Desulfovibrio fairfieldensis strain CCUG 45958, complete genome	44742
Bacteria	Firmicutes	Negativicutes	Veillonellales	Veillonellaceae	Dialister	pneumosintes		1274073	1532	5	2	2	3	CP017037.1	Dialister pneumosintes strain F0677, complete sequence.	39950
Bacteria	Actinobacteria	Actinomycetia	Corynebacteriales	Dietziaceae	Dietzia	sp. oral taxon 368		3400009	1481	4	2	3	1	CP027238.1	Dietzia sp. oral taxon 368 strain W5195 chromosome, complete genome	712270
Bacteria	Actinobacteria	Coriobacteriia	Eggerthellales	Eggerthellaceae	Eggerthella	lenta	DSM 2243	3632260	1470	3	1	1	2	CP001726.1	Eggerthella lenta DSM 2243, complete genome	479437
Bacteria	Firmicutes	Bacilli	Lactobacillales	Enterococcaceae	Enterococcus	faecalis	V583	3218031	1522	4	2	2	2	AE016830.1	Enterococcus faecalis V583 chromosome, complete genome	226185
Bacteria	Firmicutes	Bacilli	Lactobacillales	Enterococcaceae	Enterococcus	faecalis	OG1RF	2739625	1521.33	3	2	1	2	CP002621.1	Enterococcus faecalis OG1RF, complete genome	474186
Bacteria	Firmicutes	Bacilli	Lactobacillales	Enterococcaceae	Enterococcus	faecalis	62	2988673	1522	4	1	2	2	CP002491.1	Enterococcus faecalis 62, complete genome	936153
Bacteria	Proteobacteria	Gammaproteobacteria	Enterobacterales	Enterobacteriaceae	Escherichia	coli	APEC O1	5082025	1506.43	7	7	5	2	CP000468.1	Escherichia coli APEC O1, complete genome	405955
Bacteria	Proteobacteria	Gammaproteobacteria	Enterobacterales	Enterobacteriaceae	Escherichia	coli	BW2952	4578159	1502.71	7	7	5	2	CP001396.1	Escherichia coli BW2952, complete genome	595496
Bacteria	Proteobacteria	Gammaproteobacteria	Enterobacterales	Enterobacteriaceae	Escherichia	coli	CFT073	5231428	1505.86	7	7	5	2	AE014075.1	Escherichia coli CFT073, complete genome	199310
Bacteria	Proteobacteria	Gammaproteobacteria	Enterobacterales	Enterobacteriaceae	Escherichia	coli	O127:H6 str. E2348/69	4965553	1503	7	7	5	2	FM180568.1	Escherichia coli 0127:H6 E2348/69 complete genome, strain E2348/69	574521
Bacteria	Proteobacteria	Gammaproteobacteria	Enterobacterales	Enterobacteriaceae	Escherichia	coli	O139:H28 str. E24377A	4979619	1502.86	7	7	5	2	CP000800.1	Escherichia coli E24377A, complete genome	331111
Bacteria	Proteobacteria	Gammaproteobacteria	Enterobacterales	Enterobacteriaceae	Escherichia	coli	O157:H7 str. EDL933	5528445	1503.57	7	7	5	2	AE005174.2	Escherichia coli O157:H7 str. EDL933 genome	155864
Bacteria	Proteobacteria	Gammaproteobacteria	Enterobacterales	Enterobacteriaceae	Escherichia	coli	S88	5032268	1503.14	7	7	5	2	CU928161.2	Escherichia coli S88 chromosome, complete genome	585035
Bacteria	Proteobacteria	Gammaproteobacteria	Enterobacterales	Enterobacteriaceae	Escherichia	coli	str. K-12 substr. DH10B	4686137	1503	7	7	5	2	CP000948.1	Escherichia coli str. K12 substr. DH10B, complete genome	316385
Bacteria	Proteobacteria	Gammaproteobacteria	Enterobacterales	Enterobacteriaceae	Escherichia	coli	042	5241977	1503	7	6	5	2	FN554766.1	Escherichia coli 042 complete genome	216592
Bacteria	Proteobacteria	Gammaproteobacteria	Enterobacterales	Enterobacteriaceae	Escherichia	coli	HS	4643538	1503.14	7	6	5	2	CP000802.1	Escherichia coli HS, complete genome	331112
Bacteria	Proteobacteria	Gammaproteobacteria	Enterobacterales	Enterobacteriaceae	Escherichia	coli	O111:H- str. 11128	5371077	1503	7	6	5	2	AP010960.1	Escherichia coli O111:H- str. 11128 DNA, complete genome	585396
Bacteria	Proteobacteria	Gammaproteobacteria	Enterobacterales	Enterobacteriaceae	Escherichia	coli	O26:H11 str. 11368	5697240	1503	7	6	3	4	AP010953.1	Escherichia coli O26:H11 str. 11368 DNA, complete genome	573235
Bacteria	Proteobacteria	Gammaproteobacteria	Enterobacterales	Enterobacteriaceae	Escherichia	coli	SMS-3-5	5068389	1502.57	7	6	5	2	CP000970.1	Escherichia coli SMS-3-5, complete genome	439855
Bacteria	Proteobacteria	Gammaproteobacteria	Enterobacterales	Enterobacteriaceae	Escherichia	coli	str. K-12 substr. MG1655	4641652	1503	7	6	5	2	U00096.3	Escherichia coli str. K-12 substr. MG1655, complete genome	511145
Bacteria	Proteobacteria	Gammaproteobacteria	Enterobacterales	Enterobacteriaceae	Escherichia	coli	str. K-12 substr. W3110	4646332	1503	7	6	2	5	AP009048.1	Escherichia coli str. K-12 substr. W3110 DNA, complete genome	316407
Bacteria	Proteobacteria	Gammaproteobacteria	Enterobacterales	Enterobacteriaceae	Escherichia	coli	UMN026	5202090	1503	7	6	5	2	CU928163.2	Escherichia coli UMN026 chromosome, complete genome	585056
Bacteria	Proteobacteria	Gammaproteobacteria	Enterobacterales	Enterobacteriaceae	Escherichia	coli	536	4938920	1504.57	7	5	5	2	CP000247.1	Escherichia coli 536, complete genome	362663
Bacteria	Proteobacteria	Gammaproteobacteria	Enterobacterales	Enterobacteriaceae	Escherichia	coli	55989	5154862	1503	7	5	5	2	CU928145.2	Escherichia coli 55989 chromosome, complete genome	585055
Bacteria	Proteobacteria	Gammaproteobacteria	Enterobacterales	Enterobacteriaceae	Escherichia	coli	ATCC 8739	4746218	1503	7	5	2	5	CP000946.1	Escherichia coli ATCC 8739, complete genome	481805
Bacteria	Proteobacteria	Gammaproteobacteria	Enterobacterales	Enterobacteriaceae	Escherichia	coli	IAI1	4700560	1503	7	5	5	2	CU928160.2	Escherichia coli IAI1 chromosome, complete genome	585034
Bacteria	Proteobacteria	Gammaproteobacteria	Enterobacterales	Enterobacteriaceae	Escherichia	coli	LF82	4773108	1503	7	5	5	2	CU651637.1	Escherichia coli LF82 chromosome, complete sequence	591946
Bacteria	Proteobacteria	Gammaproteobacteria	Enterobacterales	Enterobacteriaceae	Escherichia	coli	O157:H7 str. EC4115	5572075	1503	7	5	5	2	CP001164.1	Escherichia coli O157:H7 str. EC4115, complete genome	444450
Bacteria	Proteobacteria	Gammaproteobacteria	Enterobacterales	Enterobacteriaceae	Escherichia	coli	O157:H7 str. TW14359	5528136	1503	7	5	5	2	CP001368.1	Escherichia coli O157:H7 str. TW14359, complete genome	544404
Bacteria	Proteobacteria	Gammaproteobacteria	Enterobacterales	Enterobacteriaceae	Escherichia	coli	SE11	4887515	1503	7	5	5	2	AP009240.1	Escherichia coli SE11 DNA, complete genome	409438
Bacteria	Proteobacteria	Gammaproteobacteria	Enterobacterales	Enterobacteriaceae	Escherichia	coli	UTI89	5065741	1503	7	5	4	3	CP000243.1	Escherichia coli UTI89, complete genome	364106
Bacteria	Proteobacteria	Gammaproteobacteria	Enterobacterales	Enterobacteriaceae	Escherichia	coli	B str. REL606	4629812	1503	7	4	5	2	CP000819.1	Escherichia coli B str. REL606, complete genome	413997
Bacteria	Proteobacteria	Gammaproteobacteria	Enterobacterales	Enterobacteriaceae	Escherichia	coli	BL21(DE3)	4558953	1503	7	4	5	2	CP001509.3	Escherichia coli BL21(DE3), complete genome	469008
Bacteria	Proteobacteria	Gammaproteobacteria	Enterobacterales	Enterobacteriaceae	Escherichia	coli	'BL21-Gold(DE3)pLysS AG'	4570938	1503	7	4	2	5	CP001665.1	Escherichia coli 'BL21-Gold(DE3)pLysS AG', complete genome	866768
Bacteria	Proteobacteria	Gammaproteobacteria	Enterobacterales	Enterobacteriaceae	Escherichia	coli	ED1a	5209548	1503	7	4	5	2	CU928162.2	Escherichia coli ED1a chromosome, complete genome	585397
Bacteria	Proteobacteria	Gammaproteobacteria	Enterobacterales	Enterobacteriaceae	Escherichia	coli	O103:H2 str. 12009	5449314	1503	7	4	3	4	AP010958.1	Escherichia coli O103:H2 str. 12009 DNA, complete genome	585395
Bacteria	Proteobacteria	Gammaproteobacteria	Enterobacterales	Enterobacteriaceae	Escherichia	coli	O157:H7 str. Sakai	5498578	1503	7	4	5	2	BA000007.3	Escherichia coli O157:H7 str. Sakai DNA, complete genome	386585
Bacteria	Proteobacteria	Gammaproteobacteria	Enterobacterales	Enterobacteriaceae	Escherichia	coli	IAI39	5132068	1503	7	3	2	5	CU928164.2	Escherichia coli IAI39 chromosome, complete genome	585057
Bacteria	Firmicutes	Clostridia	Eubacteriales	Eubacteriaceae	Eubacterium	callanderi		4316707	1485	5	2	2	3	CP002273.2	Eubacterium callanderi strain KIST612, complete genome	53442
Bacteria	Firmicutes	Clostridia	Eubacteriales	Oscillospiraceae	Fastidiosipila	sanguinis		1785891	1493	2	2	0	2	CP027226.1	Fastidiosipila sanguinis strain CCUG 47711 chromosome, complete genome	236753
Bacteria	Firmicutes	Clostridia	Eubacteriales	Peptostreptococcaceae	Filifactor	alocis	ATCC 35896	1931012	1496	4	2	0	4	CP002390.1	Filifactor alocis ATCC 35896, complete genome	546269
Bacteria	Firmicutes	Tissierellia	Tissierellales	Peptoniphilaceae	Finegoldia	magna	ATCC 29328	1797577	1483	4	3	2	2	AP008971.1	Finegoldia magna ATCC 29328 DNA, complete genome	334413
Bacteria	Fusobacteria	Fusobacteriia	Fusobacteriales	Fusobacteriaceae	Fusobacterium	hwasookii	ChDC F174	2463707	1467	5	5	4	1	CP013331.1	Fusobacterium hwasookii ChDC F174, complete genome	1307442
Bacteria	Fusobacteria	Fusobacteriia	Fusobacteriales	Fusobacteriaceae	Fusobacterium	nucleatum	subsp. Polymorphum NCTC10562	2443126	1467	5	5	2	3	LN831027.1	Fusobacterium nucleatum subsp. polymorphum genome assembly NCTC10562, chromosome : 1	76857
Bacteria	Fusobacteria	Fusobacteriia	Fusobacteriales	Fusobacteriaceae	Fusobacterium	nucleatum	subsp. vincentii 3_1_27	1.08715e+06	1477.6	5	5	2	3	CP007064.1-CP007065.1	Fusobacterium nucleatum subsp. vincentii 3_1_27 chromosome 1, complete sequence	469602
Bacteria	Fusobacteria	Fusobacteriia	Fusobacteriales	Fusobacteriaceae	Fusobacterium	nucleatum	subsp. vincentii 3_1_36A2	2268272	1480	5	5	4	1	CP003700.1	Fusobacterium nucleatum subsp. vincentii 3_1_36A2, complete genome	469604
Bacteria	Fusobacteria	Fusobacteriia	Fusobacteriales	Fusobacteriaceae	Fusobacterium	nucleatum	subsp. animalis 4_8	2261267	1480.2	5	4	3	2	CP003723.1	Fusobacterium nucleatum subsp. animalis 4_8 chromosome, complete genome	469607
Bacteria	Fusobacteria	Fusobacteriia	Fusobacteriales	Fusobacteriaceae	Fusobacterium	nucleatum	subsp. nucleatum ATCC 25586	2174500	1481	5	4	2	3	AE009951.2	Fusobacterium nucleatum subsp. nucleatum ATCC 25586, complete genome	190304
Bacteria	Fusobacteria	Fusobacteriia	Fusobacteriales	Fusobacteriaceae	Fusobacterium	hwasookii	ChDC F300	2521574	1467	4	4	1	3	CP013334.1	Fusobacterium hwasookii ChDC F300, complete genome	1307444
Bacteria	Fusobacteria	Fusobacteriia	Fusobacteriales	Fusobacteriaceae	Fusobacterium	nucleatum	subsp. Animalis KCOM 1325	2310804	1480	4	4	2	2	CP012715.1	Fusobacterium nucleatum subsp. animalis strain KCOM 1325, complete genome	76859
Bacteria	Fusobacteria	Fusobacteriia	Fusobacteriales	Fusobacteriaceae	Fusobacterium	nucleatum	subsp. vincentii ChDC F8	2038535	1480	4	4	3	1	CP012714.1	Fusobacterium nucleatum subsp. vincentii ChDC F8 strain KCOM 1231, complete genome	1307427
Bacteria	Fusobacteria	Fusobacteriia	Fusobacteriales	Fusobacteriaceae	Fusobacterium	hwasookii	ChDC F206	2424685	1467	5	3	5	0	CP013336.1	Fusobacterium hwasookii ChDC F206, complete genome	1307443
Bacteria	Fusobacteria	Fusobacteriia	Fusobacteriales	Fusobacteriaceae	Fusobacterium	nucleatum	subsp. animalis 7_1	2507720	1479.8	5	3	2	3	CP007062.1	Fusobacterium nucleatum subsp. animalis 7_1, complete genome	457405
Bacteria	Fusobacteria	Fusobacteriia	Fusobacteriales	Fusobacteriaceae	Fusobacterium	nucleatum	subsp. Polymorphum ChDC F306	2600840	1467	4	3	3	1	CP013121.1	Fusobacterium nucleatum subsp. polymorphum strain ChDC F306, complete genome	76857
Bacteria	Fusobacteria	Fusobacteriia	Fusobacteriales	Fusobacteriaceae	Fusobacterium	nucleatum	subsp. nucleatum	2290405	1356.67	3	3	1	2	CP012717.1	Fusobacterium nucleatum subsp. nucleatum strain KCOM 1250, complete genome	76856
Bacteria	Fusobacteria	Fusobacteriia	Fusobacteriales	Fusobacteriaceae	Fusobacterium	nucleatum	subsp. nucleatum ChDC F316	2227266	1481	4	2	3	1	CP012716.1	Fusobacterium nucleatum subsp. nucleatum ChDC F316 strain KCOM 1322, complete genome	1307428
Bacteria	Fusobacteria	Fusobacteriia	Fusobacteriales	Fusobacteriaceae	Fusobacterium	nucleatum	subsp. Animalis KCOM 1279	2549353	1400.5	2	2	2	0	CP012713.1	Fusobacterium nucleatum subsp. animalis strain KCOM 1279, complete genome	76859
Bacteria	Actinobacteria	Actinomycetia	Bifidobacteriales	Bifidobacteriaceae	Gardnerella	vaginalis	409-05	1617545	1488	2	1	0	2	CP001849.1	Gardnerella vaginalis 409-05, complete genome	553190
Bacteria	Actinobacteria	Actinomycetia	Bifidobacteriales	Bifidobacteriaceae	Gardnerella	vaginalis	ATCC 14019	1667350	1489	2	1	2	0	CP002104.1	Gardnerella vaginalis ATCC 14019, complete genome	525284
Bacteria	Actinobacteria	Actinomycetia	Bifidobacteriales	Bifidobacteriaceae	Gardnerella	vaginalis	HMP9231	1726519	1489	2	1	1	1	CP002725.1	Gardnerella vaginalis HMP9231, complete genome	1009464
Bacteria	Proteobacteria	Gammaproteobacteria	Pasteurellales	Pasteurellaceae	Haemophilus	influenzae	F3031	1985832	1501	6	6	1	5	FQ670178.1	Haemophilus influenzae F3031 complete genome	866630
Bacteria	Proteobacteria	Gammaproteobacteria	Pasteurellales	Pasteurellaceae	Haemophilus	sp. oral taxon 036		1805716	1501	6	6	4	2	CP027235.1	Haemophilus sp. oral taxon 036 strain F0629 chromosome, complete genome	712310
Bacteria	Proteobacteria	Gammaproteobacteria	Pasteurellales	Pasteurellaceae	Haemophilus	influenzae	F3047	2007018	1500.67	6	5	2	4	FQ670204.1	Haemophilus influenzae F3047 complete genome	935897
Bacteria	Proteobacteria	Gammaproteobacteria	Pasteurellales	Pasteurellaceae	Haemophilus	influenzae	86-028NP	1914490	1501	6	3	2	4	CP000057.2	Haemophilus influenzae 86-028NP, complete genome	281310
Bacteria	Proteobacteria	Gammaproteobacteria	Pasteurellales	Pasteurellaceae	Haemophilus	parainfluenzae	T3T1	2086875	1501	6	3	3	3	FQ312002.1	Haemophilus parainfluenzae T3T1 complete genome	862965
Bacteria	Proteobacteria	Gammaproteobacteria	Pasteurellales	Pasteurellaceae	Haemophilus	influenzae		1829217	1501	6	2	3	3	CP017811.1	Haemophilus influenzae strain NML-Hia-1, complete genome	727
Bacteria	Proteobacteria	Gammaproteobacteria	Pasteurellales	Pasteurellaceae	Haemophilus	influenzae	PittEE	1813033	1501.5	6	2	4	2	CP000671.1	Haemophilus influenzae PittEE, complete genome	374930
Bacteria	Proteobacteria	Gammaproteobacteria	Pasteurellales	Pasteurellaceae	Haemophilus	influenzae	PittGG	1887192	1500.5	6	2	2	4	CP000672.1	Haemophilus influenzae PittGG, complete genome	374931
Bacteria	Proteobacteria	Gammaproteobacteria	Pasteurellales	Pasteurellaceae	Haemophilus	ducreyi	35000HP	1698955	1502	6	1	4	2	AE017143.1	[Haemophilus] ducreyi 35000HP chromosome, complete genome	233412
Bacteria	Proteobacteria	Gammaproteobacteria	Pasteurellales	Pasteurellaceae	Haemophilus	influenzae	10810	1981535	1501	6	1	3	3	FQ312006.1	Haemophilus influenzae 10810 genome	862964
Bacteria	Proteobacteria	Gammaproteobacteria	Pasteurellales	Pasteurellaceae	Haemophilus	influenzae	R2846	1819370	1501	6	1	4	2	CP002276.1	Haemophilus influenzae R2846, complete genome	262727
Bacteria	Proteobacteria	Gammaproteobacteria	Pasteurellales	Pasteurellaceae	Haemophilus	influenzae	R2866	1932306	1501	6	1	3	3	CP002277.1	Haemophilus influenzae R2866, complete genome	262728
Bacteria	Proteobacteria	Gammaproteobacteria	Pasteurellales	Pasteurellaceae	Haemophilus	influenzae	Rd KW20	1830138	1501	6	1	3	3	L42023.1	Haemophilus influenzae Rd KW20 chromosome, complete genome	71421
Bacteria	Proteobacteria	Epsilonproteobacteria	Campylobacterales	Helicobacteraceae	Helicobacter	pylori	26695	1667867	1462.5	2	2	0	2	AE000511.1	Helicobacter pylori 26695, complete genome	85962
Bacteria	Proteobacteria	Epsilonproteobacteria	Campylobacterales	Helicobacteraceae	Helicobacter	pylori	J99	1643831	1464	2	2	0	2	AE001439.1	Helicobacter pylori J99, complete genome	85963
Bacteria	Proteobacteria	Epsilonproteobacteria	Campylobacterales	Helicobacteraceae	Helicobacter	pylori	52	1568826	1466	2	1	0	2	CP001680.1	Helicobacter pylori 52, complete genome	684950
Bacteria	Proteobacteria	Epsilonproteobacteria	Campylobacterales	Helicobacteraceae	Helicobacter	pylori	B38	1576758	1465	2	1	0	2	FM991728.1	Helicobacter pylori B38 complete genome, strain B38	592205
Bacteria	Proteobacteria	Epsilonproteobacteria	Campylobacterales	Helicobacteraceae	Helicobacter	pylori	G27	1652982	1465	2	1	0	2	CP001173.1	Helicobacter pylori G27, complete genome	563041
Bacteria	Proteobacteria	Epsilonproteobacteria	Campylobacterales	Helicobacteraceae	Helicobacter	pylori	HPAG1	1596366	1464	2	1	0	2	CP000241.1	Helicobacter pylori HPAG1, complete genome	357544
Bacteria	Proteobacteria	Epsilonproteobacteria	Campylobacterales	Helicobacteraceae	Helicobacter	pylori	India7	1675918	1465	2	1	1	1	CP002331.1	Helicobacter pylori India7, complete genome	907238
Bacteria	Proteobacteria	Epsilonproteobacteria	Campylobacterales	Helicobacteraceae	Helicobacter	pylori	Lithuania75	1624644	1465	2	1	0	2	CP002334.1	Helicobacter pylori Lithuania75, complete genome	907237
Bacteria	Proteobacteria	Epsilonproteobacteria	Campylobacterales	Helicobacteraceae	Helicobacter	pylori	P12	1673813	1465	2	1	0	2	CP001217.1	Helicobacter pylori P12, complete genome	570508
Bacteria	Proteobacteria	Epsilonproteobacteria	Campylobacterales	Helicobacteraceae	Helicobacter	pylori	Shi470	1608548	1466	2	1	0	2	CP001072.2	Helicobacter pylori Shi470, complete genome	512562
Bacteria	Ignavibacteriae	Ignavibacteria	Ignavibacteriales	Ignavibacteriaceae	Ignavibacterium	album	JCM 16511	3658997	1339	1	1	1	0	CP003418.1	Ignavibacterium album JCM 16511, complete genome	945713
Bacteria	Actinobacteria	Actinomycetia	Micrococcales	Intrasporangiaceae	Janibacter	indicus		3401189	1483.5	2	2	0	2	CP013290.1	Janibacter indicus strain YFY001, complete genome	857417
Bacteria	Proteobacteria	Gammaproteobacteria	Enterobacterales	Enterobacteriaceae	Klebsiella	variicola		5641239	1501	8	8	2	6	CP000964.1	Klebsiella variicola strain 342, complete genome	244366
Bacteria	Proteobacteria	Gammaproteobacteria	Enterobacterales	Enterobacteriaceae	Klebsiella	pneumoniae	KCTC 2242	5259571	1501.12	8	7	6	2	CP002910.1	Klebsiella pneumoniae KCTC 2242, complete genome	1049565
Bacteria	Proteobacteria	Gammaproteobacteria	Enterobacterales	Enterobacteriaceae	Klebsiella	pneumoniae	subsp. pneumoniae NTUH-K2044	5248520	1501	8	7	6	2	AP006725.1	Klebsiella pneumoniae subsp. pneumoniae NTUH-K2044 DNA, complete genome	484021
Bacteria	Proteobacteria	Gammaproteobacteria	Enterobacterales	Enterobacteriaceae	Klebsiella	pneumoniae	subsp. pneumoniae MGH 78578	5315120	1501	8	6	6	2	CP000647.1	Klebsiella pneumoniae subsp. pneumoniae MGH 78578, complete genome	272620
Bacteria	Proteobacteria	Gammaproteobacteria	Enterobacterales	Enterobacteriaceae	Klebsiella	pneumoniae	subsp. pneumoniae HS11286	5333942	1499.62	8	5	6	2	CP003200.1	Klebsiella pneumoniae subsp. pneumoniae HS11286, complete genome	1125630
Bacteria	Proteobacteria	Gammaproteobacteria	Enterobacterales	Enterobacteriaceae	Klebsiella	aerogenes	KCTC 2190	5280350	1501.12	8	4	6	2	CP002824.1	Enterobacter aerogenes KCTC 2190, complete genome	1028307
Bacteria	Actinobacteria	Actinomycetia	Micrococcales	Micrococcaceae	Kocuria	palustris		2854447	1488	3	2	2	1	CP012507.1	Kocuria palustris strain MU14/1, complete genome	71999
Bacteria	Actinobacteria	Actinomycetia	Micrococcales	Micrococcaceae	Kocuria	rhizophila		2697803	1492	3	1	3	0	CP022039.1	Kocuria rhizophila strain FDAARGOS_302 chromosome, complete genome	72000
Bacteria	Actinobacteria	Actinomycetia	Micrococcales	Kytococcaceae	Kytococcus	sedentarius	DSM 20547	2785024	1485	2	2	2	0	CP001686.1	Kytococcus sedentarius DSM 20547, complete genome	478801
Bacteria	Firmicutes	Bacilli	Lactobacillales	Lactobacillaceae	Lacticaseibacillus	paracasei	BL23	3079196	1531	5	5	3	2	FM177140.1	Lactobacillus paracasei strain BL23 genome assembly	1597
Bacteria	Firmicutes	Bacilli	Lactobacillales	Lactobacillaceae	Lacticaseibacillus	paracasei	BD-II	3069926	1531	5	4	3	2	CP002618.1	Lactobacillus paracasei strain BD-II, complete genome	1597
Bacteria	Firmicutes	Bacilli	Lactobacillales	Lactobacillaceae	Lacticaseibacillus	paracasei	LC2W	3039042	1531	5	4	3	2	CP002616.1	Lactobacillus paracasei strain LC2W, complete genome	1597
Bacteria	Firmicutes	Bacilli	Lactobacillales	Lactobacillaceae	Lacticaseibacillus	paracasei	LOCK919	3113601	1531	5	4	3	2	CP005486.1	Lactobacillus paracasei strain LOCK919, complete genome	1597
Bacteria	Firmicutes	Bacilli	Lactobacillales	Lactobacillaceae	Lacticaseibacillus	paracasei	str. Zhang	2861969	1531	5	4	3	2	CP001084.2	Lactobacillus paracasei strain Zhang, complete genome	1597
Bacteria	Firmicutes	Bacilli	Lactobacillales	Lactobacillaceae	Lacticaseibacillus	rhamnosus	Lc 705	2968598	1531	5	4	3	2	FM179323.1	Lactobacillus rhamnosus Lc 705 whole genome sequence, strain Lc 705	568704
Bacteria	Firmicutes	Bacilli	Lactobacillales	Lactobacillaceae	Lacticaseibacillus	rhamnosus	LOCK908	2990900	1531	5	4	3	2	CP005485.1	Lactobacillus rhamnosus LOCK908, complete genome	1318634
Bacteria	Firmicutes	Bacilli	Lactobacillales	Lactobacillaceae	Lacticaseibacillus	paracasei	ATCC 334	2895264	1531	5	3	3	2	CP000423.1	Lactobacillus paracasei ATCC 334, complete genome	321967
Bacteria	Firmicutes	Bacilli	Lactobacillales	Lactobacillaceae	Lacticaseibacillus	rhamnosus	GG	3010111	1531	5	3	3	2	FM179322.1	Lactobacillus rhamnosus GG whole genome sequence, strain GG (ATCC 53103)	568703
Bacteria	Firmicutes	Bacilli	Lactobacillales	Lactobacillaceae	Lacticaseibacillus	rhamnosus	LOCK900	2883376	1531	5	3	3	2	CP005484.1	Lactobacillus rhamnosus LOCK900, complete genome	1316933
Bacteria	Firmicutes	Bacilli	Lactobacillales	Lactobacillaceae	Lacticaseibacillus	rhamnosus	ATCC 8530	2960339	1531	5	2	3	2	CP003094.1	Lactobacillus rhamnosus ATCC 8530, complete genome	1088720
Bacteria	Firmicutes	Bacilli	Lactobacillales	Lactobacillaceae	Lactiplantibacillus	plantarum	16	3044678	1528.2	5	5	2	3	CP006033.1	Lactobacillus plantarum 16, complete genome	1327988
Bacteria	Firmicutes	Bacilli	Lactobacillales	Lactobacillaceae	Lactiplantibacillus	plantarum	subsp. plantarum P-8	3035719	1528	5	5	2	3	CP005942.2	Lactobacillus plantarum subsp. plantarum P-8, complete genome	767468
Bacteria	Firmicutes	Bacilli	Lactobacillales	Lactobacillaceae	Lactiplantibacillus	plantarum	subsp. plantarum ST-III	3254376	1528	5	5	2	3	CP002222.1	Lactobacillus plantarum subsp. plantarum ST-III, complete genome	889932
Bacteria	Firmicutes	Bacilli	Lactobacillales	Lactobacillaceae	Lactiplantibacillus	plantarum	WCFS1	3308273	1528	5	3	2	3	AL935263.2	Lactobacillus plantarum WCFS1 complete genome	220668
Bacteria	Firmicutes	Bacilli	Lactobacillales	Lactobacillaceae	Lactiplantibacillus	plantarum	JDM1	3197759	1528	5	1	2	3	CP001617.1	Lactobacillus plantarum JDM1, complete genome	644042
Bacteria	Firmicutes	Bacilli	Lactobacillales	Lactobacillaceae	Lactiplantibacillus	plantarum	ZJ316	3203964	1528	5	1	2	3	CP004082.1	Lactobacillus plantarum ZJ316, complete genome	1284663
Bacteria	Firmicutes	Bacilli	Lactobacillales	Lactobacillaceae	Lactobacillus	acidophilus	NCFM	1993560	1525	4	2	3	1	CP000033.3	Lactobacillus acidophilus NCFM, complete genome	272621
Bacteria	Firmicutes	Bacilli	Lactobacillales	Lactobacillaceae	Lactobacillus	amylovorus		2078001	1525	4	2	3	1	CP002559.1	Lactobacillus amylovorus strain 30SC, complete genome	1604
Bacteria	Firmicutes	Bacilli	Lactobacillales	Lactobacillaceae	Lactobacillus	johnsonii	DPC 6026	1966342	1534	4	2	1	3	CP002464.1	Lactobacillus johnsonii DPC 6026, complete genome	909954
Bacteria	Firmicutes	Bacilli	Lactobacillales	Lactobacillaceae	Lactobacillus	gasseri	ATCC 33323 = JCM 1131	1894360	1534	6	1	1	5	CP000413.1	Lactobacillus gasseri ATCC 33323, complete genome	324831
Bacteria	Firmicutes	Bacilli	Lactobacillales	Lactobacillaceae	Lactobacillus	johnsonii	NCC 533	1992676	1534	6	1	1	5	AE017198.1	Lactobacillus johnsonii NCC 533, complete genome	257314
Bacteria	Firmicutes	Bacilli	Lactobacillales	Lactobacillaceae	Lactobacillus	acidophilus	La-14	1991579	1525	4	1	3	1	CP005926.2	Lactobacillus acidophilus La-14, complete genome	1314884
Bacteria	Firmicutes	Bacilli	Lactobacillales	Lactobacillaceae	Lactobacillus	johnsonii	FI9785	1755993	1534	4	1	1	3	FN298497.1	Lactobacillus johnsonii FI9785, complete genome	633699
Bacteria	Firmicutes	Bacilli	Lactobacillales	Lactobacillaceae	Lactobacillus	johnsonii	N6.2	1887251	1534	4	1	1	3	CP006811.1	Lactobacillus johnsonii N6.2, complete genome	1408186
Bacteria	Firmicutes	Bacilli	Lactobacillales	Streptococcaceae	Lactococcus	lactis	subsp. cremoris A76	2452616	1507.33	6	5	0	6	CP003132.1	Lactococcus lactis subsp. cremoris A76, complete genome	1104322
Bacteria	Firmicutes	Bacilli	Lactobacillales	Streptococcaceae	Lactococcus	lactis	subsp. cremoris UC509.9	2250427	1508.17	6	5	1	5	CP003157.1	Lactococcus lactis subsp. cremoris UC509.9, complete genome	1111678
Bacteria	Firmicutes	Bacilli	Lactobacillales	Streptococcaceae	Lactococcus	lactis	subsp. cremoris SK11	1.25667e+06	1491.14	7	3	1	6	CP000425.1-CP000428.1	Lactococcus lactis subsp. cremoris SK11, complete genome	272622
Bacteria	Firmicutes	Bacilli	Lactobacillales	Streptococcaceae	Lactococcus	lactis	subsp. lactis CV56	2399458	1508	6	2	1	5	CP002365.1	Lactococcus lactis subsp. lactis CV56, complete genome	929102
Bacteria	Firmicutes	Bacilli	Lactobacillales	Streptococcaceae	Lactococcus	lactis	subsp. lactis Il1403	2365589	1508	6	2	1	5	AE005176.1	Lactococcus lactis subsp. lactis Il1403, complete genome	272623
Bacteria	Firmicutes	Bacilli	Lactobacillales	Streptococcaceae	Lactococcus	lactis	subsp. cremoris MG1363	2529478	1508	6	1	1	5	AM406671.1	Lactococcus lactis subsp. cremoris MG1363, complete genome	416870
Bacteria	Firmicutes	Bacilli	Lactobacillales	Streptococcaceae	Lactococcus	lactis	subsp. cremoris NZ9000	2530294	1508	6	1	1	5	CP002094.1	Lactococcus lactis subsp. cremoris NZ9000, complete genome	746361
Bacteria	Firmicutes	Bacilli	Lactobacillales	Streptococcaceae	Lactococcus	lactis	subsp. lactis IO-1	2421471	1508	6	1	1	5	AP012281.1	Lactococcus lactis subsp. lactis IO-1 DNA, complete genome	1046624
Bacteria	Firmicutes	Bacilli	Lactobacillales	Streptococcaceae	Lactococcus	lactis	subsp. lactis KF147	2598144	1508	6	1	1	5	CP001834.1	Lactococcus lactis subsp. lactis KF147, complete genome	684738
Bacteria	Actinobacteria	Coriobacteriia	Coriobacteriales	Atopobiaceae	Lancefieldella	parvulum	DSM 20469	1543805	1473	1	1	0	1	CP001721.1	Atopobium parvulum DSM 20469, complete genome	521095
Bacteria	Actinobacteria	Actinomycetia	Corynebacteriales	Lawsonellaceae	Lawsonella	clevelandensis		1915154	1483	2	1	1	1	CP012390.1	Lawsonella clevelandensis strain X1698, complete genome.	1528099
Bacteria	Firmicutes	Bacilli	Lactobacillales	Lactobacillaceae	Lentilactobacillus	buchneri	NRRL B-30929	2506301	1535.8	5	5	2	3	CP002652.1	Lactobacillus buchneri NRRL B-30929, complete genome	511437
Bacteria	Firmicutes	Bacilli	Lactobacillales	Lactobacillaceae	Lentilactobacillus	buchneri	subsp. silagei CD034	2500564	1536	5	4	2	3	CP003043.1	Lactobacillus buchneri CD034, complete genome	1071400
Bacteria	Fusobacteria	Fusobacteriia	Fusobacteriales	Leptotrichiaceae	Leptotrichia	buccalis	C-1013-b	2465610	1473	5	5	4	1	CP001685.1	Leptotrichia buccalis DSM 1135, complete genome	523794
Bacteria	Fusobacteria	Fusobacteriia	Fusobacteriales	Leptotrichiaceae	Leptotrichia	sp. oral taxon 847		2194935	1472	5	4	2	3	CP014231.1	Leptotrichia sp. oral taxon 847, complete genome	1785996
Bacteria	Fusobacteria	Fusobacteriia	Fusobacteriales	Leptotrichiaceae	Leptotrichia	sp. oral taxon 212		2444904	1438.5	4	2	2	2	CP012410.1	Leptotrichia sp. oral taxon 212 strain W10393, complete genome	712357
Bacteria	Fusobacteria	Fusobacteriia	Fusobacteriales	Leptotrichiaceae	Leptotrichia	sp. oral taxon 498		2152181	1473	5	1	4	1	CP016753.1	Leptotrichia sp. oral taxon 498, complete genome.	712368
Bacteria	Firmicutes	Bacilli	Lactobacillales	Lactobacillaceae	Levilactobacillus	brevis	KB290	2395134	1527	5	5	4	1	AP012167.1	Lactobacillus brevis KB290 DNA, complete genome	1001583
Bacteria	Firmicutes	Bacilli	Lactobacillales	Lactobacillaceae	Levilactobacillus	brevis	ATCC 367	2291220	1527	5	4	3	2	CP000416.1	Lactobacillus brevis ATCC 367, complete genome	387344
Bacteria	Firmicutes	Bacilli	Lactobacillales	Lactobacillaceae	Ligilactobacillus	salivarius	CECT 5713	1828169	1523	7	5	4	3	CP002034.1	Lactobacillus salivarius CECT 5713, complete genome	712961
Bacteria	Firmicutes	Bacilli	Lactobacillales	Lactobacillaceae	Ligilactobacillus	salivarius	UCC118	1827111	1523.14	7	4	4	3	CP000233.1	Lactobacillus salivarius UCC118, complete genome	362948
Bacteria	Firmicutes	Bacilli	Lactobacillales	Lactobacillaceae	Limosilactobacillus	reuteri	SD2112	2264399	1537.17	6	6	4	2	CP002844.1	Lactobacillus reuteri SD2112, complete genome	491077
Bacteria	Firmicutes	Bacilli	Lactobacillales	Lactobacillaceae	Limosilactobacillus	reuteri	subsp. reuteri	1999618	1537	6	6	4	2	CP000705.1	Lactobacillus reuteri DSM 20016, complete genome	557436
Bacteria	Firmicutes	Bacilli	Lactobacillales	Lactobacillaceae	Limosilactobacillus	reuteri	I5007	1947706	1537	6	5	2	4	CP006011.1	Lactobacillus reuteri I5007, complete genome	1340495
Bacteria	Firmicutes	Bacilli	Lactobacillales	Lactobacillaceae	Limosilactobacillus	reuteri	TD1	2145445	1537	6	5	4	2	CP006603.1	Lactobacillus reuteri TD1, complete genome	1358027
Bacteria	Firmicutes	Bacilli	Lactobacillales	Lactobacillaceae	Limosilactobacillus	fermentum	F-6	2064620	1537	5	5	4	1	CP005958.1	Lactobacillus fermentum F-6, complete genome	767453
Bacteria	Firmicutes	Bacilli	Lactobacillales	Lactobacillaceae	Limosilactobacillus	fermentum	IFO 3956	2098685	1537	5	5	4	1	AP008937.1	Lactobacillus fermentum IFO 3956 DNA, complete genome	334390
Bacteria	Firmicutes	Bacilli	Lactobacillales	Lactobacillaceae	Limosilactobacillus	fermentum	CECT 5716	2100449	1537.8	5	4	4	1	CP002033.1	Lactobacillus fermentum CECT 5716, complete genome	712938
Bacteria	Firmicutes	Bacilli	Lactobacillales	Lactobacillaceae	Limosilactobacillus	reuteri	JCM 1112	2039414	1537	6	1	4	2	AP007281.1	Lactobacillus reuteri JCM 1112 DNA, complete genome	557433
Bacteria	Firmicutes	Bacilli	Bacillales	Listeriaceae	Listeria	monocytogenes	08-5578	3032624	1510.6	5	5	1	4	CP001602.2	Listeria monocytogenes 08-5578, complete genome	653938
Bacteria	Firmicutes	Bacilli	Bacillales	Listeriaceae	Listeria	monocytogenes	J0161	3000464	1511	5	5	1	4	CP002001.1	Listeria monocytogenes J0161, complete genome	393130
Bacteria	Firmicutes	Bacilli	Bacillales	Listeriaceae	Listeria	monocytogenes	EGD-e	2944528	1511	6	4	2	4	AL591824.1	Listeria monocytogenes EGD-e, complete genome	169963
Bacteria	Firmicutes	Bacilli	Bacillales	Listeriaceae	Listeria	monocytogenes	Finland 1998	2874431	1511	6	4	2	4	CP002004.1	Listeria monocytogenes Finland 1998, complete genome	393127
Bacteria	Firmicutes	Bacilli	Bacillales	Listeriaceae	Listeria	monocytogenes	FSL R2-561	2973801	1511	6	4	2	4	CP002003.1	Listeria monocytogenes FSL R2-561, complete genome	393126
Bacteria	Firmicutes	Bacilli	Bacillales	Listeriaceae	Listeria	monocytogenes	08-5923	2999054	1511	5	4	1	4	CP001604.1	Listeria monocytogenes 08-5923, complete genome	637381
Bacteria	Firmicutes	Bacilli	Bacillales	Listeriaceae	Listeria	monocytogenes	10403S	2903106	1511	6	3	2	4	CP002002.1	Listeria monocytogenes 10403S, complete genome	393133
Bacteria	Firmicutes	Bacilli	Bacillales	Listeriaceae	Listeria	monocytogenes	HCC23	2976212	1511.33	6	3	4	2	CP001175.1	Listeria monocytogenes HCC23, complete genome	552536
Bacteria	Firmicutes	Bacilli	Bacillales	Listeriaceae	Listeria	monocytogenes	M7	2976163	1511.33	6	3	2	4	CP002816.1	Listeria monocytogenes M7, complete genome	1030009
Bacteria	Firmicutes	Bacilli	Bacillales	Listeriaceae	Listeria	monocytogenes	serotype 4b str. F2365	2905187	1511	6	3	2	4	AE017262.2	Listeria monocytogenes str. 4b F2365, complete genome	265669
Bacteria	Firmicutes	Bacilli	Bacillales	Listeriaceae	Listeria	monocytogenes	L99	2979198	1511	6	2	2	4	FM211688.1	Listeria monocytogenes L99 serovar 4a, complete genome	563174
Bacteria	Firmicutes	Bacilli	Bacillales	Listeriaceae	Listeria	monocytogenes	serotype 4b str. CLIP 80459	2912690	1511	6	1	2	4	FM242711.1	Listeria monocytogenes Clip80459 serotype 4b complete genome	568819
Bacteria	Ignavibacteriae	Ignavibacteria	Ignavibacteriales	Melioribacteraceae	Melioribacter	roseus	P3M-2	3300414	1344	1	1	1	0	CP003557.1	Melioribacter roseus P3M, complete genome	1191523
Bacteria	Proteobacteria	Alphaproteobacteria	Hyphomicrobiales	Phyllobacteriaceae	Mesorhizobium	japonicum	MAFF 303099	7036071	1446	2	1	0	2	BA000012.4	Mesorhizobium loti MAFF303099 DNA, complete genome	266835
Bacteria	Actinobacteria	Actinomycetia	Micrococcales	Micrococcaceae	Micrococcus	luteus	NCTC 2665	2501097	1485	1	1	1	0	CP001628.1	Micrococcus luteus NCTC 2665, complete genome	465515
Bacteria	Firmicutes	Clostridia	Eubacteriales	Clostridiales Family XIII. Incertae Sedis	Mogibacterium	diversum		1815831	1478	2	1	1	1	CP027228.1	Mogibacterium diversum strain CCUG 47132 chromosome, complete genome	114527
Bacteria	Proteobacteria	Gammaproteobacteria	Pseudomonadales	Moraxellaceae	Moraxella	osloensis		2434688	1493	4	2	0	4	CP014234.1	Moraxella osloensis strain CCUG 350, complete genome	34062
Bacteria	Proteobacteria	Gammaproteobacteria	Pseudomonadales	Moraxellaceae	Moraxella	catarrhalis		1941566	1491	4	1	3	1	CP008804.1	Moraxella catarrhalis strain 25240, complete genome	480
Bacteria	Proteobacteria	Gammaproteobacteria	Pseudomonadales	Moraxellaceae	Moraxella	catarrhalis	BBH18	1863286	1491	4	1	1	3	CP002005.1	Moraxella catarrhalis BBH18, complete genome	1236608
Bacteria	Actinobacteria	Actinomycetia	Corynebacteriales	Mycobacteriaceae	Mycobacterium	leprae	Br4923	3268071	1506	1	1	1	0	FM211192.1	Mycobacterium leprae Br4923, complete genome sequence	561304
Bacteria	Actinobacteria	Actinomycetia	Corynebacteriales	Mycobacteriaceae	Mycobacterium	leprae	TN	3268203	1506	1	1	1	0	AL450380.1	Mycobacterium leprae TN, complete genome	272631
Bacteria	Actinobacteria	Actinomycetia	Corynebacteriales	Mycobacteriaceae	Mycobacterium	tuberculosis	CDC1551	4403837	1493	1	1	1	0	AE000516.2	Mycobacterium tuberculosis CDC1551, complete genome	83331
Bacteria	Actinobacteria	Actinomycetia	Corynebacteriales	Mycobacteriaceae	Mycobacterium	tuberculosis	CTRI-2	4398525	1493	1	1	1	0	CP002992.1	Mycobacterium tuberculosis CTRI-2, complete genome	707235
Bacteria	Actinobacteria	Actinomycetia	Corynebacteriales	Mycobacteriaceae	Mycobacterium	tuberculosis	F11	4424435	1493	1	1	1	0	CP000717.1	Mycobacterium tuberculosis F11, complete genome	336982
Bacteria	Actinobacteria	Actinomycetia	Corynebacteriales	Mycobacteriaceae	Mycobacterium	tuberculosis	H37Ra	4419977	1493	1	1	1	0	CP000611.1	Mycobacterium tuberculosis H37Ra, complete genome	419947
Bacteria	Actinobacteria	Actinomycetia	Corynebacteriales	Mycobacteriaceae	Mycobacterium	tuberculosis	H37Rv	4411532	1493	1	1	1	0	AL123456.3	Mycobacterium tuberculosis H37Rv complete genome	83332
Bacteria	Actinobacteria	Actinomycetia	Corynebacteriales	Mycobacteriaceae	Mycobacterium	tuberculosis	KZN 1435	4398250	1493	1	1	0	1	CP001658.1	Mycobacterium tuberculosis KZN 1435, complete genome	478434
Bacteria	Actinobacteria	Actinomycetia	Corynebacteriales	Mycobacteriaceae	Mycobacterium	tuberculosis	KZN 605	4399120	1493	1	1	0	1	CP001976.1	Mycobacterium tuberculosis KZN 605, complete genome	478435
Bacteria	Actinobacteria	Actinomycetia	Corynebacteriales	Mycobacteriaceae	Mycolicibacterium	neoaurum	VKM Ac-1815D	5421267	1481	2	1	0	2	CP006936.2	Mycobacterium neoaurum VKM Ac-1815D, complete genome	700508
Bacteria	Tenericutes	Mollicutes	Mycoplasmatales	Mycoplasmataceae	Mycoplasma	hominis	ATCC 23114	665445	1479	2	1	0	2	FP236530.1	Mycoplasma hominis ATCC 23114 chromosome complete genome	347256
Bacteria	Tenericutes	Mollicutes	Mycoplasmatales	Mycoplasmataceae	Mycoplasma	genitalium	G37	580076	1479	1	1	1	0	L43967.2	Mycoplasma genitalium G37, complete genome	243273
Bacteria	Tenericutes	Mollicutes	Mycoplasmatales	Mycoplasmataceae	Mycoplasma	genitalium	M2288	579558	1479	1	1	1	0	CP003773.1	Mycoplasma genitalium M2288, complete genome	662947
Bacteria	Tenericutes	Mollicutes	Mycoplasmatales	Mycoplasmataceae	Mycoplasma	genitalium	M2321	579977	1479	1	1	1	0	CP003770.1	Mycoplasma genitalium M2321, complete genome	663918
Bacteria	Tenericutes	Mollicutes	Mycoplasmatales	Mycoplasmataceae	Mycoplasma	genitalium	M6282	579504	1479	1	1	1	0	CP003771.1	Mycoplasma genitalium M6282, complete genome	662946
Bacteria	Tenericutes	Mollicutes	Mycoplasmatales	Mycoplasmataceae	Mycoplasma	genitalium	M6320	579796	1479	1	1	1	0	CP003772.1	Mycoplasma genitalium M6320, complete genome	662945
Bacteria	Tenericutes	Mollicutes	Mycoplasmatales	Mycoplasmataceae	Mycoplasma	pneumoniae	309	817176	1477	1	1	1	0	AP012303.1	Mycoplasma pneumoniae 309 DNA, complete genome	1112856
Bacteria	Tenericutes	Mollicutes	Mycoplasmatales	Mycoplasmataceae	Mycoplasma	pneumoniae	FH	811088	1477	1	1	1	0	CP002077.1	Mycoplasma pneumoniae FH, complete genome	722438
Bacteria	Tenericutes	Mollicutes	Mycoplasmatales	Mycoplasmataceae	Mycoplasma	pneumoniae	M129	816394	1477	1	1	1	0	U00089.2	Mycoplasma pneumoniae M129, complete genome	272634
Bacteria	Tenericutes	Mollicutes	Mycoplasmatales	Mycoplasmataceae	Mycoplasma	pneumoniae	M129-B7	816451	1477	1	1	1	0	CP003913.2	Mycoplasma pneumoniae M129-B7, complete genome	1238993
Bacteria	Tenericutes	Mollicutes	Mycoplasmatales	Mycoplasmataceae	Mycoplasmopsis	fermentans	JER	977524	1474	2	2	0	2	CP001995.1	Mycoplasma fermentans JER, complete genome	637387
Bacteria	Tenericutes	Mollicutes	Mycoplasmatales	Mycoplasmataceae	Mycoplasmopsis	fermentans	M64	1118751	1474	2	2	0	2	CP002458.1	Mycoplasma fermentans M64, complete genome	943945
Bacteria	Tenericutes	Mollicutes	Mycoplasmatales	Mycoplasmataceae	Mycoplasmopsis	fermentans	PG18	1004014	1474	1	1	0	1	AP009608.1	Mycoplasma fermentans PG18 DNA, nearly complete genome	496833
Bacteria	Proteobacteria	Betaproteobacteria	Neisseriales	Neisseriaceae	Neisseria	meningitidis	WUE 2594	2227255	1502.5	4	4	1	3	FR774048.1	Neisseria meningitidis WUE 2594 complete genome	942513
Bacteria	Proteobacteria	Betaproteobacteria	Neisseriales	Neisseriaceae	Neisseria	meningitidis	053442	2153416	1502	4	3	2	2	CP000381.1	Neisseria meningitidis 053442, complete genome	374833
Bacteria	Proteobacteria	Betaproteobacteria	Neisseriales	Neisseriaceae	Neisseria	meningitidis	8013	2277550	1502	4	2	3	1	FM999788.1	Neisseria meningitidis 8013, complete genome	604162
Bacteria	Proteobacteria	Betaproteobacteria	Neisseriales	Neisseriaceae	Neisseria	meningitidis	FAM18	2194961	1502	4	2	1	3	AM421808.1	Neisseria meningitidis serogroup C FAM18 complete genome	272831
Bacteria	Proteobacteria	Betaproteobacteria	Neisseriales	Neisseriaceae	Neisseria	meningitidis	G2136	2184862	1502	4	2	1	3	CP002419.1	Neisseria meningitidis G2136, complete genome	935599
Bacteria	Proteobacteria	Betaproteobacteria	Neisseriales	Neisseriaceae	Neisseria	gonorrhoeae	FA 1090	2153922	1502	4	1	0	4	AE004969.1	Neisseria gonorrhoeae FA 1090, complete genome	242231
Bacteria	Proteobacteria	Betaproteobacteria	Neisseriales	Neisseriaceae	Neisseria	gonorrhoeae	NCCP11945	2232025	1502	4	1	1	3	CP001050.1	Neisseria gonorrhoeae NCCP11945, complete genome	521006
Bacteria	Proteobacteria	Betaproteobacteria	Neisseriales	Neisseriaceae	Neisseria	lactamica	020-06	2220606	1502	4	1	3	1	FN995097.1	Neisseria lactamica 020-06 complete genome	489653
Bacteria	Proteobacteria	Betaproteobacteria	Neisseriales	Neisseriaceae	Neisseria	meningitidis	alpha14	2145295	1502	4	1	1	3	AM889136.1	Neisseria meningitidis alpha14 complete genome	662598
Bacteria	Proteobacteria	Betaproteobacteria	Neisseriales	Neisseriaceae	Neisseria	meningitidis	alpha710	2242947	1502	4	1	2	2	CP001561.1	Neisseria meningitidis alpha710, complete genome	630588
Bacteria	Proteobacteria	Betaproteobacteria	Neisseriales	Neisseriaceae	Neisseria	meningitidis	H44/76	2240883	1502	4	1	3	1	CP002420.1	Neisseria meningitidis H44/76, complete genome	909420
Bacteria	Proteobacteria	Betaproteobacteria	Neisseriales	Neisseriaceae	Neisseria	meningitidis	MC58	2272360	1502	4	1	2	2	AE002098.2	Neisseria meningitidis MC58, complete genome	122586
Bacteria	Proteobacteria	Betaproteobacteria	Neisseriales	Neisseriaceae	Neisseria	meningitidis	NZ-05/33	2248966	1502	4	1	2	2	CP002424.1	Neisseria meningitidis NZ-05/33, complete genome	935589
Bacteria	Proteobacteria	Betaproteobacteria	Neisseriales	Neisseriaceae	Neisseria	meningitidis	Z2491	2184406	1502	4	1	1	3	AL157959.1	Neisseria meningitidis serogroup A strain Z2491 complete genome	122587
Bacteria	Proteobacteria	Alphaproteobacteria	Hyphomicrobiales	Brucellaceae	Ochrobactrum	anthropi	ATCC 49188	2391604	1444	4	1	3	1	CP000758.1-CP000759.1	Ochrobactrum anthropi ATCC 49188 chromosome 1, complete sequence	439375
Bacteria	Actinobacteria	Coriobacteriia	Coriobacteriales	Atopobiaceae	Olsenella	sp. oral taxon 807		3213585	1476	2	1	0	2	CP012069.2	Olsenella sp. oral taxon 807 strain F0089, complete genome	712411
Bacteria	Actinobacteria	Coriobacteriia	Coriobacteriales	Atopobiaceae	Olsenella	uli	DSM 7084	2051896	1476	1	1	1	0	CP002106.1	Olsenella uli DSM 7084, complete genome	633147
Bacteria	Proteobacteria	Betaproteobacteria	Burkholderiales	Comamonadaceae	Ottowia	sp. oral taxon 894		2925783	1490	3	1	3	0	CP012073.1	Ottowia sp. oral taxon 894 strain W10237, complete genome	1658672
Bacteria	Firmicutes	Bacilli	Bacillales	Paenibacillaceae	Paenibacillus	glucanolyticus		6573405	1517	8	8	3	5	CP028366.1	Paenibacillus glucanolyticus strain W10507 chromosome	59843
Bacteria	Proteobacteria	Alphaproteobacteria	Rhodobacterales	Rhodobacteraceae	Paracoccus	yeei		3621923	1426	3	1	3	0	CP020442.1	Paracoccus yeei strain FDAARGOS_252 chromosome, complete genome	147645
Bacteria	Bacteroidetes	Bacteroidia	Bacteroidales	Porphyromonadaceae	Porphyromonas	gingivalis	TDC60	2339898	1493.75	4	4	3	1	AP012203.1	Porphyromonas gingivalis TDC60 DNA, complete genome	1030843
Bacteria	Bacteroidetes	Bacteroidia	Bacteroidales	Porphyromonadaceae	Porphyromonas	gingivalis		2367029	1493	4	2	3	1	NZ_CP011995.1	Porphyromonas gingivalis strain A7436 chromosome, complete genome	837
Bacteria	Bacteroidetes	Bacteroidia	Bacteroidales	Porphyromonadaceae	Porphyromonas	gingivalis	AJW4	2372492	1493	4	2	2	2	NZ_CP011996.1	Porphyromonas gingivalis AJW4 chromosome, complete genome	1403336
Bacteria	Bacteroidetes	Bacteroidia	Bacteroidales	Porphyromonadaceae	Porphyromonas	gingivalis	381	2378872	1493	4	1	3	1	CP012889.1	Porphyromonas gingivalis 381, complete genome	1403335
Bacteria	Bacteroidetes	Bacteroidia	Bacteroidales	Porphyromonadaceae	Porphyromonas	gingivalis	A7A1-28	2249024	1493	4	1	4	0	CP013131.1	Porphyromonas gingivalis A7A1-28, complete genome	1403338
Bacteria	Bacteroidetes	Bacteroidia	Bacteroidales	Porphyromonadaceae	Porphyromonas	gingivalis	ATCC 33277	2354886	1493	4	1	3	1	AP009380.1	Porphyromonas gingivalis ATCC 33277 DNA, complete genome	431947
Bacteria	Bacteroidetes	Bacteroidia	Bacteroidales	Porphyromonadaceae	Porphyromonas	gingivalis	W83	2343476	1493	4	1	1	3	AE015924.1	Porphyromonas gingivalis W83, complete genome	242619
Bacteria	Bacteroidetes	Bacteroidia	Bacteroidales	Porphyromonadaceae	Porphyromonas	asaccharolytica	DSM 20707	2186370	1490	2	1	2	0	CP002689.1	Porphyromonas asaccharolytica DSM 20707, complete genome	879243
Bacteria	Bacteroidetes	Bacteroidia	Bacteroidales	Prevotellaceae	Prevotella	denticola	F0289	2937589	1492	4	3	2	2	CP002589.1	Prevotella denticola F0289, complete genome	767031
Bacteria	Bacteroidetes	Bacteroidia	Bacteroidales	Prevotellaceae	Prevotella	fusca	JCM 17724	1828248	1492	3	3	2	1	CP012074.1	Prevotella fusca JCM 17724 strain W1435 chromosome 1, complete sequence	1236517
Bacteria	Bacteroidetes	Bacteroidia	Bacteroidales	Prevotellaceae	Prevotella	melaninogenica	ATCC 25845	1584141	1492	4	2	1	3	CP002122.1-CP002123.1	Prevotella melaninogenica ATCC 25845 chromosome I, complete sequence	553174
Bacteria	Bacteroidetes	Bacteroidia	Bacteroidales	Prevotellaceae	Prevotella	intermedia	17	1.34972e+06	1494	4	1	2	2	CP003502.1-CP003503.1	Prevotella intermedia 17 chromosome I, complete sequence	246198
Bacteria	Bacteroidetes	Bacteroidia	Bacteroidales	Prevotellaceae	Prevotella	enoeca		2861432	1491	3	1	1	2	CP013195.1	Prevotella enoeca strain F0113, complete genome	76123
Bacteria	Actinobacteria	Actinomycetia	Propionibacteriales	Propionibacteriaceae	Propionibacterium	sp. oral taxon 193		2571505	1486	3	1	2	1	CP017040.1	Propionibacterium sp. oral taxon 193 strain F0672, complete sequence.	671223
Bacteria	Proteobacteria	Gammaproteobacteria	Enterobacterales	Morganellaceae	Proteus	mirabilis	HI4320	4063606	1504	7	4	4	3	AM942759.1	Proteus mirabilis strain HI4320, complete genome	529507
Bacteria	Proteobacteria	Gammaproteobacteria	Enterobacterales	Morganellaceae	Proteus	mirabilis	BB2000	3846754	1504	6	3	3	3	CP004022.1	Proteus mirabilis BB2000, complete genome	1266738
Bacteria	Proteobacteria	Gammaproteobacteria	Pseudomonadales	Pseudomonadaceae	Pseudomonas	stutzeri		4547930	1498	4	4	2	2	CP002881.1	Pseudomonas stutzeri strain CGMCC 1.1803, complete genome	316
Bacteria	Proteobacteria	Gammaproteobacteria	Pseudomonadales	Pseudomonadaceae	Pseudomonas	stutzeri	DSM 10701	4174118	1497.5	4	4	2	2	CP003725.1	Pseudomonas stutzeri DSM 10701, complete genome	1123519
Bacteria	Proteobacteria	Gammaproteobacteria	Pseudomonadales	Pseudomonadaceae	Pseudomonas	fluorescens	A506	5962570	1498	6	3	3	3	CP003041.1	Pseudomonas fluorescens A506, complete genome	1037911
Bacteria	Proteobacteria	Gammaproteobacteria	Pseudomonadales	Pseudomonadaceae	Pseudomonas	fluorescens	Pf0-1	6438405	1498	6	2	3	3	CP000094.2	Pseudomonas fluorescens Pf0-1, complete genome	205922
Bacteria	Proteobacteria	Gammaproteobacteria	Pseudomonadales	Pseudomonadaceae	Pseudomonas	protegens	Pf-5	7074893	1500	5	2	2	3	CP000076.1	Pseudomonas protegens Pf-5, complete genome	220664
Bacteria	Proteobacteria	Gammaproteobacteria	Pseudomonadales	Pseudomonadaceae	Pseudomonas	aeruginosa	LESB58	6601757	1497	4	2	1	3	FM209186.1	Pseudomonas aeruginosa LESB58 complete genome sequence	557722
Bacteria	Proteobacteria	Gammaproteobacteria	Pseudomonadales	Pseudomonadaceae	Pseudomonas	aeruginosa	PA7	6588339	1497	4	2	1	3	CP000744.1	Pseudomonas aeruginosa PA7, complete genome	381754
Bacteria	Proteobacteria	Gammaproteobacteria	Pseudomonadales	Pseudomonadaceae	Pseudomonas	aeruginosa	PAO1	6264404	1497	4	2	1	3	AE004091.2	Pseudomonas aeruginosa PAO1, complete genome	208964
Bacteria	Proteobacteria	Gammaproteobacteria	Pseudomonadales	Pseudomonadaceae	Pseudomonas	stutzeri	A1501	4567418	1498	4	2	2	2	CP000304.1	Pseudomonas stutzeri A1501, complete genome	379731
Bacteria	Proteobacteria	Gammaproteobacteria	Pseudomonadales	Pseudomonadaceae	Pseudomonas	stutzeri	CCUG 29243	4709064	1498	4	2	2	2	CP003677.1	Pseudomonas stutzeri CCUG 29243, complete genome	1196835
Bacteria	Proteobacteria	Gammaproteobacteria	Pseudomonadales	Pseudomonadaceae	Pseudomonas	fluorescens	F113	6845832	1498	5	1	3	2	CP003150.1	Pseudomonas fluorescens F113, complete genome	1114970
Bacteria	Proteobacteria	Gammaproteobacteria	Pseudomonadales	Pseudomonadaceae	Pseudomonas	fluorescens	SBW25	6722539	1498	5	1	3	2	AM181176.4	Pseudomonas fluorescens SBW25 complete genome	216595
Bacteria	Proteobacteria	Gammaproteobacteria	Pseudomonadales	Pseudomonadaceae	Pseudomonas	aeruginosa	M18	6327754	1497	4	1	1	3	CP002496.1	Pseudomonas aeruginosa M18, complete genome	941193
Bacteria	Proteobacteria	Gammaproteobacteria	Pseudomonadales	Pseudomonadaceae	Pseudomonas	aeruginosa	NCGM2.S1	6764661	1497	4	1	2	2	AP012280.1	Pseudomonas aeruginosa NCGM2.S1 DNA, complete genome	1089456
Bacteria	Proteobacteria	Gammaproteobacteria	Pseudomonadales	Pseudomonadaceae	Pseudomonas	aeruginosa	UCBPP-PA14	6537648	1497	4	1	1	3	CP000438.1	Pseudomonas aeruginosa UCBPP-PA14, complete genome	208963
Bacteria	Proteobacteria	Gammaproteobacteria	Pseudomonadales	Pseudomonadaceae	Pseudomonas	stutzeri	DSM 4166	4689946	1498	4	1	2	2	CP002622.1	Pseudomonas stutzeri DSM 4166, complete genome	996285
Bacteria	Actinobacteria	Actinomycetia	Propionibacteriales	Propionibacteriaceae	Pseudopropionibacterium	propionicum		3437242	1489	2	1	1	1	CP040007.1	Pseudopropionibacterium propionicum strain F0700 chromosome, complete genome	1750
Bacteria	Actinobacteria	Actinomycetia	Propionibacteriales	Propionibacteriaceae	Pseudopropionibacterium	propionicum	F0230a	3449360	1489	2	1	1	1	CP002734.1	Pseudopropionibacterium propionicum F0230a chromosome, complete genome	767029
Bacteria	Proteobacteria	Betaproteobacteria	Burkholderiales	Burkholderiaceae	Ralstonia	pickettii	DTP0602	2.70862e+06	1493	6	3	3	3	CP006667.1-CP006668.1-CP006669.1	Ralstonia pickettii DTP0602 chromosome 1, complete sequence	1366050
Bacteria	Proteobacteria	Betaproteobacteria	Burkholderiales	Burkholderiaceae	Ralstonia	pickettii	12D	2.48552e+06	1499	3	2	0	3	CP001644.1-CP001645.1	Ralstonia pickettii 12D chromosome 1, complete sequence	428406
Bacteria	Proteobacteria	Betaproteobacteria	Burkholderiales	Burkholderiaceae	Ralstonia	pickettii	12J	2.6224e+06	1499	3	1	0	3	CP001068.1-CP001069.1	Ralstonia pickettii 12J chromosome 1, complete sequence	402626
Bacteria	Proteobacteria	Alphaproteobacteria	Rhodobacterales	Rhodobacteraceae	Rhodobacter	capsulatus	SB 1003	3738958	1428	4	1	3	1	CP001312.1	Rhodobacter capsulatus SB 1003, complete genome	272942
Bacteria	Proteobacteria	Alphaproteobacteria	Rhodospirillales	Acetobacteraceae	Roseomonas	gilardii		4328147	1450	5	1	2	3	CP015583.1	Roseomonas gilardii strain U14-5 chromosome 1, complete sequence	257708
Bacteria	Actinobacteria	Actinomycetia	Micrococcales	Micrococcaceae	Rothia	dentocariosa	ATCC 17931	2506025	1488	3	1	3	0	CP002280.1	Rothia dentocariosa ATCC 17931, complete genome	762948
Bacteria	Actinobacteria	Actinomycetia	Micrococcales	Micrococcaceae	Rothia	mucilaginosa	DY-18	2264603	1488	3	1	0	3	AP011540.1	Rothia mucilaginosa DY-18 DNA, complete genome	680646
Bacteria	Actinobacteria	Actinomycetia	Micrococcales	Sanguibacteraceae	Sanguibacter	keddieii	DSM 10542	4253413	1485	4	3	2	2	CP001819.1	Sanguibacter keddieii DSM 10542, complete genome	446469
Bacteria	Actinobacteria	Actinomycetia	Actinomycetales	Actinomycetaceae	Schaalia	meyeri		2049088	1503	3	1	1	2	CP012072.1	Actinomyces meyeri strain W712, complete genome	52773
Bacteria	Actinobacteria	Actinomycetia	Actinomycetales	Actinomycetaceae	Schaalia	odontolytica		2360133	1499	3	1	2	1	CP040006.1	Schaalia odontolytica strain XH001 chromosome, complete genome	1660
Bacteria	Firmicutes	Negativicutes	Selenomonadales	Selenomonadaceae	Selenomonas	sp. oral taxon 920		2374300	1505	4	4	2	2	CP017042.1	Selenomonas sp. oral taxon 920 strain W5150, complete sequence.	1884263
Bacteria	Firmicutes	Negativicutes	Selenomonadales	Selenomonadaceae	Selenomonas	sp. oral taxon 478		2284135	1505.5	4	3	2	2	CP012071.1	Selenomonas sp. oral taxon 478, complete genome	712538
Bacteria	Proteobacteria	Gammaproteobacteria	Enterobacterales	Yersiniaceae	Serratia	marcescens		5127030	1503	7	5	4	3	CP012639.1	Serratia marcescens strain RSC-14, complete genome	615
Bacteria	Fusobacteria	Fusobacteriia	Fusobacteriales	Leptotrichiaceae	Sneathia	vaginalis		1330224	1474	3	3	2	1	CP011280.1	Sneathia amnii strain SN35, complete genome	187101
Bacteria	Firmicutes	Bacilli	Bacillales	Staphylococcaceae	Staphylococcus	aureus	subsp. aureus MSSA476	2799802	1513	6	6	3	3	BX571857.1	Staphylococcus aureus strain MSSA476, complete genome	282459
Bacteria	Firmicutes	Bacilli	Bacillales	Staphylococcaceae	Staphylococcus	cohnii		2585879	1510.17	6	6	3	3	CP019597.1	Staphylococcus cohnii strain SNUDS-2 chromosome, complete genome	29382
Bacteria	Firmicutes	Bacilli	Bacillales	Staphylococcaceae	Staphylococcus	epidermidis	RP62A	2616530	1512	6	6	3	3	CP000029.1	Staphylococcus epidermidis RP62A, complete genome	176279
Bacteria	Firmicutes	Bacilli	Bacillales	Staphylococcaceae	Staphylococcus	haemolyticus		2549338	1512	6	6	3	3	CP013911.1	Staphylococcus haemolyticus strain S167, complete genome	1283
Bacteria	Firmicutes	Bacilli	Bacillales	Staphylococcaceae	Staphylococcus	lugdunensis		2613826	1512	6	5	3	3	CP014023.1	Staphylococcus lugdunensis strain FDAARGOS_143, complete genome	28035
Bacteria	Firmicutes	Bacilli	Bacillales	Staphylococcaceae	Staphylococcus	aureus	RF122	2742531	1513	5	5	2	3	AJ938182.1	Staphylococcus aureus RF122 complete genome	273036
Bacteria	Firmicutes	Bacilli	Bacillales	Staphylococcaceae	Staphylococcus	aureus	subsp. aureus Mu3	2880168	1513	5	5	2	3	AP009324.1	Staphylococcus aureus subsp. aureus Mu3 DNA, complete genome	418127
Bacteria	Firmicutes	Bacilli	Bacillales	Staphylococcaceae	Staphylococcus	aureus	subsp. aureus Mu50	2878529	1513	5	5	2	3	BA000017.4	Staphylococcus aureus subsp. aureus Mu50 DNA, complete genome	158878
Bacteria	Firmicutes	Bacilli	Bacillales	Staphylococcaceae	Staphylococcus	aureus	subsp. aureus NCTC 8325	2821361	1513.6	5	5	2	3	CP000253.1	Staphylococcus aureus subsp. aureus NCTC 8325, complete genome	93061
Bacteria	Firmicutes	Bacilli	Bacillales	Staphylococcaceae	Staphylococcus	aureus	subsp. aureus str. JKD6008	2924344	1513	5	5	2	3	CP002120.1	Staphylococcus aureus subsp. aureus str. JKD6008, complete genome	546342
Bacteria	Firmicutes	Bacilli	Bacillales	Staphylococcaceae	Staphylococcus	epidermidis	ATCC 12228	2499279	1512	5	5	0	5	AE015929.1	Staphylococcus epidermidis ATCC 12228, complete genome	176280
Bacteria	Firmicutes	Bacilli	Bacillales	Staphylococcaceae	Staphylococcus	aureus	subsp. aureus JH1	2906507	1513	6	4	3	3	CP000736.1	Staphylococcus aureus subsp. aureus JH1, complete genome	359787
Bacteria	Firmicutes	Bacilli	Bacillales	Staphylococcaceae	Staphylococcus	aureus	subsp. aureus JH9	2906700	1513	6	4	3	3	CP000703.1	Staphylococcus aureus subsp. aureus JH9, complete genome	359786
Bacteria	Firmicutes	Bacilli	Bacillales	Staphylococcaceae	Staphylococcus	aureus	subsp. aureus MW2	2820462	1513	6	4	3	3	BA000033.2	Staphylococcus aureus subsp. aureus MW2 DNA, complete genome	196620
Bacteria	Firmicutes	Bacilli	Bacillales	Staphylococcaceae	Staphylococcus	capitis	subsp. capitis	2443604	1512	6	4	3	3	CP007601.1	Staphylococcus capitis subsp. capitis strain AYP1020, complete genome	72758
Bacteria	Firmicutes	Bacilli	Bacillales	Staphylococcaceae	Staphylococcus	pettenkoferi		2502346	1515	6	4	3	3	CP022096.1	Staphylococcus pettenkoferi strain FDAARGOS_288 chromosome, complete genome	170573
Bacteria	Firmicutes	Bacilli	Bacillales	Staphylococcaceae	Staphylococcus	aureus	04-02981	2821452	1513	5	4	2	3	CP001844.2	Staphylococcus aureus 04-02981, complete genome	703339
Bacteria	Firmicutes	Bacilli	Bacillales	Staphylococcaceae	Staphylococcus	aureus	subsp. aureus ED98	2824404	1513	5	4	2	3	CP001781.1	Staphylococcus aureus subsp. aureus ED98, complete genome	681288
Bacteria	Firmicutes	Bacilli	Bacillales	Staphylococcaceae	Staphylococcus	aureus	subsp. aureus N315	2814816	1513	5	4	2	3	BA000018.3	Staphylococcus aureus subsp. aureus N315 DNA, complete genome	158879
Bacteria	Firmicutes	Bacilli	Bacillales	Staphylococcaceae	Staphylococcus	aureus	subsp. aureus USA300_TCH1516	2872915	1513	5	4	2	3	CP000730.1	Staphylococcus aureus subsp. aureus USA300_TCH1516, complete genome	451516
Bacteria	Firmicutes	Bacilli	Bacillales	Staphylococcaceae	Staphylococcus	aureus	subsp. aureus COL	2809422	1513	6	3	3	3	CP000046.1	Staphylococcus aureus subsp. aureus COL, complete genome	93062
Bacteria	Firmicutes	Bacilli	Bacillales	Staphylococcaceae	Staphylococcus	aureus	subsp. aureus TCH60	2802675	1512.67	6	3	3	3	CP002110.1	Staphylococcus aureus subsp. aureus TCH60, complete genome	548473
Bacteria	Firmicutes	Bacilli	Bacillales	Staphylococcaceae	Staphylococcus	aureus	subsp. aureus MRSA252	2902619	1513	5	3	2	3	BX571856.1	Staphylococcus aureus subsp. aureus strain MRSA252, complete genome	282458
Bacteria	Firmicutes	Bacilli	Bacillales	Staphylococcaceae	Staphylococcus	aureus	subsp. aureus str. Newman	2878897	1513	5	3	2	3	AP009351.1	Staphylococcus aureus subsp. aureus str. Newman DNA, complete genome	426430
Bacteria	Firmicutes	Bacilli	Bacillales	Staphylococcaceae	Staphylococcus	aureus	subsp. aureus USA300_FPR3757	2872769	1513	5	3	2	3	CP000255.1	Staphylococcus aureus subsp. aureus USA300_FPR3757, complete genome	451515
Bacteria	Firmicutes	Bacilli	Bacillales	Staphylococcaceae	Staphylococcus	schleiferi		2528077	1513	5	3	3	2	AP014944.1	Staphylococcus schleiferi DNA, complete genome, strain: TSCC54	1295
Bacteria	Firmicutes	Bacilli	Bacillales	Staphylococcaceae	Staphylococcus	pasteuri	SP1	2559946	1514	5	2	2	3	CP004014.1	Staphylococcus pasteuri SP1, complete genome	1276282
Bacteria	Firmicutes	Bacilli	Bacillales	Staphylococcaceae	Staphylococcus	warneri	SG1	2486042	1514	5	2	3	2	CP003668.1	Staphylococcus warneri SG1, complete genome	1194526
Bacteria	Proteobacteria	Gammaproteobacteria	Xanthomonadales	Xanthomonadaceae	Stenotrophomonas	maltophilia	JV3	4544477	1637.8	5	3	2	3	CP002986.1	Stenotrophomonas maltophilia JV3, complete genome	868597
Bacteria	Proteobacteria	Gammaproteobacteria	Xanthomonadales	Xanthomonadaceae	Stenotrophomonas	maltophilia	D457	4769156	1506	4	3	2	2	HE798556.1	Stenotrophomonas maltophilia D457 complete genome	1163399
Bacteria	Proteobacteria	Gammaproteobacteria	Xanthomonadales	Xanthomonadaceae	Stenotrophomonas	maltophilia	K279a	4851126	1506	4	2	2	2	AM743169.1	Stenotrophomonas maltophilia K279a complete genome, strain K279a	522373
Bacteria	Proteobacteria	Gammaproteobacteria	Xanthomonadales	Xanthomonadaceae	Stenotrophomonas	maltophilia	R551-3	4573969	1508	4	2	2	2	CP001111.1	Stenotrophomonas maltophilia R551-3, complete genome	391008
Bacteria	Firmicutes	Bacilli	Lactobacillales	Streptococcaceae	Streptococcus	pyogenes	NZ131	1815785	1510.5	6	5	4	2	CP000829.1	Streptococcus pyogenes NZ131, complete genome	471876
Bacteria	Firmicutes	Bacilli	Lactobacillales	Streptococcaceae	Streptococcus	thermophilus	JIM 8232	1929905	1509	6	5	5	1	FR875178.1	Streptococcus thermophilus JIM 8232 complete genome	1051074
Bacteria	Firmicutes	Bacilli	Lactobacillales	Streptococcaceae	Streptococcus	pneumoniae	CGSP14	2209198	1506.5	4	4	1	3	CP001033.1	Streptococcus pneumoniae CGSP14, complete genome	516950
Bacteria	Firmicutes	Bacilli	Lactobacillales	Streptococcaceae	Streptococcus	sanguinis	SK36	2388435	1509	4	4	2	2	CP000387.1	Streptococcus sanguinis SK36, complete genome	388919
Bacteria	Firmicutes	Bacilli	Lactobacillales	Streptococcaceae	Streptococcus	salivarius		2191044	1508.29	7	3	4	3	CP014144.1	Streptococcus salivarius strain JF, complete genome	1304
Bacteria	Firmicutes	Bacilli	Lactobacillales	Streptococcaceae	Streptococcus	pyogenes	M1 GAS	1852433	1510.17	6	3	4	2	AE004092.2	Streptococcus pyogenes M1 GAS, complete genome	160490
Bacteria	Firmicutes	Bacilli	Lactobacillales	Streptococcaceae	Streptococcus	salivarius	57.I	2138805	1509.17	6	3	1	5	CP002888.1	Streptococcus salivarius 57.I, complete genome	1046629
Bacteria	Firmicutes	Bacilli	Lactobacillales	Streptococcaceae	Streptococcus	anginosus	C238	2233640	1517.5	4	3	3	1	CP003861.1	Streptococcus anginosus C238, complete genome	862971
Bacteria	Firmicutes	Bacilli	Lactobacillales	Streptococcaceae	Streptococcus	parasanguinis	FW213	2171609	1509.75	4	3	4	0	CP003122.1	Streptococcus parasanguinis FW213, complete genome	1114965
Bacteria	Firmicutes	Bacilli	Lactobacillales	Streptococcaceae	Streptococcus	pneumoniae	AP200	2130580	1507.5	4	3	1	3	CP002121.1	Streptococcus pneumoniae AP200, complete genome	574093
Bacteria	Firmicutes	Bacilli	Lactobacillales	Streptococcaceae	Streptococcus	pneumoniae	INV104	2142122	1507	4	3	1	3	FQ312030.1	Streptococcus pneumoniae INV104 genome	869269
Bacteria	Firmicutes	Bacilli	Lactobacillales	Streptococcaceae	Streptococcus	pneumoniae	TCH8431/19A	2088772	1486	3	3	0	3	CP001993.1	Streptococcus pneumoniae TCH8431/19A, complete genome	525381
Bacteria	Firmicutes	Bacilli	Lactobacillales	Streptococcaceae	Streptococcus	agalactiae	A909	2127839	1510	7	2	7	0	CP000114.1	Streptococcus agalactiae A909, complete genome	205921
Bacteria	Firmicutes	Bacilli	Lactobacillales	Streptococcaceae	Streptococcus	agalactiae	NEM316	2211485	1510	7	2	7	0	AL732656.1	Streptococcus agalactiae NEM316 complete genome	211110
Bacteria	Firmicutes	Bacilli	Lactobacillales	Streptococcaceae	Streptococcus	pyogenes	MGAS10394	1899877	1510	6	2	4	2	CP000003.1	Streptococcus pyogenes MGAS10394, complete genome	286636
Bacteria	Firmicutes	Bacilli	Lactobacillales	Streptococcaceae	Streptococcus	pyogenes	str. Manfredo	1841271	1510	6	2	5	1	AM295007.1	Streptococcus pyogenes Manfredo complete genome	160491
Bacteria	Firmicutes	Bacilli	Lactobacillales	Streptococcaceae	Streptococcus	salivarius	CCHSS3	2217184	1509	6	2	5	1	FR873481.1	Streptococcus salivarius CCHSS3 complete genome	1048332
Bacteria	Firmicutes	Bacilli	Lactobacillales	Streptococcaceae	Streptococcus	mutans	NN2025	2013587	1518	5	2	4	1	AP010655.1	Streptococcus mutans NN2025 DNA, complete genome	511691
Bacteria	Firmicutes	Bacilli	Lactobacillales	Streptococcaceae	Streptococcus	mutans	UA159	2032925	1518	5	2	2	3	AE014133.2	Streptococcus mutans UA159, complete genome	210007
Bacteria	Firmicutes	Bacilli	Lactobacillales	Streptococcaceae	Streptococcus	pyogenes	MGAS15252	1750832	1509.8	5	2	3	2	CP003116.1	Streptococcus pyogenes MGAS15252, complete genome	798300
Bacteria	Firmicutes	Bacilli	Lactobacillales	Streptococcaceae	Streptococcus	constellatus	subsp. pharyngis C1050	1991156	1517	4	2	2	2	CP003859.1	Streptococcus constellatus subsp. pharyngis C1050, complete genome	862969
Bacteria	Firmicutes	Bacilli	Lactobacillales	Streptococcaceae	Streptococcus	cristatus	AS 1.3089	2142100	1513	4	2	3	1	CP004409.1	Streptococcus cristatus AS 1.3089 chromosome, complete genome	1302863
Bacteria	Firmicutes	Bacilli	Lactobacillales	Streptococcaceae	Streptococcus	gordonii	str. Challis substr. CH1	2196662	1518	4	2	1	3	CP000725.1	Streptococcus gordonii str. Challis substr. CH1, complete genome	467705
Bacteria	Firmicutes	Bacilli	Lactobacillales	Streptococcaceae	Streptococcus	intermedius	B196	1996214	1516.75	4	2	2	2	CP003857.1	Streptococcus intermedius B196, complete genome	862967
Bacteria	Firmicutes	Bacilli	Lactobacillales	Streptococcaceae	Streptococcus	intermedius	C270	1960728	1517.5	4	2	2	2	CP003858.1	Streptococcus intermedius C270, complete genome	862966
Bacteria	Firmicutes	Bacilli	Lactobacillales	Streptococcaceae	Streptococcus	mitis	B6	2146611	1507	4	2	4	0	FN568063.1	Streptococcus mitis B6 complete genome, strain B6	365659
Bacteria	Firmicutes	Bacilli	Lactobacillales	Streptococcaceae	Streptococcus	pneumoniae	ATCC 700669	2221315	1507	4	2	1	3	FM211187.1	Streptococcus pneumoniae ATCC 700669 complete genome	561276
Bacteria	Firmicutes	Bacilli	Lactobacillales	Streptococcaceae	Streptococcus	pneumoniae	G54	2078953	1507	4	2	1	3	CP001015.1	Streptococcus pneumoniae G54, complete genome	512566
Bacteria	Firmicutes	Bacilli	Lactobacillales	Streptococcaceae	Streptococcus	pneumoniae	Hungary19A-6	2245615	1507	4	2	1	3	CP000936.1	Streptococcus pneumoniae Hungary19A-6, complete genome	487214
Bacteria	Firmicutes	Bacilli	Lactobacillales	Streptococcaceae	Streptococcus	pneumoniae	SPNA45	2129934	1507	4	2	4	0	HE983624.1	Streptococcus pneumoniae SPNA45, complete genome	869309
Bacteria	Firmicutes	Bacilli	Lactobacillales	Streptococcaceae	Streptococcus	sp. oral taxon 431		2177905	1508	4	2	1	3	CP014264.1	Streptococcus sp. oral taxon 431, complete genome	712633
Bacteria	Firmicutes	Bacilli	Lactobacillales	Streptococcaceae	Streptococcus	agalactiae	2603V/R	2160267	1510	7	1	7	0	AE009948.1	Streptococcus agalactiae 2603V/R, complete genome	208435
Bacteria	Firmicutes	Bacilli	Lactobacillales	Streptococcaceae	Streptococcus	pyogenes	Alab49	1827308	1510	6	1	4	2	CP003068.1	Streptococcus pyogenes Alab49, complete genome	487215
Bacteria	Firmicutes	Bacilli	Lactobacillales	Streptococcaceae	Streptococcus	pyogenes	MGAS10270	1928252	1510	6	1	4	2	CP000260.1	Streptococcus pyogenes MGAS10270, complete genome	370552
Bacteria	Firmicutes	Bacilli	Lactobacillales	Streptococcaceae	Streptococcus	pyogenes	MGAS10750	1937111	1510	6	1	4	2	CP000262.1	Streptococcus pyogenes MGAS10750, complete genome	370554
Bacteria	Firmicutes	Bacilli	Lactobacillales	Streptococcaceae	Streptococcus	pyogenes	MGAS2096	1860355	1510	6	1	4	2	CP000261.1	Streptococcus pyogenes MGAS2096, complete genome	370553
Bacteria	Firmicutes	Bacilli	Lactobacillales	Streptococcaceae	Streptococcus	pyogenes	MGAS315	1900521	1510	6	1	4	2	AE014074.1	Streptococcus pyogenes MGAS315, complete genome	198466
Bacteria	Firmicutes	Bacilli	Lactobacillales	Streptococcaceae	Streptococcus	pyogenes	MGAS5005	1838562	1510	6	1	4	2	CP000017.2	Streptococcus pyogenes MGAS5005, complete genome	293653
Bacteria	Firmicutes	Bacilli	Lactobacillales	Streptococcaceae	Streptococcus	pyogenes	MGAS6180	1897578	1510	6	1	4	2	CP000056.2	Streptococcus pyogenes MGAS6180 chromosome, complete genome	319701
Bacteria	Firmicutes	Bacilli	Lactobacillales	Streptococcaceae	Streptococcus	pyogenes	MGAS8232	1895017	1510	6	1	4	2	AE009949.1	Streptococcus pyogenes MGAS8232, complete genome	186103
Bacteria	Firmicutes	Bacilli	Lactobacillales	Streptococcaceae	Streptococcus	pyogenes	MGAS9429	1836467	1510	6	1	4	2	CP000259.1	Streptococcus pyogenes MGAS9429, complete genome	370551
Bacteria	Firmicutes	Bacilli	Lactobacillales	Streptococcaceae	Streptococcus	salivarius	JIM8777	2210574	1509	6	1	5	1	FR873482.1	Streptococcus salivarius JIM8777 complete genome	347253
Bacteria	Firmicutes	Bacilli	Lactobacillales	Streptococcaceae	Streptococcus	anginosus	subsp. whileyi MAS624	2122284	1517	5	1	1	4	AP013072.1	Streptococcus anginosus subsp. whileyi MAS624 DNA, complete genome	1353243
Bacteria	Firmicutes	Bacilli	Lactobacillales	Streptococcaceae	Streptococcus	pyogenes	SSI-1	1894275	1510	5	1	4	1	BA000034.2	Streptococcus pyogenes SSI-1 DNA, complete genome	193567
Bacteria	Firmicutes	Bacilli	Lactobacillales	Streptococcaceae	Streptococcus	anginosus	C1051	1911706	1517	4	1	3	1	CP003860.1	Streptococcus anginosus C1051, complete genome	862970
Bacteria	Firmicutes	Bacilli	Lactobacillales	Streptococcaceae	Streptococcus	constellatus	subsp. pharyngis C232	1935414	1517	4	1	2	2	CP003800.1	Streptococcus constellatus subsp. pharyngis C232, complete genome	696216
Bacteria	Firmicutes	Bacilli	Lactobacillales	Streptococcaceae	Streptococcus	constellatus	subsp. pharyngis C818	1935662	1517	4	1	2	2	CP003840.1	Streptococcus constellatus subsp. pharyngis C818, complete genome	862968
Bacteria	Firmicutes	Bacilli	Lactobacillales	Streptococcaceae	Streptococcus	intermedius	JTH08	1933610	1517	4	1	2	2	AP010969.1	Streptococcus intermedius JTH08 DNA, complete genome	591365
Bacteria	Firmicutes	Bacilli	Lactobacillales	Streptococcaceae	Streptococcus	oralis	Uo5	1958690	1507	4	1	4	0	FR720602.1	Streptococcus oralis Uo5 complete genome sequence	927666
Bacteria	Firmicutes	Bacilli	Lactobacillales	Streptococcaceae	Streptococcus	parasanguinis	ATCC 15912	2153652	1509	4	1	4	0	CP002843.1	Streptococcus parasanguinis ATCC 15912, complete genome	760570
Bacteria	Firmicutes	Bacilli	Lactobacillales	Streptococcaceae	Streptococcus	pneumoniae	670-6B	2240045	1507	4	1	1	3	CP002176.1	Streptococcus pneumoniae 670-6B, complete genome	189423
Bacteria	Firmicutes	Bacilli	Lactobacillales	Streptococcaceae	Streptococcus	pneumoniae	70585	2184682	1507	4	1	1	3	CP000918.1	Streptococcus pneumoniae 70585, complete genome	488221
Bacteria	Firmicutes	Bacilli	Lactobacillales	Streptococcaceae	Streptococcus	pneumoniae	D39	2046116	1507	4	1	1	3	CP000410.2	Streptococcus pneumoniae D39, complete genome	373153
Bacteria	Firmicutes	Bacilli	Lactobacillales	Streptococcaceae	Streptococcus	pneumoniae	INV200	2093317	1507	4	1	1	3	FQ312029.1	Streptococcus pneumoniae INV200 genome	869216
Bacteria	Firmicutes	Bacilli	Lactobacillales	Streptococcaceae	Streptococcus	pneumoniae	JJA	2120234	1507	4	1	1	3	CP000919.1	Streptococcus pneumoniae JJA, complete genome	488222
Bacteria	Firmicutes	Bacilli	Lactobacillales	Streptococcaceae	Streptococcus	pneumoniae	OXC141	2036867	1507	4	1	1	3	FQ312027.1	Streptococcus pneumoniae OXC141 complete genome	869215
Bacteria	Firmicutes	Bacilli	Lactobacillales	Streptococcaceae	Streptococcus	pneumoniae	P1031	2111882	1507	4	1	1	3	CP000920.1	Streptococcus pneumoniae P1031, complete genome	488223
Bacteria	Firmicutes	Bacilli	Lactobacillales	Streptococcaceae	Streptococcus	pneumoniae	R6	2038615	1507	4	1	1	3	AE007317.1	Streptococcus pneumoniae R6, complete genome	171101
Bacteria	Firmicutes	Bacilli	Lactobacillales	Streptococcaceae	Streptococcus	pneumoniae	ST556	2150813	1507	4	1	1	3	CP003357.2	Streptococcus pneumoniae ST556, complete genome	1130804
Bacteria	Firmicutes	Bacilli	Lactobacillales	Streptococcaceae	Streptococcus	pneumoniae	Taiwan19F-14	2112148	1507	4	1	1	3	CP000921.1	Streptococcus pneumoniae Taiwan19F-14, complete genome	487213
Bacteria	Firmicutes	Bacilli	Lactobacillales	Streptococcaceae	Streptococcus	pneumoniae	TIGR4	2160842	1507	4	1	1	3	AE005672.3	Streptococcus pneumoniae TIGR4, complete genome	170187
Bacteria	Bacteroidetes	Bacteroidia	Bacteroidales	Tannerellaceae	Tannerella	forsythia	92A2	3405521	1486	2	1	0	2	CP003191.1	Tannerella forsythia 92A2, complete genome	203275
Bacteria	Bacteroidetes	Bacteroidia	Bacteroidales	Tannerellaceae	Tannerella	sp. oral taxon HOT-286	W11666	3013600	1489	2	1	1	1	CP028365.1	Tannerella sp. oral taxon HOT-286 strain W11666 chromosome	712710
Bacteria	Bacteroidetes	Bacteroidia	Bacteroidales	Tannerellaceae	Tannerella	sp. oral taxon HOT-286	W11667	2973544	1489	2	1	1	1	CP017038.2	Tannerella sp. oral taxon BU063, complete genome	712710
Bacteria	Spirochaetes	Spirochaetia	Spirochaetales	Spirochaetaceae	Treponema	denticola	ATCC 35405	2843201	1506	2	2	2	0	AE017226.1	Treponema denticola ATCC 35405, complete genome	243275
Bacteria	Spirochaetes	Spirochaetia	Spirochaetales	Spirochaetaceae	Treponema	pallidum	subsp. pallidum SS14	1139457	1509.5	2	2	2	0	CP000805.1	Treponema pallidum subsp. pallidum SS14, complete genome	455434
Bacteria	Spirochaetes	Spirochaetia	Spirochaetales	Spirochaetaceae	Treponema	pallidum	subsp. pallidum str. Nichols	1138011	1509.5	2	2	2	0	AE000520.1	Treponema pallidum subsp. pallidum str. Nichols complete genome	243276
Bacteria	Spirochaetes	Spirochaetia	Spirochaetales	Spirochaetaceae	Treponema	putidum		2796913	1506	2	2	0	2	NZ_CP009228.1	Treponema putidum strain OMZ 758 (ATCC 700334) chromosome, complete genome	221027
Bacteria	Spirochaetes	Spirochaetia	Spirochaetales	Spirochaetaceae	Treponema	pallidum	str. Fribourg-Blanc	1140481	1510	2	1	2	0	CP003902.1	Treponema pallidum str. Fribourg-Blanc, complete genome	1155775
Bacteria	Spirochaetes	Spirochaetia	Spirochaetales	Spirochaetaceae	Treponema	pallidum	subsp. pallidum DAL-1	1139971	1510	2	1	2	0	CP003115.1	Treponema pallidum subsp. pallidum DAL-1, complete genome	491081
Bacteria	Spirochaetes	Spirochaetia	Spirochaetales	Spirochaetaceae	Treponema	pallidum	subsp. pallidum str. Chicago	1139281	1510	2	1	2	0	CP001752.1	Treponema pallidum subsp. pallidum str. Chicago, complete genome	666714
Bacteria	Spirochaetes	Spirochaetia	Spirochaetales	Spirochaetaceae	Treponema	pallidum	subsp. pallidum str. Mexico A	1140038	1510	2	1	2	0	CP003064.1	Treponema pallidum subsp. pallidum str. Mexico A, complete genome	686990
Bacteria	Spirochaetes	Spirochaetia	Spirochaetales	Spirochaetaceae	Treponema	pallidum	subsp. pertenue str. CDC2	1139744	1510	2	1	2	0	CP002375.1	Treponema pallidum subsp. pertenue str. CDC2, complete genome	491079
Bacteria	Spirochaetes	Spirochaetia	Spirochaetales	Spirochaetaceae	Treponema	pallidum	subsp. pertenue str. Gauthier	1139417	1510	2	1	2	0	CP002376.1	Treponema pallidum subsp. pertenue str. Gauthier, complete genome	491080
Bacteria	Spirochaetes	Spirochaetia	Spirochaetales	Spirochaetaceae	Treponema	pallidum	subsp. pertenue str. SamoaD	1139330	1510	2	1	2	0	CP002374.1	Treponema pallidum subsp. pertenue str. SamoaD, complete genome	491078
Bacteria	Proteobacteria	Betaproteobacteria	Burkholderiales	Comamonadaceae	Variovorax	paradoxus	B4	5795261	1496	2	1	0	2	CP003911.1	Variovorax paradoxus B4 chromosome 1, complete sequence	1246301
Bacteria	Proteobacteria	Betaproteobacteria	Burkholderiales	Comamonadaceae	Variovorax	paradoxus	EPS	6550056	1496	2	1	1	1	CP002417.1	Variovorax paradoxus EPS, complete genome	595537
Bacteria	Proteobacteria	Betaproteobacteria	Burkholderiales	Comamonadaceae	Variovorax	paradoxus	S110	5626353	1496	2	1	0	2	CP001635.1	Variovorax paradoxus S110 chromosome 1, complete sequence	543728
Bacteria	Firmicutes	Negativicutes	Veillonellales	Veillonellaceae	Veillonella	parvula	DSM 2008	2132142	1524.25	4	4	3	1	CP001820.1	Veillonella parvula DSM 2008, complete genome	479436
Bacteria	Proteobacteria	Gammaproteobacteria	Enterobacterales	Yersiniaceae	Yersinia	pestis	Antiqua	4702289	1504.29	7	5	3	4	CP000308.1	Yersinia pestis Antiqua, complete genome	360102
Bacteria	Proteobacteria	Gammaproteobacteria	Enterobacterales	Yersiniaceae	Yersinia	pestis	biovar Medievalis str. Harbin 35	4532063	1504	7	5	5	2	CP001608.1	Yersinia pestis biovar Medievalis str. Harbin 35, complete genome	547048
Bacteria	Proteobacteria	Gammaproteobacteria	Enterobacterales	Yersiniaceae	Yersinia	pestis	CO92	4653728	1504	6	5	2	4	AL590842.1	Yersinia pestis CO92 complete genome	214092
Bacteria	Proteobacteria	Gammaproteobacteria	Enterobacterales	Yersiniaceae	Yersinia	pestis	A1122	4553770	1504	6	4	4	2	CP002956.1	Yersinia pestis A1122, complete genome	1035377
Bacteria	Proteobacteria	Gammaproteobacteria	Enterobacterales	Yersiniaceae	Yersinia	pestis	biovar Microtus str. 91001	4595065	1441.83	6	4	3	3	AE017042.1	Yersinia pestis biovar Microtus str. 91001, complete genome	229193
Bacteria	Proteobacteria	Gammaproteobacteria	Enterobacterales	Yersiniaceae	Yersinia	pestis	Nepal516	4534590	1504	7	3	5	2	CP000305.1	Yersinia pestis Nepal516, complete genome	377628
Bacteria	Proteobacteria	Gammaproteobacteria	Enterobacterales	Yersiniaceae	Yersinia	pestis	Pestoides F	4517345	1504	7	3	1	6	CP000668.1	Yersinia pestis Pestoides F, complete genome	386656
Bacteria	Proteobacteria	Gammaproteobacteria	Enterobacterales	Yersiniaceae	Yersinia	pestis	D182038	4626944	1504	6	3	2	4	CP001589.1	Yersinia pestis D182038, complete genome	637385
Bacteria	Proteobacteria	Gammaproteobacteria	Enterobacterales	Yersiniaceae	Yersinia	pestis	Z176003	4553586	1504	6	3	2	4	CP001593.1	Yersinia pestis Z176003, complete genome	637386
Bacteria	Proteobacteria	Gammaproteobacteria	Enterobacterales	Yersiniaceae	Yersinia	pestis	Angola	4504254	1504	7	2	5	2	CP000901.1	Yersinia pestis Angola, complete genome	349746
Bacteria	Proteobacteria	Gammaproteobacteria	Enterobacterales	Yersiniaceae	Yersinia	pestis	KIM10+	4600755	1504	7	2	5	2	AE009952.1	Yersinia pestis KIM10+, complete genome	187410
Bacteria	Proteobacteria	Gammaproteobacteria	Enterobacterales	Yersiniaceae	Yersinia	pestis	D106004	4640720	1504	6	1	2	4	CP001585.1	Yersinia pestis D106004, complete genome	637382
