# Supplementary material for: Impact of 16S rRNA Gene Redundancy and Primer Pair Selection on the Quantification and Classification of Oral Microbiota in Next-Generation Sequencing
Source: Microbiol Spectr. 2023 Feb 13;11(2):e04398-22. doi: 10.1128/spectrum.04398-22 (PMC10101033; doi:10.1128/spectrum.04398-22)
Supplement: Supplemental file 3 — Table S2. Download spectrum.04398-22-s0003.xlsx, XLSX file, 0.07 MB [file spectrum.04398-22-s0003.xlsx]

## Sheet: Titles.Abreviatures
Table S2. Sizes of the archaeal genomes and genes, the number of genes per genome, and the number of gene variants per genome across eight taxonomic ranks.
Table S2.1. Sizes of the archaeal genomes and genes, number of genes per genome, and number of gene variants per genome at the superkingdom level.
Table S2.2. Sizes of the archaeal genomes and genes, number of genes per genome, and number of gene variants per genome at the phylum level.
Table S2.3. Sizes of the archaeal genomes and genes, number of genes per genome, and number of gene variants per genome at the class level.
Table S2.4. Sizes of the archaeal genomes and genes, number of genes per genome, and number of gene variants per genome at the order level.
Table S2.5. Sizes of the archaeal genomes and genes, number of genes per genome, and number of gene variants per genome at the family level.
Table S2.6. Sizes of the archaeal genomes and genes, number of genes per genome, and number of gene variants per genome at the genus level.
Table S2.7. Sizes of the archaeal genomes and genes, number of genes per genome, and number of gene variants per genome at the species level.
Table S2.8. Sizes of the archaeal genomes and genes, number of genes per genome, and number of gene variants per genome at the strain level.
Mean_num_genes	Mean number of genes
Mean_num_gene_variants	Mean number of gene variants
Mean_num_genes_+strand	Mean number of genes in the positive genome strand
Mean_num_genes_-strand	Mean number of genes in the negative genome strand
Num_genomes	Number of genomes
Num_genes	Number of genes
Num_gene_variants	Number of gene variants
Num_genes_+strand	Number of genes in the positive genome strand
Num_genes_-strand	Number of genes in the negative genome strand

## Sheet: Table S2.1
Superkingdom	Genomes_mean_size	Genes_mean_size	Mean_num_genes	Mean_num_gene_variants	Mean_num_genes_+strand	Mean_num_genes_-strand	Num_genomes	Genomes
Archaea	2.54544e+06	1471.25	1.9548	1.44068	1.01695	0.937853	191	NC_015518.1-NC_014374.1-NC_000854.2-NC_022521.1-NC_013741.1-NC_015320.1-NC_021169.1-NC_019791.1-NC_020913.1-NZ_CP017686.1-NZ_CP010070.1-NC_011766.1-NC_014961.1-NC_018001.1-NC_013849.1-NC_021592.1-NC_017461.1-NC_014297.1-NZ_CP039136.1-NZ_CP039138.1-NC_015943.1-NC_015948.1-NC_023010.2-NC_023013.1-NZ_CP010529.1-NC_002607.1-NZ_CP007060.1-NC_013967.1-NC_014729.1-NZ_CP048739.1-NZ_CP050274.1-NC_013201.1…

## Sheet: Table S2.2
Superkingdom	Phylum	Genomes_mean_size	Genes_mean_size	Mean_num_genes	Mean_num_gene_variants	Mean_num_genes_+strand	Mean_num_genes_-strand	Num_genomes	Genomes
Archaea	Candidatus Thermoplasmatota	1.68854e+06	1410	1	1	0.285714	0.714286	7	NC_020913.1-NZ_CP017686.1-NZ_CP010070.1-NC_021592.1-NC_021353.1-NC_005877.1-NC_002689.2
Archaea	Crenarchaeota	2.03618e+06	1566.41	1.10256	1	0.282051	0.820513	43	NC_015518.1-NC_014374.1-NC_000854.2-NC_022521.1-NC_019791.1-NC_011766.1-NC_014961.1-NC_018001.1-NC_017461.1-NC_008818.1-NC_009776.1-CP002098.1-NC_015435.1-CP003316.1-NC_003364.1-NC_009376.1-NC_016645.1-NC_015931.1-NC_009033.1-NC_014205.1-NC_007181.1-NC_012588.1-NC_012589.1-NC_012622.1-NC_012623.1-NC_012632.1-NC_012726.1-NC_013769.1-NC_017275.1-NC_017276.1-NC_020246.1-NC_020247.1-NC_021058.1-NZ_CP…
Archaea	Euryarchaeota	2.74216e+06	1446.39	2.28906	1.60938	1.30469	0.984375	138	NC_013741.1-NC_015320.1-NC_021169.1-NC_013849.1-NC_014297.1-NZ_CP039136.1-NZ_CP039138.1-NC_015943.1-NC_015948.1-NC_023010.2-NC_023013.1-NZ_CP010529.1-NC_002607.1-NZ_CP007060.1-NC_013967.1-NC_014729.1-NZ_CP048739.1-NZ_CP050274.1-NC_013201.1-NC_013202.1-NZ_CP039375.1-NZ_CP039376.1-NZ_CP045142.1-NC_015666.1-NC_008212.1-NC_017459.1-NC_013158.1-NC_021921.1-NC_012028.1-NC_012029.1-NZ_CP007055.1-NC_0137…
Archaea	Thaumarchaeota	2.77206e+06	1438	1	1	0	1	3	NC_018719.1-NZ_CP007174.1-NZ_CP007536.1

## Sheet: Table S2.3
Superkingdom	Phylum	Class	Genomes_mean_size	Genes_mean_size	Mean_num_genes	Mean_num_gene_variants	Mean_num_genes_+strand	Mean_num_genes_-strand	Num_genomes	Genomes
Archaea	Euryarchaeota	Archaeoglobi	1.93394e+06	1469.25	1	1	0.75	0.25	4	NC_013741.1-NC_015320.1-NC_021169.1-NC_013849.1
Archaea	Euryarchaeota	Halobacteria	2.82759e+06	1440.07	2.27586	1.86207	1.10345	1.17241	37	NC_014297.1-NZ_CP039136.1-NZ_CP039138.1-NC_015943.1-NC_015948.1-NC_023010.2-NC_023013.1-NZ_CP010529.1-NC_002607.1-NZ_CP007060.1-NC_013967.1-NC_014729.1-NZ_CP048739.1-NZ_CP050274.1-NC_013201.1-NC_013202.1-NZ_CP039375.1-NZ_CP039376.1-NZ_CP045142.1-NC_015666.1-NC_008212.1-NC_017459.1-NC_013158.1-NC_021921.1-NC_012028.1-NC_012029.1-NZ_CP007055.1-NC_013743.1-NC_019964.1-NC_013922.1-NC_013923.1-NC_0182…
Archaea	Euryarchaeota	Methanobacteria	2.15309e+06	1446.83	2.58333	1.58333	1.5	1.08333	13	NC_015216.1-NC_015574.1-NZ_CP006933.1-NZ_LN734822.1-NZ_LT607756.1-NC_009515.1-NC_013790.1-NC_021355.1-NZ_CP011266.1-NZ_CP017803.1-NZ_LR698975.1-NC_014408.1-NC_014658.1
Archaea	Euryarchaeota	Methanococci	1.70334e+06	1439	2.47368	1.42105	1.21053	1.26316	20	NC_000909.1-NC_013156.1-NC_013407.1-NC_013887.1-NC_014122.1-NZ_CP009149.1-NC_009135.1-NC_005791.1-NC_009634.1-NC_009635.1-NC_009637.1-NC_009975.1-NC_014222.1-NC_015847.1-NZ_AP011526.1-NZ_AP011528.1-NZ_CP020120.1-NZ_CP026606.1-NC_015636.1-NC_015562.1
Archaea	Euryarchaeota	Methanomicrobia	3.58453e+06	1446.4	2.66667	1.79167	1.6875	0.979167	48	NC_009464.1-NC_013665.1-NC_017034.1-NC_007955.1-NZ_CP009518.1-NC_008942.1-NC_009051.1-NC_018227.2-NZ_LT158599.1-NC_014253.1-NC_014002.1-NC_014507.1-CP003083.1-NC_019977.1-NC_009712.1-NC_019943.1-NC_015676.1-NC_003552.1-NC_003901.1-NC_007355.1-NZ_CP008746.1-NZ_CP009501.1-NZ_CP009502.1-NZ_CP009503.1-NZ_CP009504.1-NZ_CP009505.1-NZ_CP009506.1-NZ_CP009507.1-NZ_CP009508.1-NZ_CP009509.1-NZ_CP009511.1-NZ…
Archaea	Euryarchaeota	Methanopyri	1694969	1482	1	1	0	1	1	NC_003551.1
Archaea	Thaumarchaeota	Nitrososphaeria	2.77206e+06	1438	1	1	0	1	3	NC_018719.1-NZ_CP007174.1-NZ_CP007536.1
Archaea	Euryarchaeota	Thermococci	1.95383e+06	1459.07	1.06667	1	0.666667	0.4	15	NZ_CP006019.1-NC_000961.1-NC_015474.1-NC_015680.1-NC_017946.1-NC_011529.1-NC_012804.1-NC_012883.1-NC_014804.1-NC_015865.1-NC_018015.1-NC_022084.1-NZ_CP006965.1-NZ_CP008887.1-NZ_CP013050.1
Archaea	Candidatus Thermoplasmatota	Thermoplasmata	1.68854e+06	1410	1	1	0.285714	0.714286	7	NC_020913.1-NZ_CP017686.1-NZ_CP010070.1-NC_021592.1-NC_021353.1-NC_005877.1-NC_002689.2
Archaea	Crenarchaeota	Thermoprotei	2.03618e+06	1566.41	1.10256	1	0.282051	0.820513	43	NC_015518.1-NC_014374.1-NC_000854.2-NC_022521.1-NC_019791.1-NC_011766.1-NC_014961.1-NC_018001.1-NC_017461.1-NC_008818.1-NC_009776.1-CP002098.1-NC_015435.1-CP003316.1-NC_003364.1-NC_009376.1-NC_016645.1-NC_015931.1-NC_009033.1-NC_014205.1-NC_007181.1-NC_012588.1-NC_012589.1-NC_012622.1-NC_012623.1-NC_012632.1-NC_012726.1-NC_013769.1-NC_017275.1-NC_017276.1-NC_020246.1-NC_020247.1-NC_021058.1-NZ_CP…

## Sheet: Table S2.4
Superkingdom	Phylum	Class	Order	Genomes_mean_size	Genes_mean_size	Mean_num_genes	Mean_num_gene_variants	Mean_num_genes_+strand	Mean_num_genes_-strand	Num_genomes	Genomes
Archaea	Crenarchaeota	Thermoprotei	Acidilobales	1.52165e+06	1467	1	1	0	1	2	NC_014374.1-NC_019791.1
Archaea	Euryarchaeota	Archaeoglobi	Archaeoglobales	1.93394e+06	1469.25	1	1	0.75	0.25	4	NC_013741.1-NC_015320.1-NC_021169.1-NC_013849.1
Archaea	Crenarchaeota	Thermoprotei	Desulfurococcales	1.54339e+06	1547.5	1	1	0.416667	0.583333	12	NC_000854.2-NC_022521.1-NC_011766.1-NC_014961.1-NC_018001.1-NC_008818.1-NC_009776.1-CP002098.1-NC_015931.1-NC_009033.1-NC_014205.1-NC_017954.1
Archaea	Crenarchaeota	Thermoprotei	Fervidicoccales	1319206	1470	1	1	0	1	1	NC_017461.1
Archaea	Euryarchaeota	Halobacteria	Halobacteriales	2.43494e+06	1439.65	1.92857	1.78571	0.928571	1	19	NC_014297.1-NZ_CP039136.1-NZ_CP039138.1-NC_015943.1-NC_015948.1-NC_023010.2-NC_023013.1-NZ_CP010529.1-NC_002607.1-NZ_CP007060.1-NC_013201.1-NC_013202.1-NZ_CP039375.1-NZ_CP039376.1-NZ_CP045142.1-NC_013158.1-NC_021921.1-NC_007426.1-NC_020388.1
Archaea	Euryarchaeota	Halobacteria	Haloferacales	2.83098e+06	1439.83	2.33333	2	1.16667	1.16667	8	NC_013967.1-NC_014729.1-NZ_CP048739.1-NZ_CP050274.1-NC_008212.1-NC_017459.1-NC_012028.1-NC_012029.1
Archaea	Euryarchaeota	Methanobacteria	Methanobacteriales	2.15309e+06	1446.83	2.58333	1.58333	1.5	1.08333	13	NC_015216.1-NC_015574.1-NZ_CP006933.1-NZ_LN734822.1-NZ_LT607756.1-NC_009515.1-NC_013790.1-NC_021355.1-NZ_CP011266.1-NZ_CP017803.1-NZ_LR698975.1-NC_014408.1-NC_014658.1
Archaea	Euryarchaeota	Methanomicrobia	Methanocellales	2838663	1441.22	2.33333	1.33333	1.66667	0.666667	3	NC_009464.1-NC_013665.1-NC_017034.1
Archaea	Euryarchaeota	Methanococci	Methanococcales	1.70334e+06	1439	2.47368	1.42105	1.21053	1.26316	20	NC_000909.1-NC_013156.1-NC_013407.1-NC_013887.1-NC_014122.1-NZ_CP009149.1-NC_009135.1-NC_005791.1-NC_009634.1-NC_009635.1-NC_009637.1-NC_009975.1-NC_014222.1-NC_015847.1-NZ_AP011526.1-NZ_AP011528.1-NZ_CP020120.1-NZ_CP026606.1-NC_015636.1-NC_015562.1
Archaea	Candidatus Thermoplasmatota	Thermoplasmata	Methanomassiliicoccales	1.68847e+06	1435.5	1	1	0.5	0.5	4	NC_020913.1-NZ_CP017686.1-NZ_CP010070.1-NC_021353.1
Archaea	Euryarchaeota	Methanomicrobia	Methanomicrobiales	2734098	1435.11	1.88889	1.22222	0.888889	1	9	NC_008942.1-NC_009051.1-NC_018227.2-NZ_LT158599.1-NC_014507.1-NC_009712.1-NC_019943.1-NC_011832.1-NC_007796.1
Archaea	Euryarchaeota	Methanopyri	Methanopyrales	1694969	1482	1	1	0	1	1	NC_003551.1
Archaea	Euryarchaeota	Methanomicrobia	Methanosarcinales	3.85929e+06	1449.66	2.88889	1.97222	1.88889	1	36	NC_007955.1-NZ_CP009518.1-NC_014253.1-NC_014002.1-CP003083.1-NC_019977.1-NC_015676.1-NC_003552.1-NC_003901.1-NC_007355.1-NZ_CP008746.1-NZ_CP009501.1-NZ_CP009502.1-NZ_CP009503.1-NZ_CP009504.1-NZ_CP009505.1-NZ_CP009506.1-NZ_CP009507.1-NZ_CP009508.1-NZ_CP009509.1-NZ_CP009511.1-NZ_CP009512.1-NZ_CP009513.1-NZ_CP009514.1-NZ_CP009515.1-NZ_CP009516.1-NZ_CP009517.1-NZ_CP009520.1-NZ_CP009524.1-NZ_CP009526.…
Archaea	Euryarchaeota	Halobacteria	Natrialbales	3.43611e+06	1440.89	2.77778	1.88889	1.33333	1.44444	10	NC_015666.1-NZ_CP007055.1-NC_013743.1-NC_019964.1-NC_013922.1-NC_013923.1-NC_018224.1-NC_019962.1-NC_019792.1-NC_019974.1
Archaea	Thaumarchaeota	Nitrososphaeria	Nitrososphaerales	2.77206e+06	1438	1	1	0	1	3	NC_018719.1-NZ_CP007174.1-NZ_CP007536.1
Archaea	Crenarchaeota	Thermoprotei	Sulfolobales	2.45916e+06	1464.5	1.25	1	0.125	1.125	20	NC_015518.1-NC_015435.1-NC_007181.1-NC_012588.1-NC_012589.1-NC_012622.1-NC_012623.1-NC_012632.1-NC_012726.1-NC_013769.1-NC_017275.1-NC_017276.1-NC_020246.1-NC_020247.1-NC_021058.1-NZ_CP020360.1-NZ_CP020361.1-NZ_CP020362.1-NZ_CP020363.1-NZ_CP020364.1
Archaea	Euryarchaeota	Thermococci	Thermococcales	1.95383e+06	1459.07	1.06667	1	0.666667	0.4	15	NZ_CP006019.1-NC_000961.1-NC_015474.1-NC_015680.1-NC_017946.1-NC_011529.1-NC_012804.1-NC_012883.1-NC_014804.1-NC_015865.1-NC_018015.1-NC_022084.1-NZ_CP006965.1-NZ_CP008887.1-NZ_CP013050.1
Archaea	Candidatus Thermoplasmatota	Thermoplasmata	Thermoplasmatales	1.68864e+06	1376	1	1	0	1	3	NC_021592.1-NC_005877.1-NC_002689.2
Archaea	Crenarchaeota	Thermoprotei	Thermoproteales	2.14764e+06	1835.5	1	1	0.5	0.5	8	CP003316.1-NC_003364.1-NC_009376.1-NC_016645.1-NC_008698.1-NC_015315.1-NC_016070.1-NC_014537.1

## Sheet: Table S2.5
Superkingdom	Phylum	Class	Order	Family	Genomes_mean_size	Genes_mean_size	Mean_num_genes	Mean_num_gene_variants	Mean_num_genes_+strand	Mean_num_genes_-strand	Num_genomes	Genomes
Archaea	Crenarchaeota	Thermoprotei	Acidilobales	Acidilobaceae	1496453	1465	1	1	0	1	1	NC_014374.1
Archaea	Euryarchaeota	Archaeoglobi	Archaeoglobales	Archaeoglobaceae	1.93394e+06	1469.25	1	1	0.75	0.25	4	NC_013741.1-NC_015320.1-NC_021169.1-NC_013849.1
Archaea	Crenarchaeota	Thermoprotei	Acidilobales	Caldisphaeraceae	1546846	1469	1	1	0	1	1	NC_019791.1
Archaea	Candidatus Thermoplasmatota	Thermoplasmata	Methanomassiliicoccales	Candidatus Methanomethylophilaceae	1666781	1434	1	1	1	0	2	NC_020913.1-NZ_CP017686.1
Archaea	Crenarchaeota	Thermoprotei	Desulfurococcales	Desulfurococcaceae	1.50103e+06	1555.1	1	1	0.5	0.5	10	NC_000854.2-NC_022521.1-NC_011766.1-NC_014961.1-NC_018001.1-NC_009776.1-CP002098.1-NC_009033.1-NC_014205.1-NC_017954.1
Archaea	Candidatus Thermoplasmatota	Thermoplasmata	Thermoplasmatales	Ferroplasmaceae	1935211	1250	1	1	0	1	1	NC_021592.1
Archaea	Crenarchaeota	Thermoprotei	Fervidicoccales	Fervidicoccaceae	1319206	1470	1	1	0	1	1	NC_017461.1
Archaea	Euryarchaeota	Halobacteria	Halobacteriales	Haloarculaceae	2.40171e+06	1439.2	2.18182	2	1	1.18182	16	NZ_CP039136.1-NZ_CP039138.1-NC_015943.1-NC_015948.1-NC_023010.2-NC_023013.1-NZ_CP010529.1-NC_013201.1-NC_013202.1-NZ_CP039375.1-NZ_CP039376.1-NZ_CP045142.1-NC_013158.1-NC_021921.1-NC_007426.1-NC_020388.1
Archaea	Euryarchaeota	Halobacteria	Halobacteriales	Halobacteriaceae	2556775	1441.33	1	1	0.666667	0.333333	3	NC_014297.1-NC_002607.1-NZ_CP007060.1
Archaea	Euryarchaeota	Halobacteria	Haloferacales	Haloferacaceae	3.07105e+06	1440.2	2.2	1.8	1	1.2	6	NC_013967.1-NC_014729.1-NZ_CP048739.1-NZ_CP050274.1-NC_008212.1-NC_017459.1
Archaea	Euryarchaeota	Halobacteria	Haloferacales	Halorubraceae	1630619	1438	3	3	2	1	2	NC_012028.1-NC_012029.1
Archaea	Euryarchaeota	Methanobacteria	Methanobacteriales	Methanobacteriaceae	2.23579e+06	1446.68	2.63636	1.54545	1.54545	1.09091	12	NC_015216.1-NC_015574.1-NZ_CP006933.1-NZ_LN734822.1-NZ_LT607756.1-NC_009515.1-NC_013790.1-NC_021355.1-NZ_CP011266.1-NZ_CP017803.1-NZ_LR698975.1-NC_014408.1
Archaea	Euryarchaeota	Methanococci	Methanococcales	Methanocaldococcaceae	1.63532e+06	1445.29	2	1.28571	1.14286	0.857143	7	NC_000909.1-NC_013156.1-NC_013407.1-NC_013887.1-NC_014122.1-NZ_CP009149.1-NC_015562.1
Archaea	Euryarchaeota	Methanomicrobia	Methanocellales	Methanocellaceae	2838663	1441.22	2.33333	1.33333	1.66667	0.666667	3	NC_009464.1-NC_013665.1-NC_017034.1
Archaea	Euryarchaeota	Methanococci	Methanococcales	Methanococcaceae	1.74302e+06	1435.33	2.75	1.5	1.25	1.5	13	NC_009135.1-NC_005791.1-NC_009634.1-NC_009635.1-NC_009637.1-NC_009975.1-NC_014222.1-NC_015847.1-NZ_AP011526.1-NZ_AP011528.1-NZ_CP020120.1-NZ_CP026606.1-NC_015636.1
Archaea	Euryarchaeota	Methanomicrobia	Methanomicrobiales	Methanocorpusculaceae	1804962	1435	3	1	1	2	1	NC_008942.1
Archaea	Candidatus Thermoplasmatota	Thermoplasmata	Methanomassiliicoccales	Methanomassiliicoccaceae	1710160	1437	1	1	0	1	2	NZ_CP010070.1-NC_021353.1
Archaea	Euryarchaeota	Methanomicrobia	Methanomicrobiales	Methanomicrobiaceae	2742616	1435.25	1.25	1	0.75	0.5	4	NC_009051.1-NC_018227.2-NZ_LT158599.1-NC_014507.1
Archaea	Euryarchaeota	Methanopyri	Methanopyrales	Methanopyraceae	1694969	1482	1	1	0	1	1	NC_003551.1
Archaea	Euryarchaeota	Methanomicrobia	Methanomicrobiales	Methanoregulaceae	2.76224e+06	1435.33	1.66667	1	1	0.666667	3	NC_009712.1-NC_019943.1-NC_011832.1
Archaea	Euryarchaeota	Methanomicrobia	Methanosarcinales	Methanosarcinaceae	3.98446e+06	1444.81	2.93939	1.9697	1.93939	1	33	NC_007955.1-NZ_CP009518.1-NC_014253.1-NC_014002.1-CP003083.1-NC_019977.1-NC_015676.1-NC_003552.1-NC_003901.1-NC_007355.1-NZ_CP008746.1-NZ_CP009501.1-NZ_CP009502.1-NZ_CP009503.1-NZ_CP009504.1-NZ_CP009505.1-NZ_CP009506.1-NZ_CP009507.1-NZ_CP009508.1-NZ_CP009509.1-NZ_CP009511.1-NZ_CP009512.1-NZ_CP009513.1-NZ_CP009514.1-NZ_CP009515.1-NZ_CP009516.1-NZ_CP009517.1-NZ_CP009520.1-NZ_CP009524.1-NZ_CP009526.…
Archaea	Euryarchaeota	Methanomicrobia	Methanomicrobiales	Methanospirillaceae	3544738	1434	4	3	1	3	1	NC_007796.1
Archaea	Euryarchaeota	Methanobacteria	Methanobacteriales	Methanothermaceae	1243342	1448.5	2	2	1	1	1	NC_014658.1
Archaea	Euryarchaeota	Methanomicrobia	Methanosarcinales	Methanotrichaceae	2482380	1503	2.33333	2	1.33333	1	3	NC_008553.1-NC_015416.1-NC_017527.1
Archaea	Euryarchaeota	Halobacteria	Natrialbales	Natrialbaceae	3.43611e+06	1440.89	2.77778	1.88889	1.33333	1.44444	10	NC_015666.1-NZ_CP007055.1-NC_013743.1-NC_019964.1-NC_013922.1-NC_013923.1-NC_018224.1-NC_019962.1-NC_019792.1-NC_019974.1
Archaea	Thaumarchaeota	Nitrososphaeria	Nitrososphaerales	Nitrososphaeraceae	2.77206e+06	1438	1	1	0	1	3	NC_018719.1-NZ_CP007174.1-NZ_CP007536.1
Archaea	Candidatus Thermoplasmatota	Thermoplasmata	Thermoplasmatales	Picrophilaceae	1545895	1439	1	1	0	1	1	NC_005877.1
Archaea	Crenarchaeota	Thermoprotei	Desulfurococcales	Pyrodictiaceae	1755215	1509.5	1	1	0	1	2	NC_008818.1-NC_015931.1
Archaea	Crenarchaeota	Thermoprotei	Sulfolobales	Sulfolobaceae	2.45916e+06	1464.5	1.25	1	0.125	1.125	20	NC_015518.1-NC_015435.1-NC_007181.1-NC_012588.1-NC_012589.1-NC_012622.1-NC_012623.1-NC_012632.1-NC_012726.1-NC_013769.1-NC_017275.1-NC_017276.1-NC_020246.1-NC_020247.1-NC_021058.1-NZ_CP020360.1-NZ_CP020361.1-NZ_CP020362.1-NZ_CP020363.1-NZ_CP020364.1
Archaea	Euryarchaeota	Thermococci	Thermococcales	Thermococcaceae	1.95383e+06	1459.07	1.06667	1	0.666667	0.4	15	NZ_CP006019.1-NC_000961.1-NC_015474.1-NC_015680.1-NC_017946.1-NC_011529.1-NC_012804.1-NC_012883.1-NC_014804.1-NC_015865.1-NC_018015.1-NC_022084.1-NZ_CP006965.1-NZ_CP008887.1-NZ_CP013050.1
Archaea	Crenarchaeota	Thermoprotei	Thermoproteales	Thermofilaceae	1781889	1469	1	1	0	1	1	NC_008698.1
Archaea	Candidatus Thermoplasmatota	Thermoplasmata	Thermoplasmatales	Thermoplasmataceae	1584804	1439	1	1	0	1	1	NC_002689.2
Archaea	Crenarchaeota	Thermoprotei	Thermoproteales	Thermoproteaceae	2.19989e+06	1887.86	1	1	0.571429	0.428571	7	CP003316.1-NC_003364.1-NC_009376.1-NC_016645.1-NC_015315.1-NC_016070.1-NC_014537.1

## Sheet: Table S2.6
Superkingdom	Phylum	Class	Order	Family	Genus	Genomes_mean_size	Genes_mean_size	Mean_num_genes	Mean_num_gene_variants	Mean_num_genes_+strand	Mean_num_genes_-strand	Num_genomes	Genomes
Archaea	Crenarchaeota	Thermoprotei	Sulfolobales	Sulfolobaceae	Acidianus	2137654	1468	1	1	1	0	1	NC_015518.1
Archaea	Crenarchaeota	Thermoprotei	Acidilobales	Acidilobaceae	Acidilobus	1496453	1465	1	1	0	1	1	NC_014374.1
Archaea	Crenarchaeota	Thermoprotei	Desulfurococcales	Desulfurococcaceae	Aeropyrum	1632845	1894	1	1	0	1	2	NC_000854.2-NC_022521.1
Archaea	Euryarchaeota	Archaeoglobi	Archaeoglobales	Archaeoglobaceae	Archaeoglobus	1.8465e+06	1466	1	1	0.666667	0.333333	3	NC_013741.1-NC_015320.1-NC_021169.1
Archaea	Crenarchaeota	Thermoprotei	Acidilobales	Caldisphaeraceae	Caldisphaera	1546846	1469	1	1	0	1	1	NC_019791.1
Archaea	Candidatus Thermoplasmatota	Thermoplasmata	Methanomassiliicoccales	Candidatus Methanomethylophilaceae	Candidatus Methanomethylophilus	1666781	1434	1	1	1	0	2	NC_020913.1-NZ_CP017686.1
Archaea	Candidatus Thermoplasmatota	Thermoplasmata	Methanomassiliicoccales	Methanomassiliicoccaceae	Candidatus Methanoplasma	1488669	1438	1	1	0	1	1	NZ_CP010070.1
Archaea	Crenarchaeota	Thermoprotei	Desulfurococcales	Desulfurococcaceae	Desulfurococcus	1.35466e+06	1464	1	1	0.333333	0.666667	3	NC_011766.1-NC_014961.1-NC_018001.1
Archaea	Euryarchaeota	Archaeoglobi	Archaeoglobales	Archaeoglobaceae	Ferroglobus	2196266	1479	1	1	1	0	1	NC_013849.1
Archaea	Candidatus Thermoplasmatota	Thermoplasmata	Thermoplasmatales	Ferroplasmaceae	Ferroplasma	1935211	1250	1	1	0	1	1	NC_021592.1
Archaea	Crenarchaeota	Thermoprotei	Fervidicoccales	Fervidicoccaceae	Fervidicoccus	1319206	1470	1	1	0	1	1	NC_017461.1
Archaea	Euryarchaeota	Halobacteria	Halobacteriales	Halobacteriaceae	Halalkalicoccus	2809118	1442	1	1	0	1	1	NC_014297.1
Archaea	Euryarchaeota	Halobacteria	Halobacteriales	Haloarculaceae	Haloarcula	2140007	1440	3	3	1.5	1.5	7	NZ_CP039136.1-NZ_CP039138.1-NC_015943.1-NC_015948.1-NC_023010.2-NC_023013.1-NZ_CP010529.1
Archaea	Euryarchaeota	Halobacteria	Halobacteriales	Halobacteriaceae	Halobacterium	2.4306e+06	1441	1	1	1	0	2	NC_002607.1-NZ_CP007060.1
Archaea	Euryarchaeota	Halobacteria	Haloferacales	Haloferacaceae	Haloferax	2847757	1441	2	1	1	1	1	NC_013967.1
Archaea	Euryarchaeota	Halobacteria	Haloferacales	Haloferacaceae	Halogeometricum	3.11349e+06	1440	2.5	2	1	1.5	3	NC_014729.1-NZ_CP048739.1-NZ_CP050274.1
Archaea	Euryarchaeota	Halobacteria	Halobacteriales	Haloarculaceae	Halomicrobium	2.13947e+06	1440.39	2.66667	2	1	1.66667	5	NC_013201.1-NC_013202.1-NZ_CP039375.1-NZ_CP039376.1-NZ_CP045142.1
Archaea	Euryarchaeota	Halobacteria	Natrialbales	Natrialbaceae	Halopiger	3668009	1439	3	2	2	1	1	NC_015666.1
Archaea	Euryarchaeota	Halobacteria	Haloferacales	Haloferacaceae	Haloquadratum	3.14026e+06	1440	2	2	1	1	2	NC_008212.1-NC_017459.1
Archaea	Euryarchaeota	Halobacteria	Halobacteriales	Haloarculaceae	Halorhabdus	2966293	1440	1	1	0.5	0.5	2	NC_013158.1-NC_021921.1
Archaea	Euryarchaeota	Halobacteria	Haloferacales	Halorubraceae	Halorubrum	1630619	1438	3	3	2	1	2	NC_012028.1-NC_012029.1
Archaea	Euryarchaeota	Halobacteria	Natrialbales	Natrialbaceae	Halostagnicola	2789326	1441	2	1	1	1	1	NZ_CP007055.1
Archaea	Euryarchaeota	Halobacteria	Natrialbales	Natrialbaceae	Haloterrigena	3889038	1443	3	2	2	1	1	NC_013743.1
Archaea	Euryarchaeota	Halobacteria	Natrialbales	Natrialbaceae	Halovivax	3223876	1442	2	1	1	1	1	NC_019964.1
Archaea	Crenarchaeota	Thermoprotei	Desulfurococcales	Pyrodictiaceae	Hyperthermus	1667163	1475	1	1	0	1	1	NC_008818.1
Archaea	Crenarchaeota	Thermoprotei	Desulfurococcales	Desulfurococcaceae	Ignicoccus	1297538	1407	1	1	1	0	1	NC_009776.1
Archaea	Crenarchaeota	Thermoprotei	Desulfurococcales	Desulfurococcaceae	Ignisphaera	1875953	1476	1	1	1	0	1	CP002098.1
Archaea	Crenarchaeota	Thermoprotei	Sulfolobales	Sulfolobaceae	Metallosphaera	1840348	1465	1	1	0	1	1	NC_015435.1
Archaea	Euryarchaeota	Methanobacteria	Methanobacteriales	Methanobacteriaceae	Methanobacterium	2.5135e+06	1450	3	1	1.5	1.5	5	NC_015216.1-NC_015574.1-NZ_CP006933.1-NZ_LN734822.1-NZ_LT607756.1
Archaea	Euryarchaeota	Methanobacteria	Methanobacteriales	Methanobacteriaceae	Methanobrevibacter	2227527	1443.7	2.2	2	1.4	0.8	5	NC_009515.1-NC_013790.1-NC_021355.1-NZ_CP011266.1-NZ_CP017803.1
Archaea	Euryarchaeota	Methanococci	Methanococcales	Methanocaldococcaceae	Methanocaldococcus	1.59884e+06	1446.5	2	1.33333	1	1	6	NC_000909.1-NC_013156.1-NC_013407.1-NC_013887.1-NC_014122.1-NZ_CP009149.1
Archaea	Euryarchaeota	Methanomicrobia	Methanocellales	Methanocellaceae	Methanocella	2838663	1441.22	2.33333	1.33333	1.66667	0.666667	3	NC_009464.1-NC_013665.1-NC_017034.1
Archaea	Euryarchaeota	Methanomicrobia	Methanosarcinales	Methanosarcinaceae	Methanococcoides	2484834	1444	3	1.5	2	1	2	NC_007955.1-NZ_CP009518.1
Archaea	Euryarchaeota	Methanococci	Methanococcales	Methanococcaceae	Methanococcus	1.75034e+06	1435.18	2.81818	1.45455	1.27273	1.54545	12	NC_009135.1-NC_005791.1-NC_009634.1-NC_009635.1-NC_009637.1-NC_009975.1-NC_014222.1-NC_015847.1-NZ_AP011526.1-NZ_AP011528.1-NZ_CP020120.1-NZ_CP026606.1
Archaea	Euryarchaeota	Methanomicrobia	Methanomicrobiales	Methanocorpusculaceae	Methanocorpusculum	1804962	1435	3	1	1	2	1	NC_008942.1
Archaea	Euryarchaeota	Methanomicrobia	Methanomicrobiales	Methanomicrobiaceae	Methanoculleus	2709058	1435	1	1	0.666667	0.333333	3	NC_009051.1-NC_018227.2-NZ_LT158599.1
Archaea	Euryarchaeota	Methanomicrobia	Methanosarcinales	Methanosarcinaceae	Methanohalobium	2242317	1447	2	1	1	1	1	NC_014253.1
Archaea	Euryarchaeota	Methanomicrobia	Methanosarcinales	Methanosarcinaceae	Methanohalophilus	2012424	1443	3	2	2	1	1	NC_014002.1
Archaea	Euryarchaeota	Methanomicrobia	Methanomicrobiales	Methanomicrobiaceae	Methanolacinia	2843290	1436	2	1	1	1	1	NC_014507.1
Archaea	Euryarchaeota	Methanomicrobia	Methanosarcinales	Methanosarcinaceae	Methanolobus	3072769	1442	3	1	2	1	1	CP003083.1
Archaea	Candidatus Thermoplasmatota	Thermoplasmata	Methanomassiliicoccales	Methanomassiliicoccaceae	Methanomassiliicoccus	1931651	1436	1	1	0	1	1	NC_021353.1
Archaea	Euryarchaeota	Methanomicrobia	Methanosarcinales	Methanosarcinaceae	Methanomethylovorans	2428904	1443	2	1	1	1	1	NC_019977.1
Archaea	Euryarchaeota	Methanopyri	Methanopyrales	Methanopyraceae	Methanopyrus	1694969	1482	1	1	0	1	1	NC_003551.1
Archaea	Euryarchaeota	Methanomicrobia	Methanomicrobiales	Methanoregulaceae	Methanoregula	2.6819e+06	1435.5	1	1	0.5	0.5	2	NC_009712.1-NC_019943.1
Archaea	Euryarchaeota	Methanomicrobia	Methanosarcinales	Methanosarcinaceae	Methanosalsum	2138444	1446	3	1	2	1	1	NC_015676.1
Archaea	Euryarchaeota	Methanomicrobia	Methanosarcinales	Methanosarcinaceae	Methanosarcina	4.40857e+06	1444.99	3	2.15385	2	1	26	NC_003552.1-NC_003901.1-NC_007355.1-NZ_CP008746.1-NZ_CP009501.1-NZ_CP009502.1-NZ_CP009503.1-NZ_CP009504.1-NZ_CP009505.1-NZ_CP009506.1-NZ_CP009507.1-NZ_CP009508.1-NZ_CP009509.1-NZ_CP009511.1-NZ_CP009512.1-NZ_CP009513.1-NZ_CP009514.1-NZ_CP009515.1-NZ_CP009516.1-NZ_CP009517.1-NZ_CP009520.1-NZ_CP009524.1-NZ_CP009526.1-NZ_CP009528.1-NZ_CP009530.1-NZ_CP042908.1
Archaea	Euryarchaeota	Methanobacteria	Methanobacteriales	Methanobacteriaceae	Methanosphaera	1767403	1445	4	1	2	2	1	NZ_LR698975.1
Archaea	Euryarchaeota	Methanomicrobia	Methanomicrobiales	Methanoregulaceae	Methanosphaerula	2922917	1435	3	1	2	1	1	NC_011832.1
Archaea	Euryarchaeota	Methanomicrobia	Methanomicrobiales	Methanospirillaceae	Methanospirillum	3544738	1434	4	3	1	3	1	NC_007796.1
Archaea	Euryarchaeota	Methanobacteria	Methanobacteriales	Methanobacteriaceae	Methanothermobacter	1634695	1450	2	2	2	0	1	NC_014408.1
Archaea	Euryarchaeota	Methanococci	Methanococcales	Methanococcaceae	Methanothermococcus	1662525	1437	2	2	1	1	1	NC_015636.1
Archaea	Euryarchaeota	Methanobacteria	Methanobacteriales	Methanothermaceae	Methanothermus	1243342	1448.5	2	2	1	1	1	NC_014658.1
Archaea	Euryarchaeota	Methanomicrobia	Methanosarcinales	Methanotrichaceae	Methanothrix	2482380	1503	2.33333	2	1.33333	1	3	NC_008553.1-NC_015416.1-NC_017527.1
Archaea	Euryarchaeota	Methanococci	Methanococcales	Methanocaldococcaceae	Methanotorris	1854197	1438	2	1	2	0	1	NC_015562.1
Archaea	Euryarchaeota	Halobacteria	Natrialbales	Natrialbaceae	Natrialba	2065103	1440	3	2	1	2	2	NC_013922.1-NC_013923.1
Archaea	Euryarchaeota	Halobacteria	Natrialbales	Natrialbaceae	Natrinema	3.74405e+06	1441.67	3	2.5	1	2	2	NC_018224.1-NC_019962.1
Archaea	Euryarchaeota	Halobacteria	Natrialbales	Natrialbaceae	Natronobacterium	3788356	1440	3	2	1	2	1	NC_019792.1
Archaea	Euryarchaeota	Halobacteria	Natrialbales	Natrialbaceae	Natronococcus	4013216	1439.67	3	2	2	1	1	NC_019974.1
Archaea	Euryarchaeota	Halobacteria	Halobacteriales	Haloarculaceae	Natronomonas	2753897	1435	1	1	0.5	0.5	2	NC_007426.1-NC_020388.1
Archaea	Thaumarchaeota	Nitrososphaeria	Nitrososphaerales	Nitrososphaeraceae	Nitrososphaera	2.77206e+06	1438	1	1	0	1	3	NC_018719.1-NZ_CP007174.1-NZ_CP007536.1
Archaea	Euryarchaeota	Thermococci	Thermococcales	Thermococcaceae	Palaeococcus	1859370	1442	2	1	1	1	1	NZ_CP006019.1
Archaea	Candidatus Thermoplasmatota	Thermoplasmata	Thermoplasmatales	Picrophilaceae	Picrophilus	1545895	1439	1	1	0	1	1	NC_005877.1
Archaea	Crenarchaeota	Thermoprotei	Thermoproteales	Thermoproteaceae	Pyrobaculum	2.31188e+06	2197	1	1	0.75	0.25	4	CP003316.1-NC_003364.1-NC_009376.1-NC_016645.1
Archaea	Euryarchaeota	Thermococci	Thermococcales	Thermococcaceae	Pyrococcus	1763382	1465.25	1	1	1	0	4	NC_000961.1-NC_015474.1-NC_015680.1-NC_017946.1
Archaea	Crenarchaeota	Thermoprotei	Desulfurococcales	Pyrodictiaceae	Pyrolobus	1843267	1544	1	1	0	1	1	NC_015931.1
Archaea	Crenarchaeota	Thermoprotei	Desulfurococcales	Desulfurococcaceae	Staphylothermus	1575416	1510	1	1	0.5	0.5	2	NC_009033.1-NC_014205.1
Archaea	Crenarchaeota	Thermoprotei	Sulfolobales	Sulfolobaceae	Sulfolobus	2.52633e+06	1464.21	1.28571	1	0.0714286	1.21429	18	NC_007181.1-NC_012588.1-NC_012589.1-NC_012622.1-NC_012623.1-NC_012632.1-NC_012726.1-NC_013769.1-NC_017275.1-NC_017276.1-NC_020246.1-NC_020247.1-NC_021058.1-NZ_CP020360.1-NZ_CP020361.1-NZ_CP020362.1-NZ_CP020363.1-NZ_CP020364.1
Archaea	Euryarchaeota	Thermococci	Thermococcales	Thermococcaceae	Thermococcus	2.03945e+06	1458.3	1	1	0.5	0.5	10	NC_011529.1-NC_012804.1-NC_012883.1-NC_014804.1-NC_015865.1-NC_018015.1-NC_022084.1-NZ_CP006965.1-NZ_CP008887.1-NZ_CP013050.1
Archaea	Crenarchaeota	Thermoprotei	Thermoproteales	Thermofilaceae	Thermofilum	1781889	1469	1	1	0	1	1	NC_008698.1
Archaea	Crenarchaeota	Thermoprotei	Desulfurococcales	Desulfurococcaceae	Thermogladius	1356318	1468	1	1	1	0	1	NC_017954.1
Archaea	Candidatus Thermoplasmatota	Thermoplasmata	Thermoplasmatales	Thermoplasmataceae	Thermoplasma	1584804	1439	1	1	0	1	1	NC_002689.2
Archaea	Crenarchaeota	Thermoprotei	Thermoproteales	Thermoproteaceae	Thermoproteus	1.8888e+06	1473.5	1	1	0.5	0.5	2	NC_015315.1-NC_016070.1
Archaea	Crenarchaeota	Thermoprotei	Thermoproteales	Thermoproteaceae	Vulcanisaeta	2374137	1480	1	1	0	1	1	NC_014537.1

## Sheet: Table S2.7
Superkingdom	Phylum	Class	Order	Family	Genus	Species	Genomes_mean_size	Genes_mean_size	Mean_num_genes	Mean_num_gene_variants	Mean_num_genes_+strand	Mean_num_genes_-strand	Num_genomes	Genomes
Archaea	Crenarchaeota	Thermoprotei	Sulfolobales	Sulfolobaceae	Acidianus	hospitalis	2137654	1468	1	1	1	0	1	NC_015518.1
Archaea	Crenarchaeota	Thermoprotei	Acidilobales	Acidilobaceae	Acidilobus	saccharovorans	1496453	1465	1	1	0	1	1	NC_014374.1
Archaea	Crenarchaeota	Thermoprotei	Desulfurococcales	Desulfurococcaceae	Aeropyrum	camini	1595994	1618	1	1	0	1	1	NC_022521.1
Archaea	Crenarchaeota	Thermoprotei	Desulfurococcales	Desulfurococcaceae	Aeropyrum	pernix	1669696	2170	1	1	0	1	1	NC_000854.2
Archaea	Euryarchaeota	Archaeoglobi	Archaeoglobales	Archaeoglobaceae	Archaeoglobus	profundus	1560622	1478	1	1	0	1	1	NC_013741.1
Archaea	Euryarchaeota	Archaeoglobi	Archaeoglobales	Archaeoglobaceae	Archaeoglobus	sulfaticallidus	2076931	1460	1	1	1	0	1	NC_021169.1
Archaea	Euryarchaeota	Archaeoglobi	Archaeoglobales	Archaeoglobaceae	Archaeoglobus	veneficus	1901943	1460	1	1	1	0	1	NC_015320.1
Archaea	Crenarchaeota	Thermoprotei	Acidilobales	Caldisphaeraceae	Caldisphaera	lagunensis	1546846	1469	1	1	0	1	1	NC_019791.1
Archaea	Candidatus Thermoplasmatota	Thermoplasmata	Methanomassiliicoccales	Candidatus Methanomethylophilaceae	Candidatus Methanomethylophilus	alvus	1666781	1434	1	1	1	0	2	NC_020913.1-NZ_CP017686.1
Archaea	Candidatus Thermoplasmatota	Thermoplasmata	Methanomassiliicoccales	Methanomassiliicoccaceae	Candidatus Methanoplasma	termitum	1488669	1438	1	1	0	1	1	NZ_CP010070.1
Archaea	Crenarchaeota	Thermoprotei	Desulfurococcales	Desulfurococcaceae	Desulfurococcus	amylolyticus	1.37467e+06	1464	1	1	0	1	2	NC_011766.1-NC_018001.1
Archaea	Crenarchaeota	Thermoprotei	Desulfurococcales	Desulfurococcaceae	Desulfurococcus	mucosus	1314639	1464	1	1	1	0	1	NC_014961.1
Archaea	Euryarchaeota	Archaeoglobi	Archaeoglobales	Archaeoglobaceae	Ferroglobus	placidus	2196266	1479	1	1	1	0	1	NC_013849.1
Archaea	Candidatus Thermoplasmatota	Thermoplasmata	Thermoplasmatales	Ferroplasmaceae	Ferroplasma	acidarmanus	1935211	1250	1	1	0	1	1	NC_021592.1
Archaea	Crenarchaeota	Thermoprotei	Fervidicoccales	Fervidicoccaceae	Fervidicoccus	fontis	1319206	1470	1	1	0	1	1	NC_017461.1
Archaea	Euryarchaeota	Halobacteria	Halobacteriales	Halobacteriaceae	Halalkalicoccus	jeotgali	2809118	1442	1	1	0	1	1	NC_014297.1
Archaea	Euryarchaeota	Halobacteria	Halobacteriales	Haloarculaceae	Haloarcula	hispanica	1.71353e+06	1440	3	3	2	1	4	NC_015943.1-NC_015948.1-NC_023010.2-NC_023013.1
Archaea	Euryarchaeota	Halobacteria	Halobacteriales	Haloarculaceae	Haloarcula	marismortui	1.70983e+06	1440	3	3	1	2	2	NZ_CP039136.1-NZ_CP039138.1
Archaea	Euryarchaeota	Halobacteria	Halobacteriales	Haloarculaceae	Haloarcula	sp. CBA1115	3423144	1440	3	3	1	2	1	NZ_CP010529.1
Archaea	Euryarchaeota	Halobacteria	Halobacteriales	Halobacteriaceae	Halobacterium	salinarum	2014239	1441	1	1	1	0	1	NC_002607.1
Archaea	Euryarchaeota	Halobacteria	Halobacteriales	Halobacteriaceae	Halobacterium	sp. DL1	2846968	1441	1	1	1	0	1	NZ_CP007060.1
Archaea	Euryarchaeota	Halobacteria	Haloferacales	Haloferacaceae	Haloferax	volcanii	2847757	1441	2	1	1	1	1	NC_013967.1
Archaea	Euryarchaeota	Halobacteria	Haloferacales	Haloferacaceae	Halogeometricum	borinquense	3.11349e+06	1440	2.5	2	1	1.5	3	NC_014729.1-NZ_CP048739.1-NZ_CP050274.1
Archaea	Euryarchaeota	Halobacteria	Halobacteriales	Haloarculaceae	Halomicrobium	mukohataei	1.6621e+06	1440.33	3	2	1	2	4	NC_013201.1-NC_013202.1-NZ_CP039375.1-NZ_CP039376.1
Archaea	Euryarchaeota	Halobacteria	Halobacteriales	Haloarculaceae	Halomicrobium	sp. ZPS1	3094203	1440.5	2	2	1	1	1	NZ_CP045142.1
Archaea	Euryarchaeota	Halobacteria	Natrialbales	Natrialbaceae	Halopiger	xanaduensis	3668009	1439	3	2	2	1	1	NC_015666.1
Archaea	Euryarchaeota	Halobacteria	Haloferacales	Haloferacaceae	Haloquadratum	walsbyi	3.14026e+06	1440	2	2	1	1	2	NC_008212.1-NC_017459.1
Archaea	Euryarchaeota	Halobacteria	Halobacteriales	Haloarculaceae	Halorhabdus	tiamatea	2815791	1440	1	1	0	1	1	NC_021921.1
Archaea	Euryarchaeota	Halobacteria	Halobacteriales	Haloarculaceae	Halorhabdus	utahensis	3116795	1440	1	1	1	0	1	NC_013158.1
Archaea	Euryarchaeota	Halobacteria	Haloferacales	Halorubraceae	Halorubrum	lacusprofundi	1630619	1438	3	3	2	1	2	NC_012028.1-NC_012029.1
Archaea	Euryarchaeota	Halobacteria	Natrialbales	Natrialbaceae	Halostagnicola	larsenii	2789326	1441	2	1	1	1	1	NZ_CP007055.1
Archaea	Euryarchaeota	Halobacteria	Natrialbales	Natrialbaceae	Haloterrigena	turkmenica	3889038	1443	3	2	2	1	1	NC_013743.1
Archaea	Euryarchaeota	Halobacteria	Natrialbales	Natrialbaceae	Halovivax	ruber	3223876	1442	2	1	1	1	1	NC_019964.1
Archaea	Crenarchaeota	Thermoprotei	Desulfurococcales	Pyrodictiaceae	Hyperthermus	butylicus	1667163	1475	1	1	0	1	1	NC_008818.1
Archaea	Crenarchaeota	Thermoprotei	Desulfurococcales	Desulfurococcaceae	Ignicoccus	hospitalis	1297538	1407	1	1	1	0	1	NC_009776.1
Archaea	Crenarchaeota	Thermoprotei	Desulfurococcales	Desulfurococcaceae	Ignisphaera	aggregans	1875953	1476	1	1	1	0	1	CP002098.1
Archaea	Crenarchaeota	Thermoprotei	Sulfolobales	Sulfolobaceae	Metallosphaera	cuprina	1840348	1465	1	1	0	1	1	NC_015435.1
Archaea	Euryarchaeota	Methanobacteria	Methanobacteriales	Methanobacteriaceae	Methanobacterium	congolense	2451457	1454	3	1	2	1	1	NZ_LT607756.1
Archaea	Euryarchaeota	Methanobacteria	Methanobacteriales	Methanobacteriaceae	Methanobacterium	formicicum	2.47225e+06	1444	4	1	1	3	2	NZ_CP006933.1-NZ_LN734822.1
Archaea	Euryarchaeota	Methanobacteria	Methanobacteriales	Methanobacteriaceae	Methanobacterium	lacus	2583753	1453	2	1	1	1	1	NC_015216.1
Archaea	Euryarchaeota	Methanobacteria	Methanobacteriales	Methanobacteriaceae	Methanobacterium	paludis	2546541	1449	3	1	2	1	1	NC_015574.1
Archaea	Euryarchaeota	Methanobacteria	Methanobacteriales	Methanobacteriaceae	Methanobrevibacter	millerae	2543538	1443	2	1	2	0	1	NZ_CP011266.1
Archaea	Euryarchaeota	Methanobacteria	Methanobacteriales	Methanobacteriaceae	Methanobrevibacter	ruminantium	2937203	1442	2	2	1	1	1	NC_013790.1
Archaea	Euryarchaeota	Methanobacteria	Methanobacteriales	Methanobacteriaceae	Methanobrevibacter	smithii	1.82935e+06	1444.25	2	2	1	1	2	NC_009515.1-NZ_CP017803.1
Archaea	Euryarchaeota	Methanobacteria	Methanobacteriales	Methanobacteriaceae	Methanobrevibacter	sp. AbM4	1998189	1445	3	3	2	1	1	NC_021355.1
Archaea	Euryarchaeota	Methanococci	Methanococcales	Methanocaldococcaceae	Methanocaldococcus	bathoardescens	1607556	1447	2	2	1	1	1	NZ_CP009149.1
Archaea	Euryarchaeota	Methanococci	Methanococcales	Methanocaldococcaceae	Methanocaldococcus	fervens	1485061	1445	2	1	1	1	1	NC_013156.1
Archaea	Euryarchaeota	Methanococci	Methanococcales	Methanocaldococcaceae	Methanocaldococcus	infernus	1328194	1451	2	1	1	1	1	NC_014122.1
Archaea	Euryarchaeota	Methanococci	Methanococcales	Methanocaldococcaceae	Methanocaldococcus	jannaschii	1664970	1446	2	2	1	1	1	NC_000909.1
Archaea	Euryarchaeota	Methanococci	Methanococcales	Methanocaldococcaceae	Methanocaldococcus	sp. FS406-22	1760939	1447	2	1	1	1	1	NC_013887.1
Archaea	Euryarchaeota	Methanococci	Methanococcales	Methanocaldococcaceae	Methanocaldococcus	vulcanius	1746329	1443	2	1	1	1	1	NC_013407.1
Archaea	Euryarchaeota	Methanomicrobia	Methanocellales	Methanocellaceae	Methanocella	arvoryzae	3179916	1443.67	3	2	3	0	1	NC_009464.1
Archaea	Euryarchaeota	Methanomicrobia	Methanocellales	Methanocellaceae	Methanocella	conradii	2378438	1441	2	1	1	1	1	NC_017034.1
Archaea	Euryarchaeota	Methanomicrobia	Methanocellales	Methanocellaceae	Methanocella	paludicola	2957635	1439	2	1	1	1	1	NC_013665.1
Archaea	Euryarchaeota	Methanomicrobia	Methanosarcinales	Methanosarcinaceae	Methanococcoides	burtonii	2575032	1444	3	1	2	1	1	NC_007955.1
Archaea	Euryarchaeota	Methanomicrobia	Methanosarcinales	Methanosarcinaceae	Methanococcoides	methylutens	2394636	1444	3	2	2	1	1	NZ_CP009518.1
Archaea	Euryarchaeota	Methanococci	Methanococcales	Methanococcaceae	Methanococcus	aeolicus	1569500	1437	2	2	1	1	1	NC_009635.1
Archaea	Euryarchaeota	Methanococci	Methanococcales	Methanococcaceae	Methanococcus	maripaludis	1.75348e+06	1435	2.875	1.5	1.125	1.75	9	NC_009135.1-NC_005791.1-NC_009637.1-NC_009975.1-NC_015847.1-NZ_AP011526.1-NZ_AP011528.1-NZ_CP020120.1-NZ_CP026606.1
Archaea	Euryarchaeota	Methanococci	Methanococcales	Methanococcaceae	Methanococcus	vannielii	1720048	1435	4	1	3	1	1	NC_009634.1
Archaea	Euryarchaeota	Methanococci	Methanococcales	Methanococcaceae	Methanococcus	voltae	1936387	1435	2	1	1	1	1	NC_014222.1
Archaea	Euryarchaeota	Methanomicrobia	Methanomicrobiales	Methanocorpusculaceae	Methanocorpusculum	labreanum	1804962	1435	3	1	1	2	1	NC_008942.1
Archaea	Euryarchaeota	Methanomicrobia	Methanomicrobiales	Methanomicrobiaceae	Methanoculleus	bourgensis	2.82454e+06	1435	1	1	1	0	2	NC_018227.2-NZ_LT158599.1
Archaea	Euryarchaeota	Methanomicrobia	Methanomicrobiales	Methanomicrobiaceae	Methanoculleus	marisnigri	2478101	1435	1	1	0	1	1	NC_009051.1
Archaea	Euryarchaeota	Methanomicrobia	Methanosarcinales	Methanosarcinaceae	Methanohalobium	evestigatum	2242317	1447	2	1	1	1	1	NC_014253.1
Archaea	Euryarchaeota	Methanomicrobia	Methanosarcinales	Methanosarcinaceae	Methanohalophilus	mahii	2012424	1443	3	2	2	1	1	NC_014002.1
Archaea	Euryarchaeota	Methanomicrobia	Methanomicrobiales	Methanomicrobiaceae	Methanolacinia	petrolearia	2843290	1436	2	1	1	1	1	NC_014507.1
Archaea	Euryarchaeota	Methanomicrobia	Methanosarcinales	Methanosarcinaceae	Methanolobus	psychrophilus	3072769	1442	3	1	2	1	1	CP003083.1
Archaea	Candidatus Thermoplasmatota	Thermoplasmata	Methanomassiliicoccales	Methanomassiliicoccaceae	Methanomassiliicoccus	intestinalis (candidatus)	1931651	1436	1	1	0	1	1	NC_021353.1
Archaea	Euryarchaeota	Methanomicrobia	Methanosarcinales	Methanosarcinaceae	Methanomethylovorans	hollandica	2428904	1443	2	1	1	1	1	NC_019977.1
Archaea	Euryarchaeota	Methanopyri	Methanopyrales	Methanopyraceae	Methanopyrus	kandleri	1694969	1482	1	1	0	1	1	NC_003551.1
Archaea	Euryarchaeota	Methanomicrobia	Methanomicrobiales	Methanoregulaceae	Methanoregula	boonei	2542943	1436	1	1	0	1	1	NC_009712.1
Archaea	Euryarchaeota	Methanomicrobia	Methanomicrobiales	Methanoregulaceae	Methanoregula	formicica	2820858	1435	1	1	1	0	1	NC_019943.1
Archaea	Euryarchaeota	Methanomicrobia	Methanosarcinales	Methanosarcinaceae	Methanosalsum	zhilinae	2138444	1446	3	1	2	1	1	NC_015676.1
Archaea	Euryarchaeota	Methanomicrobia	Methanosarcinales	Methanosarcinaceae	Methanosarcina	acetivorans	5751492	1446	3	2	2	1	1	NC_003552.1
Archaea	Euryarchaeota	Methanomicrobia	Methanosarcinales	Methanosarcinaceae	Methanosarcina	barkeri	4.62584e+06	1446.11	3	2.5	1.33333	1.66667	6	NC_007355.1-NZ_CP008746.1-NZ_CP009517.1-NZ_CP009526.1-NZ_CP009528.1-NZ_CP009530.1
Archaea	Euryarchaeota	Methanomicrobia	Methanosarcinales	Methanosarcinaceae	Methanosarcina	horonobensis	5018607	1443	3	2	2	1	1	NZ_CP009516.1
Archaea	Euryarchaeota	Methanomicrobia	Methanosarcinales	Methanosarcinaceae	Methanosarcina	lacustris	4139808	1446	3	2	2	1	1	NZ_CP009515.1
Archaea	Euryarchaeota	Methanomicrobia	Methanosarcinales	Methanosarcinaceae	Methanosarcina	mazei	4.14942e+06	1443	3	2	2.14286	0.857143	7	NC_003901.1-NZ_CP009509.1-NZ_CP009511.1-NZ_CP009512.1-NZ_CP009513.1-NZ_CP009514.1-NZ_CP042908.1
Archaea	Euryarchaeota	Methanomicrobia	Methanosarcinales	Methanosarcinaceae	Methanosarcina	siciliae	5.12885e+06	1446	3	1.66667	3	0	3	NZ_CP009506.1-NZ_CP009507.1-NZ_CP009508.1
Archaea	Euryarchaeota	Methanomicrobia	Methanosarcinales	Methanosarcinaceae	Methanosarcina	sp. Kolksee	4499114	1446	3	1	2	1	1	NZ_CP009524.1
Archaea	Euryarchaeota	Methanomicrobia	Methanosarcinales	Methanosarcinaceae	Methanosarcina	sp. MTP4	4211468	1443	3	3	2	1	1	NZ_CP009505.1
Archaea	Euryarchaeota	Methanomicrobia	Methanosarcinales	Methanosarcinaceae	Methanosarcina	sp. WH1	3914091	1446	3	3	2	1	1	NZ_CP009504.1
Archaea	Euryarchaeota	Methanomicrobia	Methanosarcinales	Methanosarcinaceae	Methanosarcina	sp. WWM596	4137337	1446	3	3	3	0	1	NZ_CP009503.1
Archaea	Euryarchaeota	Methanomicrobia	Methanosarcinales	Methanosarcinaceae	Methanosarcina	thermophila	3.1288e+06	1446	3	2	1.5	1.5	2	NZ_CP009501.1-NZ_CP009502.1
Archaea	Euryarchaeota	Methanomicrobia	Methanosarcinales	Methanosarcinaceae	Methanosarcina	vacuolata	4505752	1446	3	2	2	1	1	NZ_CP009520.1
Archaea	Euryarchaeota	Methanobacteria	Methanobacteriales	Methanobacteriaceae	Methanosphaera	stadtmanae	1767403	1445	4	1	2	2	1	NZ_LR698975.1
Archaea	Euryarchaeota	Methanomicrobia	Methanomicrobiales	Methanoregulaceae	Methanosphaerula	palustris	2922917	1435	3	1	2	1	1	NC_011832.1
Archaea	Euryarchaeota	Methanomicrobia	Methanomicrobiales	Methanospirillaceae	Methanospirillum	hungatei	3544738	1434	4	3	1	3	1	NC_007796.1
Archaea	Euryarchaeota	Methanobacteria	Methanobacteriales	Methanobacteriaceae	Methanothermobacter	marburgensis	1634695	1450	2	2	2	0	1	NC_014408.1
Archaea	Euryarchaeota	Methanococci	Methanococcales	Methanococcaceae	Methanothermococcus	okinawensis	1662525	1437	2	2	1	1	1	NC_015636.1
Archaea	Euryarchaeota	Methanobacteria	Methanobacteriales	Methanothermaceae	Methanothermus	fervidus	1243342	1448.5	2	2	1	1	1	NC_014658.1
Archaea	Euryarchaeota	Methanomicrobia	Methanosarcinales	Methanotrichaceae	Methanothrix	harundinacea	2559043	1443	1	1	1	0	1	NC_017527.1
Archaea	Euryarchaeota	Methanomicrobia	Methanosarcinales	Methanotrichaceae	Methanothrix	soehngenii	3008626	1538.67	3	3	2	1	1	NC_015416.1
Archaea	Euryarchaeota	Methanomicrobia	Methanosarcinales	Methanotrichaceae	Methanothrix	thermoacetophila	1879471	1527.33	3	2	1	2	1	NC_008553.1
Archaea	Euryarchaeota	Methanococci	Methanococcales	Methanocaldococcaceae	Methanotorris	igneus	1854197	1438	2	1	2	0	1	NC_015562.1
Archaea	Euryarchaeota	Halobacteria	Natrialbales	Natrialbaceae	Natrialba	magadii	2065103	1440	3	2	1	2	2	NC_013922.1-NC_013923.1
Archaea	Euryarchaeota	Halobacteria	Natrialbales	Natrialbaceae	Natrinema	pellirubrum	3790479	1441	3	3	1	2	1	NC_019962.1
Archaea	Euryarchaeota	Halobacteria	Natrialbales	Natrialbaceae	Natrinema	sp. J7-2	3697626	1442.33	3	2	1	2	1	NC_018224.1
Archaea	Euryarchaeota	Halobacteria	Natrialbales	Natrialbaceae	Natronobacterium	gregoryi	3788356	1440	3	2	1	2	1	NC_019792.1
Archaea	Euryarchaeota	Halobacteria	Natrialbales	Natrialbaceae	Natronococcus	occultus	4013216	1439.67	3	2	2	1	1	NC_019974.1
Archaea	Euryarchaeota	Halobacteria	Halobacteriales	Haloarculaceae	Natronomonas	moolapensis	2912573	1435	1	1	1	0	1	NC_020388.1
Archaea	Euryarchaeota	Halobacteria	Halobacteriales	Haloarculaceae	Natronomonas	pharaonis	2595221	1435	1	1	0	1	1	NC_007426.1
Archaea	Thaumarchaeota	Nitrososphaeria	Nitrososphaerales	Nitrososphaeraceae	Nitrososphaera	evergladensis (candidatus)	2954373	1438	1	1	0	1	1	NZ_CP007174.1
Archaea	Thaumarchaeota	Nitrososphaeria	Nitrososphaerales	Nitrososphaeraceae	Nitrososphaera	gargensis (candidatus)	2833868	1438	1	1	0	1	1	NC_018719.1
Archaea	Thaumarchaeota	Nitrososphaeria	Nitrososphaerales	Nitrososphaeraceae	Nitrososphaera	viennensis	2527938	1438	1	1	0	1	1	NZ_CP007536.1
Archaea	Euryarchaeota	Thermococci	Thermococcales	Thermococcaceae	Palaeococcus	pacificus	1859370	1442	2	1	1	1	1	NZ_CP006019.1
Archaea	Candidatus Thermoplasmatota	Thermoplasmata	Thermoplasmatales	Picrophilaceae	Picrophilus	torridus	1545895	1439	1	1	0	1	1	NC_005877.1
Archaea	Crenarchaeota	Thermoprotei	Thermoproteales	Thermoproteaceae	Pyrobaculum	aerophilum	2222430	2181	1	1	1	0	1	NC_003364.1
Archaea	Crenarchaeota	Thermoprotei	Thermoproteales	Thermoproteaceae	Pyrobaculum	arsenaticum	2121076	2180	1	1	0	1	1	NC_009376.1
Archaea	Crenarchaeota	Thermoprotei	Thermoproteales	Thermoproteaceae	Pyrobaculum	ferrireducens	2467972	2264	1	1	1	0	1	NC_016645.1
Archaea	Crenarchaeota	Thermoprotei	Thermoproteales	Thermoproteaceae	Pyrobaculum	oguniense	2436033	2163	1	1	1	0	1	CP003316.1
Archaea	Euryarchaeota	Thermococci	Thermococcales	Thermococcaceae	Pyrococcus	horikoshii	1738505	1465	1	1	1	0	1	NC_000961.1
Archaea	Euryarchaeota	Thermococci	Thermococcales	Thermococcaceae	Pyrococcus	sp. NA2	1861320	1466	1	1	1	0	1	NC_015474.1
Archaea	Euryarchaeota	Thermococci	Thermococcales	Thermococcaceae	Pyrococcus	sp. ST04	1736885	1465	1	1	1	0	1	NC_017946.1
Archaea	Euryarchaeota	Thermococci	Thermococcales	Thermococcaceae	Pyrococcus	yayanosii	1716818	1465	1	1	1	0	1	NC_015680.1
Archaea	Crenarchaeota	Thermoprotei	Desulfurococcales	Pyrodictiaceae	Pyrolobus	fumarii	1843267	1544	1	1	0	1	1	NC_015931.1
Archaea	Crenarchaeota	Thermoprotei	Desulfurococcales	Desulfurococcaceae	Staphylothermus	hellenicus	1580347	1479	1	1	0	1	1	NC_014205.1
Archaea	Crenarchaeota	Thermoprotei	Desulfurococcales	Desulfurococcaceae	Staphylothermus	marinus	1570485	1541	1	1	1	0	1	NC_009033.1
Archaea	Crenarchaeota	Thermoprotei	Sulfolobales	Sulfolobaceae	Sulfolobus	acidocaldarius	2.21621e+06	1462	2	1	0	2	8	NC_007181.1-NC_020246.1-NC_020247.1-NZ_CP020360.1-NZ_CP020361.1-NZ_CP020362.1-NZ_CP020363.1-NZ_CP020364.1
Archaea	Crenarchaeota	Thermoprotei	Sulfolobales	Sulfolobaceae	Sulfolobus	islandicus	2.65038e+06	1465.1	1	1	0.1	0.9	10	NC_012588.1-NC_012589.1-NC_012622.1-NC_012623.1-NC_012632.1-NC_012726.1-NC_013769.1-NC_017275.1-NC_017276.1-NC_021058.1
Archaea	Euryarchaeota	Thermococci	Thermococcales	Thermococcaceae	Thermococcus	barophilus	2.1993e+06	1468	1	1	1	0	2	NC_014804.1-NZ_CP013050.1
Archaea	Euryarchaeota	Thermococci	Thermococcales	Thermococcaceae	Thermococcus	cleftensis	1950313	1455	1	1	1	0	1	NC_018015.1
Archaea	Euryarchaeota	Thermococci	Thermococcales	Thermococcaceae	Thermococcus	eurythermalis	2122535	1456	1	1	0	1	1	NZ_CP008887.1
Archaea	Euryarchaeota	Thermococci	Thermococcales	Thermococcaceae	Thermococcus	gammatolerans	2045438	1457	1	1	0	1	1	NC_012804.1
Archaea	Euryarchaeota	Thermococci	Thermococcales	Thermococcaceae	Thermococcus	litoralis	2215172	1453	1	1	0	1	1	NC_022084.1
Archaea	Euryarchaeota	Thermococci	Thermococcales	Thermococcaceae	Thermococcus	onnurineus	1847607	1455	1	1	0	1	1	NC_011529.1
Archaea	Euryarchaeota	Thermococci	Thermococcales	Thermococcaceae	Thermococcus	paralvinellae	1957742	1463	1	1	0	1	1	NZ_CP006965.1
Archaea	Euryarchaeota	Thermococci	Thermococcales	Thermococcaceae	Thermococcus	sibiricus	1845800	1454	1	1	1	0	1	NC_012883.1
Archaea	Euryarchaeota	Thermococci	Thermococcales	Thermococcaceae	Thermococcus	sp. 4557	2011320	1454	1	1	1	0	1	NC_015865.1
Archaea	Crenarchaeota	Thermoprotei	Thermoproteales	Thermofilaceae	Thermofilum	pendens	1781889	1469	1	1	0	1	1	NC_008698.1
Archaea	Crenarchaeota	Thermoprotei	Desulfurococcales	Desulfurococcaceae	Thermogladius	calderae	1356318	1468	1	1	1	0	1	NC_017954.1
Archaea	Candidatus Thermoplasmatota	Thermoplasmata	Thermoplasmatales	Thermoplasmataceae	Thermoplasma	volcanium	1584804	1439	1	1	0	1	1	NC_002689.2
Archaea	Crenarchaeota	Thermoprotei	Thermoproteales	Thermoproteaceae	Thermoproteus	tenax	1841542	1473	1	1	1	0	1	NC_016070.1
Archaea	Crenarchaeota	Thermoprotei	Thermoproteales	Thermoproteaceae	Thermoproteus	uzoniensis	1936063	1474	1	1	0	1	1	NC_015315.1
Archaea	Crenarchaeota	Thermoprotei	Thermoproteales	Thermoproteaceae	Vulcanisaeta	distributa	2374137	1480	1	1	0	1	1	NC_014537.1

## Sheet: Table S2.8
Superkingdom	Phylum	Class	Order	Family	Genus	Species	Strain	Genomes_mean_size	Genes_mean_size	Num_genes	Num_gene_variants	Num_genes_+strand	Num_genes_-strand	Genomes	Main_genome_description	Taxonomy_Id
Archaea	Crenarchaeota	Thermoprotei	Sulfolobales	Sulfolobaceae	Acidianus	hospitalis	W1	2137654	1468	1	1	1	0	NC_015518.1	Acidianus hospitalis W1, complete sequence	933801
Archaea	Crenarchaeota	Thermoprotei	Acidilobales	Acidilobaceae	Acidilobus	saccharovorans	345-15	1496453	1465	1	1	0	1	NC_014374.1	Acidilobus saccharovorans 345-15, complete sequence	666510
Archaea	Crenarchaeota	Thermoprotei	Desulfurococcales	Desulfurococcaceae	Aeropyrum	camini	SY1 = JCM 12091	1595994	1618	1	1	0	1	NC_022521.1	Aeropyrum camini SY1 = JCM 12091, complete sequence	1198449
Archaea	Crenarchaeota	Thermoprotei	Desulfurococcales	Desulfurococcaceae	Aeropyrum	pernix	K1	1669696	2170	1	1	0	1	NC_000854.2	Aeropyrum pernix K1, complete sequence	272557
Archaea	Euryarchaeota	Archaeoglobi	Archaeoglobales	Archaeoglobaceae	Archaeoglobus	profundus	DSM 5631	1560622	1478	1	1	0	1	NC_013741.1	Archaeoglobus profundus DSM 5631, complete sequence	572546
Archaea	Euryarchaeota	Archaeoglobi	Archaeoglobales	Archaeoglobaceae	Archaeoglobus	sulfaticallidus	PM70-1	2076931	1460	1	1	1	0	NC_021169.1	Archaeoglobus sulfaticallidus PM70-1, complete sequence	387631
Archaea	Euryarchaeota	Archaeoglobi	Archaeoglobales	Archaeoglobaceae	Archaeoglobus	veneficus	SNP6	1901943	1460	1	1	1	0	NC_015320.1	Archaeoglobus veneficus SNP6, complete sequence	693661
Archaea	Crenarchaeota	Thermoprotei	Acidilobales	Caldisphaeraceae	Caldisphaera	lagunensis	DSM 15908	1546846	1469	1	1	0	1	NC_019791.1	Caldisphaera lagunensis DSM 15908, complete sequence	1056495
Archaea	Candidatus Thermoplasmatota	Thermoplasmata	Methanomassiliicoccales	Candidatus Methanomethylophilaceae	Candidatus Methanomethylophilus	alvus	Mx1201	1666795	1434	1	1	1	0	NC_020913.1	Candidatus Methanomethylophilus alvus Mx1201, complete sequence	1236689
Archaea	Candidatus Thermoplasmatota	Thermoplasmata	Methanomassiliicoccales	Candidatus Methanomethylophilaceae	Candidatus Methanomethylophilus	alvus		1666767	1434	1	1	1	0	NZ_CP017686.1	Candidatus Methanomethylophilus alvus strain Mx-05 chromosome, complete genome	1291540
Archaea	Candidatus Thermoplasmatota	Thermoplasmata	Methanomassiliicoccales	Methanomassiliicoccaceae	Candidatus Methanoplasma	termitum		1488669	1438	1	1	0	1	NZ_CP010070.1	Candidatus Methanoplasma termitum strain MpT1 chromosome, complete genome	1577791
Archaea	Crenarchaeota	Thermoprotei	Desulfurococcales	Desulfurococcaceae	Desulfurococcus	amylolyticus	1221n	1365223	1464	1	1	0	1	NC_011766.1	Desulfurococcus amylolyticus 1221n, complete sequence	490899
Archaea	Crenarchaeota	Thermoprotei	Desulfurococcales	Desulfurococcaceae	Desulfurococcus	amylolyticus	DSM 16532	1384116	1464	1	1	0	1	NC_018001.1	Desulfurococcus amylolyticus DSM 16532, complete sequence	768672
Archaea	Crenarchaeota	Thermoprotei	Desulfurococcales	Desulfurococcaceae	Desulfurococcus	mucosus	DSM 2162	1314639	1464	1	1	1	0	NC_014961.1	Desulfurococcus mucosus DSM 2162, complete sequence	765177
Archaea	Euryarchaeota	Archaeoglobi	Archaeoglobales	Archaeoglobaceae	Ferroglobus	placidus	DSM 10642	2196266	1479	1	1	1	0	NC_013849.1	Ferroglobus placidus DSM 10642, complete sequence	589924
Archaea	Candidatus Thermoplasmatota	Thermoplasmata	Thermoplasmatales	Ferroplasmaceae	Ferroplasma	acidarmanus	fer1	1935211	1250	1	1	0	1	NC_021592.1	Ferroplasma acidarmanus fer1, complete sequence	333146
Archaea	Crenarchaeota	Thermoprotei	Fervidicoccales	Fervidicoccaceae	Fervidicoccus	fontis	Kam940	1319206	1470	1	1	0	1	NC_017461.1	Fervidicoccus fontis Kam940, complete sequence	1163730
Archaea	Euryarchaeota	Halobacteria	Halobacteriales	Halobacteriaceae	Halalkalicoccus	jeotgali	B3	2809118	1442	1	1	0	1	NC_014297.1	Halalkalicoccus jeotgali B3, complete sequence	795797
Archaea	Euryarchaeota	Halobacteria	Halobacteriales	Haloarculaceae	Haloarcula	hispanica	ATCC 33960	1.74209e+06	1440	3	3	2	1	NC_015943.1-NC_015948.1	Haloarcula hispanica ATCC 33960 chromosome II, complete sequence	634497
Archaea	Euryarchaeota	Halobacteria	Halobacteriales	Haloarculaceae	Haloarcula	hispanica	N601	1684958	1440	3	3	2	1	NC_023010.2-NC_023013.1	Haloarcula hispanica N601 chromosome 2, complete sequence	1417673
Archaea	Euryarchaeota	Halobacteria	Halobacteriales	Haloarculaceae	Haloarcula	marismortui	ATCC 43049	1.70983e+06	1440	3	3	1	2	NZ_CP039136.1-NZ_CP039138.1	Haloarcula marismortui ATCC 43049 chromosome, complete genome	272569
Archaea	Euryarchaeota	Halobacteria	Halobacteriales	Haloarculaceae	Haloarcula	sp. CBA1115		3423144	1440	3	3	1	2	NZ_CP010529.1	Haloarcula sp. CBA1115 chromosome, complete genome	1592728
Archaea	Euryarchaeota	Halobacteria	Halobacteriales	Halobacteriaceae	Halobacterium	salinarum	NRC-1	2014239	1441	1	1	1	0	NC_002607.1	Halobacterium salinarum NRC-1, complete sequence	64091
Archaea	Euryarchaeota	Halobacteria	Halobacteriales	Halobacteriaceae	Halobacterium	sp. DL1		2846968	1441	1	1	1	0	NZ_CP007060.1	Halobacterium sp. DL1 chromosome, complete genome	751944
Archaea	Euryarchaeota	Halobacteria	Haloferacales	Haloferacaceae	Haloferax	volcanii	DS2	2847757	1441	2	1	1	1	NC_013967.1	Haloferax volcanii DS2, complete sequence.	309800
Archaea	Euryarchaeota	Halobacteria	Haloferacales	Haloferacaceae	Halogeometricum	borinquense		3.40644e+06	1440	3	2	1	2	NZ_CP048739.1-NZ_CP050274.1	Halogeometricum borinquense strain wsp4 chromosome, complete genome	60847
Archaea	Euryarchaeota	Halobacteria	Haloferacales	Haloferacaceae	Halogeometricum	borinquense	DSM 11551	2820544	1440	2	2	1	1	NC_014729.1	Halogeometricum borinquense DSM 11551, complete sequence	469382
Archaea	Euryarchaeota	Halobacteria	Halobacteriales	Haloarculaceae	Halomicrobium	mukohataei	DSM 12286	1.66617e+06	1440.33	3	2	1	2	NC_013201.1-NC_013202.1	Halomicrobium mukohataei DSM 12286, complete sequence	485914
Archaea	Euryarchaeota	Halobacteria	Halobacteriales	Haloarculaceae	Halomicrobium	mukohataei		1.65803e+06	1440.33	3	2	1	2	NZ_CP039375.1-NZ_CP039376.1	Halomicrobium mukohataei strain JP60 chromosome, complete genome	57705
Archaea	Euryarchaeota	Halobacteria	Halobacteriales	Haloarculaceae	Halomicrobium	sp. ZPS1		3094203	1440.5	2	2	1	1	NZ_CP045142.1	Halomicrobium sp. ZPS1 chromosome, complete genome	2790029
Archaea	Euryarchaeota	Halobacteria	Natrialbales	Natrialbaceae	Halopiger	xanaduensis	SH-6	3668009	1439	3	2	2	1	NC_015666.1	Halopiger xanaduensis SH-6, complete sequence	797210
Archaea	Euryarchaeota	Halobacteria	Haloferacales	Haloferacaceae	Haloquadratum	walsbyi	C23	3148033	1440	2	2	1	1	NC_017459.1	Haloquadratum walsbyi C23, complete sequence	768065
Archaea	Euryarchaeota	Halobacteria	Haloferacales	Haloferacaceae	Haloquadratum	walsbyi	DSM 16790	3132494	1440	2	2	1	1	NC_008212.1	Haloquadratum walsbyi DSM 16790, complete sequence	362976
Archaea	Euryarchaeota	Halobacteria	Halobacteriales	Haloarculaceae	Halorhabdus	tiamatea	SARL4B	2815791	1440	1	1	0	1	NC_021921.1	Halorhabdus tiamatea SARL4B chromosome I, complete sequence	1033806
Archaea	Euryarchaeota	Halobacteria	Halobacteriales	Haloarculaceae	Halorhabdus	utahensis	DSM 12940	3116795	1440	1	1	1	0	NC_013158.1	Halorhabdus utahensis DSM 12940, complete sequence	519442
Archaea	Euryarchaeota	Halobacteria	Haloferacales	Halorubraceae	Halorubrum	lacusprofundi	ATCC 49239	1630619	1438	3	3	2	1	NC_012028.1-NC_012029.1	Halorubrum lacusprofundi ATCC 49239 chromosome 2, complete sequence	416348
Archaea	Euryarchaeota	Halobacteria	Natrialbales	Natrialbaceae	Halostagnicola	larsenii	XH-48	2789326	1441	2	1	1	1	NZ_CP007055.1	Halostagnicola larsenii XH-48 chromosome, complete genome	797299
Archaea	Euryarchaeota	Halobacteria	Natrialbales	Natrialbaceae	Haloterrigena	turkmenica	DSM 5511	3889038	1443	3	2	2	1	NC_013743.1	Haloterrigena turkmenica DSM 5511, complete sequence	543526
Archaea	Euryarchaeota	Halobacteria	Natrialbales	Natrialbaceae	Halovivax	ruber	XH-70	3223876	1442	2	1	1	1	NC_019964.1	Halovivax ruber XH-70, complete sequence	797302
Archaea	Crenarchaeota	Thermoprotei	Desulfurococcales	Pyrodictiaceae	Hyperthermus	butylicus	DSM 5456	1667163	1475	1	1	0	1	NC_008818.1	Hyperthermus butylicus DSM 5456, complete sequence	415426
Archaea	Crenarchaeota	Thermoprotei	Desulfurococcales	Desulfurococcaceae	Ignicoccus	hospitalis	KIN4/I	1297538	1407	1	1	1	0	NC_009776.1	Ignicoccus hospitalis KIN4/I, complete sequence	453591
Archaea	Crenarchaeota	Thermoprotei	Desulfurococcales	Desulfurococcaceae	Ignisphaera	aggregans	DSM 17230	1875953	1476	1	1	1	0	CP002098.1	Ignisphaera aggregans DSM 17230, complete genome	583356
Archaea	Crenarchaeota	Thermoprotei	Sulfolobales	Sulfolobaceae	Metallosphaera	cuprina	Ar-4	1840348	1465	1	1	0	1	NC_015435.1	Metallosphaera cuprina Ar-4, complete sequence	1006006
Archaea	Euryarchaeota	Methanobacteria	Methanobacteriales	Methanobacteriaceae	Methanobacterium	congolense		2451457	1454	3	1	2	1	NZ_LT607756.1	Methanobacterium congolense isolate Buetzberg chromosome I, complete sequence	118062
Archaea	Euryarchaeota	Methanobacteria	Methanobacteriales	Methanobacteriaceae	Methanobacterium	formicicum		2.47225e+06	1444	4	1	1	3	NZ_CP006933.1-NZ_LN734822.1	Methanobacterium formicicum strain BRM9 chromosome, complete genome	2162
Archaea	Euryarchaeota	Methanobacteria	Methanobacteriales	Methanobacteriaceae	Methanobacterium	lacus		2583753	1453	2	1	1	1	NC_015216.1	Methanobacterium lacus, complete sequence	877455
Archaea	Euryarchaeota	Methanobacteria	Methanobacteriales	Methanobacteriaceae	Methanobacterium	paludis		2546541	1449	3	1	2	1	NC_015574.1	Methanobacterium paludis, complete sequence	868131
Archaea	Euryarchaeota	Methanobacteria	Methanobacteriales	Methanobacteriaceae	Methanobrevibacter	millerae		2543538	1443	2	1	2	0	NZ_CP011266.1	Methanobrevibacter millerae strain SM9 chromosome, complete genome	230361
Archaea	Euryarchaeota	Methanobacteria	Methanobacteriales	Methanobacteriaceae	Methanobrevibacter	ruminantium	M1	2937203	1442	2	2	1	1	NC_013790.1	Methanobrevibacter ruminantium M1, complete sequence	634498
Archaea	Euryarchaeota	Methanobacteria	Methanobacteriales	Methanobacteriaceae	Methanobrevibacter	smithii	ATCC 35061	1853160	1444.5	2	2	0	2	NC_009515.1	Methanobrevibacter smithii ATCC 35061, complete sequence	420247
Archaea	Euryarchaeota	Methanobacteria	Methanobacteriales	Methanobacteriaceae	Methanobrevibacter	smithii		1805545	1444	2	2	2	0	NZ_CP017803.1	Methanobrevibacter smithii strain KB11 chromosome, complete genome	2173
Archaea	Euryarchaeota	Methanobacteria	Methanobacteriales	Methanobacteriaceae	Methanobrevibacter	sp. AbM4		1998189	1445	3	3	2	1	NC_021355.1	Methanobrevibacter sp. AbM4, complete sequence	224719
Archaea	Euryarchaeota	Methanococci	Methanococcales	Methanocaldococcaceae	Methanocaldococcus	bathoardescens		1607556	1447	2	2	1	1	NZ_CP009149.1	Methanocaldococcus bathoardescens strain JH146, complete genome.	1301915
Archaea	Euryarchaeota	Methanococci	Methanococcales	Methanocaldococcaceae	Methanocaldococcus	fervens	AG86	1485061	1445	2	1	1	1	NC_013156.1	Methanocaldococcus fervens AG86, complete sequence	573064
Archaea	Euryarchaeota	Methanococci	Methanococcales	Methanocaldococcaceae	Methanocaldococcus	infernus	ME	1328194	1451	2	1	1	1	NC_014122.1	Methanocaldococcus infernus ME, complete sequence	573063
Archaea	Euryarchaeota	Methanococci	Methanococcales	Methanocaldococcaceae	Methanocaldococcus	jannaschii	DSM 2661	1664970	1446	2	2	1	1	NC_000909.1	Methanocaldococcus jannaschii DSM 2661, complete sequence	243232
Archaea	Euryarchaeota	Methanococci	Methanococcales	Methanocaldococcaceae	Methanocaldococcus	sp. FS406-22		1760939	1447	2	1	1	1	NC_013887.1	Methanocaldococcus sp. FS406-22, complete sequence	644281
Archaea	Euryarchaeota	Methanococci	Methanococcales	Methanocaldococcaceae	Methanocaldococcus	vulcanius	M7	1746329	1443	2	1	1	1	NC_013407.1	Methanocaldococcus vulcanius M7, complete sequence	579137
Archaea	Euryarchaeota	Methanomicrobia	Methanocellales	Methanocellaceae	Methanocella	arvoryzae	MRE50	3179916	1443.67	3	2	3	0	NC_009464.1	Methanocella arvoryzae MRE50, complete sequence	351160
Archaea	Euryarchaeota	Methanomicrobia	Methanocellales	Methanocellaceae	Methanocella	conradii	HZ254	2378438	1441	2	1	1	1	NC_017034.1	Methanocella conradii HZ254, complete sequence	1041930
Archaea	Euryarchaeota	Methanomicrobia	Methanocellales	Methanocellaceae	Methanocella	paludicola	SANAE	2957635	1439	2	1	1	1	NC_013665.1	Methanocella paludicola SANAE, complete sequence	304371
Archaea	Euryarchaeota	Methanomicrobia	Methanosarcinales	Methanosarcinaceae	Methanococcoides	burtonii	DSM 6242	2575032	1444	3	1	2	1	NC_007955.1	Methanococcoides burtonii DSM 6242, complete sequence	259564
Archaea	Euryarchaeota	Methanomicrobia	Methanosarcinales	Methanosarcinaceae	Methanococcoides	methylutens	MM1	2394636	1444	3	2	2	1	NZ_CP009518.1	Methanococcoides methylutens MM1 chromosome, complete genome	1434104
Archaea	Euryarchaeota	Methanococci	Methanococcales	Methanococcaceae	Methanococcus	aeolicus	Nankai-3	1569500	1437	2	2	1	1	NC_009635.1	Methanococcus aeolicus Nankai-3, complete sequence	419665
Archaea	Euryarchaeota	Methanococci	Methanococcales	Methanococcaceae	Methanococcus	maripaludis		1726262	1435	5	3	3	2	NZ_CP020120.1-NZ_CP026606.1	Methanococcus maripaludis strain OS7mut1, complete genome.	39152
Archaea	Euryarchaeota	Methanococci	Methanococcales	Methanococcaceae	Methanococcus	maripaludis	S2	1661137	1435	3	2	0	3	NC_005791.1	Methanococcus maripaludis S2, complete sequence	267377
Archaea	Euryarchaeota	Methanococci	Methanococcales	Methanococcaceae	Methanococcus	maripaludis	C5	1780761	1435	3	1	3	0	NC_009135.1	Methanococcus maripaludis C5, complete sequence	402880
Archaea	Euryarchaeota	Methanococci	Methanococcales	Methanococcaceae	Methanococcus	maripaludis	C6	1744193	1435	3	1	3	0	NC_009975.1	Methanococcus maripaludis C6, complete sequence	444158
Archaea	Euryarchaeota	Methanococci	Methanococcales	Methanococcaceae	Methanococcus	maripaludis	C7	1772694	1435	3	1	0	3	NC_009637.1	Methanococcus maripaludis C7, complete sequence	426368
Archaea	Euryarchaeota	Methanococci	Methanococcales	Methanococcaceae	Methanococcus	maripaludis	OS7	1749749	1435	2	2	0	2	NZ_AP011528.1	Methanococcus maripaludis OS7 chromosome, complete genome	637915
Archaea	Euryarchaeota	Methanococci	Methanococcales	Methanococcaceae	Methanococcus	maripaludis	KA1	1846330	1435	2	1	0	2	NZ_AP011526.1	Methanococcus maripaludis KA1 chromosome, complete genome	637914
Archaea	Euryarchaeota	Methanococci	Methanococcales	Methanococcaceae	Methanococcus	maripaludis	X1	1746697	1435	2	1	0	2	NC_015847.1	Methanococcus maripaludis X1, complete sequence	1053692
Archaea	Euryarchaeota	Methanococci	Methanococcales	Methanococcaceae	Methanococcus	vannielii	SB	1720048	1435	4	1	3	1	NC_009634.1	Methanococcus vannielii SB, complete sequence	406327
Archaea	Euryarchaeota	Methanococci	Methanococcales	Methanococcaceae	Methanococcus	voltae	A3	1936387	1435	2	1	1	1	NC_014222.1	Methanococcus voltae A3, complete sequence	456320
Archaea	Euryarchaeota	Methanomicrobia	Methanomicrobiales	Methanocorpusculaceae	Methanocorpusculum	labreanum	Z	1804962	1435	3	1	1	2	NC_008942.1	Methanocorpusculum labreanum Z, complete sequence	410358
Archaea	Euryarchaeota	Methanomicrobia	Methanomicrobiales	Methanomicrobiaceae	Methanoculleus	bourgensis	MS2	2789774	1435	1	1	1	0	NC_018227.2	Methanoculleus bourgensis MS2 chromosome I, complete sequence	1201294
Archaea	Euryarchaeota	Methanomicrobia	Methanomicrobiales	Methanomicrobiaceae	Methanoculleus	bourgensis		2859299	1435	1	1	1	0	NZ_LT158599.1	Methanoculleus bourgensis isolate Methanoculleus sp MAB1 chromosome 1, complete sequence	83986
Archaea	Euryarchaeota	Methanomicrobia	Methanomicrobiales	Methanomicrobiaceae	Methanoculleus	marisnigri	JR1	2478101	1435	1	1	0	1	NC_009051.1	Methanoculleus marisnigri JR1, complete sequence	368407
Archaea	Euryarchaeota	Methanomicrobia	Methanosarcinales	Methanosarcinaceae	Methanohalobium	evestigatum	Z-7303	2242317	1447	2	1	1	1	NC_014253.1	Methanohalobium evestigatum Z-7303, complete sequence	644295
Archaea	Euryarchaeota	Methanomicrobia	Methanosarcinales	Methanosarcinaceae	Methanohalophilus	mahii	DSM 5219	2012424	1443	3	2	2	1	NC_014002.1	Methanohalophilus mahii DSM 5219, complete sequence	547558
Archaea	Euryarchaeota	Methanomicrobia	Methanomicrobiales	Methanomicrobiaceae	Methanolacinia	petrolearia	DSM 11571	2843290	1436	2	1	1	1	NC_014507.1	Methanolacinia petrolearia DSM 11571, complete sequence	679926
Archaea	Euryarchaeota	Methanomicrobia	Methanosarcinales	Methanosarcinaceae	Methanolobus	psychrophilus	R15	3072769	1442	3	1	2	1	CP003083.1	Methanolobus psychrophilus R15 chromosome, complete genome	1094980
Archaea	Candidatus Thermoplasmatota	Thermoplasmata	Methanomassiliicoccales	Methanomassiliicoccaceae	Methanomassiliicoccus	intestinalis (candidatus)	Issoire-Mx1	1931651	1436	1	1	0	1	NC_021353.1	Candidatus Methanomassiliicoccus intestinalis Issoire-Mx1, complete sequence	1295009
Archaea	Euryarchaeota	Methanomicrobia	Methanosarcinales	Methanosarcinaceae	Methanomethylovorans	hollandica	DSM 15978	2428904	1443	2	1	1	1	NC_019977.1	Methanomethylovorans hollandica DSM 15978, complete sequence	867904
Archaea	Euryarchaeota	Methanopyri	Methanopyrales	Methanopyraceae	Methanopyrus	kandleri	AV19	1694969	1482	1	1	0	1	NC_003551.1	Methanopyrus kandleri AV19, complete sequence	190192
Archaea	Euryarchaeota	Methanomicrobia	Methanomicrobiales	Methanoregulaceae	Methanoregula	boonei	6A8	2542943	1436	1	1	0	1	NC_009712.1	Methanoregula boonei 6A8, complete sequence	456442
Archaea	Euryarchaeota	Methanomicrobia	Methanomicrobiales	Methanoregulaceae	Methanoregula	formicica	SMSP	2820858	1435	1	1	1	0	NC_019943.1	Methanoregula formicica SMSP, complete sequence	593750
Archaea	Euryarchaeota	Methanomicrobia	Methanosarcinales	Methanosarcinaceae	Methanosalsum	zhilinae	DSM 4017	2138444	1446	3	1	2	1	NC_015676.1	Methanosalsum zhilinae DSM 4017, complete sequence	679901
Archaea	Euryarchaeota	Methanomicrobia	Methanosarcinales	Methanosarcinaceae	Methanosarcina	acetivorans	C2A	5751492	1446	3	2	2	1	NC_003552.1	Methanosarcina acetivorans C2A, complete sequence	188937
Archaea	Euryarchaeota	Methanomicrobia	Methanosarcinales	Methanosarcinaceae	Methanosarcina	barkeri	3	4560446	1446.33	3	3	1	2	NZ_CP009517.1	Methanosarcina barkeri 3 chromosome, complete genome	1434107
Archaea	Euryarchaeota	Methanomicrobia	Methanosarcinales	Methanosarcinaceae	Methanosarcina	barkeri	str. Fusaro	4837408	1446	3	3	1	2	NC_007355.1	Methanosarcina barkeri str. Fusaro, complete sequence	269797
Archaea	Euryarchaeota	Methanomicrobia	Methanosarcinales	Methanosarcinaceae	Methanosarcina	barkeri	str. Wiesmoor	4874815	1446	3	3	2	1	NZ_CP009526.1	Methanosarcina barkeri str. Wiesmoor chromosome, complete genome	1434109
Archaea	Euryarchaeota	Methanomicrobia	Methanosarcinales	Methanosarcinaceae	Methanosarcina	barkeri	227	4447980	1446	3	2	1	2	NZ_CP009530.1	Methanosarcina barkeri 227 chromosome, complete genome	1434106
Archaea	Euryarchaeota	Methanomicrobia	Methanosarcinales	Methanosarcinaceae	Methanosarcina	barkeri	CM1	4501171	1446.33	3	2	1	2	NZ_CP008746.1	Methanosarcina barkeri CM1 chromosome, complete genome	796385
Archaea	Euryarchaeota	Methanomicrobia	Methanosarcinales	Methanosarcinaceae	Methanosarcina	barkeri	MS	4533209	1446	3	2	2	1	NZ_CP009528.1	Methanosarcina barkeri MS chromosome, complete genome	1434108
Archaea	Euryarchaeota	Methanomicrobia	Methanosarcinales	Methanosarcinaceae	Methanosarcina	horonobensis	HB-1 = JCM 15518	5018607	1443	3	2	2	1	NZ_CP009516.1	Methanosarcina horonobensis HB-1 = JCM 15518 strain HB-1 chromosome, complete genome	1434110
Archaea	Euryarchaeota	Methanomicrobia	Methanosarcinales	Methanosarcinaceae	Methanosarcina	lacustris	Z-7289	4139808	1446	3	2	2	1	NZ_CP009515.1	Methanosarcina lacustris Z-7289 chromosome, complete genome	1434111
Archaea	Euryarchaeota	Methanomicrobia	Methanosarcinales	Methanosarcinaceae	Methanosarcina	mazei	LYC	4154344	1443	3	3	3	0	NZ_CP009513.1	Methanosarcina mazei LYC chromosome, complete genome	1434114
Archaea	Euryarchaeota	Methanomicrobia	Methanosarcinales	Methanosarcinaceae	Methanosarcina	mazei	WWM610	4096482	1443	3	3	2	1	NZ_CP009509.1	Methanosarcina mazei WWM610 chromosome, complete genome	1434117
Archaea	Euryarchaeota	Methanomicrobia	Methanosarcinales	Methanosarcinaceae	Methanosarcina	mazei	C16	4166241	1443	3	2	3	0	NZ_CP009514.1	Methanosarcina mazei C16 chromosome, complete genome	1434113
Archaea	Euryarchaeota	Methanomicrobia	Methanosarcinales	Methanosarcinaceae	Methanosarcina	mazei	SarPi	4066551	1443	3	2	2	1	NZ_CP009511.1	Methanosarcina mazei SarPi chromosome, complete genome	1434115
Archaea	Euryarchaeota	Methanomicrobia	Methanosarcinales	Methanosarcinaceae	Methanosarcina	mazei		4323149	1443	3	2	2	1	NZ_CP042908.1	Methanosarcina mazei strain zm-15 chromosome, complete genome	2209
Archaea	Euryarchaeota	Methanomicrobia	Methanosarcinales	Methanosarcinaceae	Methanosarcina	mazei	Go1	4096345	1443	3	1	1	2	NC_003901.1	Methanosarcina mazei Go1, complete sequence	192952
Archaea	Euryarchaeota	Methanomicrobia	Methanosarcinales	Methanosarcinaceae	Methanosarcina	mazei	S-6	4142816	1443	3	1	2	1	NZ_CP009512.1	Methanosarcina mazei S-6 chromosome, complete genome	213585
Archaea	Euryarchaeota	Methanomicrobia	Methanosarcinales	Methanosarcinaceae	Methanosarcina	siciliae	C2J	5427890	1446	3	2	3	0	NZ_CP009508.1	Methanosarcina siciliae C2J chromosome, complete genome	1434118
Archaea	Euryarchaeota	Methanomicrobia	Methanosarcinales	Methanosarcinaceae	Methanosarcina	siciliae	HI350	4941115	1446	3	2	3	0	NZ_CP009507.1	Methanosarcina siciliae HI350 chromosome, complete genome	1434119
Archaea	Euryarchaeota	Methanomicrobia	Methanosarcinales	Methanosarcinaceae	Methanosarcina	siciliae	T4/M	5017558	1446	3	1	3	0	NZ_CP009506.1	Methanosarcina siciliae T4/M chromosome, complete genome	1434120
Archaea	Euryarchaeota	Methanomicrobia	Methanosarcinales	Methanosarcinaceae	Methanosarcina	sp. Kolksee		4499114	1446	3	1	2	1	NZ_CP009524.1	Methanosarcina sp. Kolksee chromosome, complete genome	1434099
Archaea	Euryarchaeota	Methanomicrobia	Methanosarcinales	Methanosarcinaceae	Methanosarcina	sp. MTP4		4211468	1443	3	3	2	1	NZ_CP009505.1	Methanosarcina sp. MTP4 chromosome, complete genome	1434100
Archaea	Euryarchaeota	Methanomicrobia	Methanosarcinales	Methanosarcinaceae	Methanosarcina	sp. WH1		3914091	1446	3	3	2	1	NZ_CP009504.1	Methanosarcina sp. WH1 chromosome, complete genome	1434102
Archaea	Euryarchaeota	Methanomicrobia	Methanosarcinales	Methanosarcinaceae	Methanosarcina	sp. WWM596		4137337	1446	3	3	3	0	NZ_CP009503.1	Methanosarcina sp. WWM596 chromosome, complete genome	1434103
Archaea	Euryarchaeota	Methanomicrobia	Methanosarcinales	Methanosarcinaceae	Methanosarcina	thermophila	CHTI-55	3130228	1446	3	2	2	1	NZ_CP009502.1	Methanosarcina thermophila CHTI-55 chromosome, complete genome	1434121
Archaea	Euryarchaeota	Methanomicrobia	Methanosarcinales	Methanosarcinaceae	Methanosarcina	thermophila	TM-1	3127379	1446	3	2	1	2	NZ_CP009501.1	Methanosarcina thermophila TM-1 chromosome, complete genome	523844
Archaea	Euryarchaeota	Methanomicrobia	Methanosarcinales	Methanosarcinaceae	Methanosarcina	vacuolata	Z-761	4505752	1446	3	2	2	1	NZ_CP009520.1	Methanosarcina vacuolata Z-761 chromosome, complete genome	1434123
Archaea	Euryarchaeota	Methanobacteria	Methanobacteriales	Methanobacteriaceae	Methanosphaera	stadtmanae		1767403	1445	4	1	2	2	NZ_LR698975.1	Methanosphaera stadtmanae isolate MGYG-HGUT-02164 chromosome 1	2317
Archaea	Euryarchaeota	Methanomicrobia	Methanomicrobiales	Methanoregulaceae	Methanosphaerula	palustris	E1-9c	2922917	1435	3	1	2	1	NC_011832.1	Methanosphaerula palustris E1-9c, complete sequence	521011
Archaea	Euryarchaeota	Methanomicrobia	Methanomicrobiales	Methanospirillaceae	Methanospirillum	hungatei	JF-1	3544738	1434	4	3	1	3	NC_007796.1	Methanospirillum hungatei JF-1, complete sequence	323259
Archaea	Euryarchaeota	Methanobacteria	Methanobacteriales	Methanobacteriaceae	Methanothermobacter	marburgensis	str. Marburg	1634695	1450	2	2	2	0	NC_014408.1	Methanothermobacter marburgensis str. Marburg, complete sequence	79929
Archaea	Euryarchaeota	Methanococci	Methanococcales	Methanococcaceae	Methanothermococcus	okinawensis	IH1	1662525	1437	2	2	1	1	NC_015636.1	Methanothermococcus okinawensis IH1, complete sequence	647113
Archaea	Euryarchaeota	Methanobacteria	Methanobacteriales	Methanothermaceae	Methanothermus	fervidus	DSM 2088	1243342	1448.5	2	2	1	1	NC_014658.1	Methanothermus fervidus DSM 2088, complete sequence	523846
Archaea	Euryarchaeota	Methanomicrobia	Methanosarcinales	Methanotrichaceae	Methanothrix	harundinacea	6Ac	2559043	1443	1	1	1	0	NC_017527.1	Methanosaeta harundinacea 6Ac, complete sequence	1110509
Archaea	Euryarchaeota	Methanomicrobia	Methanosarcinales	Methanotrichaceae	Methanothrix	soehngenii	GP6	3008626	1538.67	3	3	2	1	NC_015416.1	Methanothrix soehngenii GP6, complete sequence	990316
Archaea	Euryarchaeota	Methanomicrobia	Methanosarcinales	Methanotrichaceae	Methanothrix	thermoacetophila	PT	1879471	1527.33	3	2	1	2	NC_008553.1	Methanothrix thermoacetophila PT, complete sequence	349307
Archaea	Euryarchaeota	Methanococci	Methanococcales	Methanocaldococcaceae	Methanotorris	igneus	Kol 5	1854197	1438	2	1	2	0	NC_015562.1	Methanotorris igneus Kol 5, complete sequence	880724
Archaea	Euryarchaeota	Halobacteria	Natrialbales	Natrialbaceae	Natrialba	magadii	ATCC 43099	2065103	1440	3	2	1	2	NC_013922.1-NC_013923.1	Natrialba magadii ATCC 43099, complete sequence.	547559
Archaea	Euryarchaeota	Halobacteria	Natrialbales	Natrialbaceae	Natrinema	pellirubrum	DSM 15624	3790479	1441	3	3	1	2	NC_019962.1	Natrinema pellirubrum DSM 15624, complete sequence	797303
Archaea	Euryarchaeota	Halobacteria	Natrialbales	Natrialbaceae	Natrinema	sp. J7-2		3697626	1442.33	3	2	1	2	NC_018224.1	Natrinema sp. J7-2, complete sequence	406552
Archaea	Euryarchaeota	Halobacteria	Natrialbales	Natrialbaceae	Natronobacterium	gregoryi	SP2	3788356	1440	3	2	1	2	NC_019792.1	Natronobacterium gregoryi SP2, complete sequence	797304
Archaea	Euryarchaeota	Halobacteria	Natrialbales	Natrialbaceae	Natronococcus	occultus	SP4	4013216	1439.67	3	2	2	1	NC_019974.1	Natronococcus occultus SP4, complete sequence	694430
Archaea	Euryarchaeota	Halobacteria	Halobacteriales	Haloarculaceae	Natronomonas	moolapensis	8.8.11	2912573	1435	1	1	1	0	NC_020388.1	Natronomonas moolapensis 8.8.11, complete sequence	268739
Archaea	Euryarchaeota	Halobacteria	Halobacteriales	Haloarculaceae	Natronomonas	pharaonis	DSM 2160	2595221	1435	1	1	0	1	NC_007426.1	Natronomonas pharaonis DSM 2160, complete sequence	348780
Archaea	Thaumarchaeota	Nitrososphaeria	Nitrososphaerales	Nitrososphaeraceae	Nitrososphaera	evergladensis (candidatus)	SR1	2954373	1438	1	1	0	1	NZ_CP007174.1	Candidatus Nitrososphaera evergladensis SR1 chromosome, complete genome	1459636
Archaea	Thaumarchaeota	Nitrososphaeria	Nitrososphaerales	Nitrososphaeraceae	Nitrososphaera	gargensis (candidatus)	Ga9.2	2833868	1438	1	1	0	1	NC_018719.1	Candidatus Nitrososphaera gargensis Ga9.2, complete sequence	1237085
Archaea	Thaumarchaeota	Nitrososphaeria	Nitrososphaerales	Nitrososphaeraceae	Nitrososphaera	viennensis	EN76	2527938	1438	1	1	0	1	NZ_CP007536.1	Nitrososphaera viennensis EN76 chromosome, complete genome	926571
Archaea	Euryarchaeota	Thermococci	Thermococcales	Thermococcaceae	Palaeococcus	pacificus	DY20341	1859370	1442	2	1	1	1	NZ_CP006019.1	Palaeococcus pacificus DY20341 chromosome, complete genome	1343739
Archaea	Candidatus Thermoplasmatota	Thermoplasmata	Thermoplasmatales	Picrophilaceae	Picrophilus	torridus	DSM 9790	1545895	1439	1	1	0	1	NC_005877.1	Picrophilus torridus DSM 9790, complete sequence	263820
Archaea	Crenarchaeota	Thermoprotei	Thermoproteales	Thermoproteaceae	Pyrobaculum	aerophilum	str. IM2	2222430	2181	1	1	1	0	NC_003364.1	Pyrobaculum aerophilum str. IM2, complete sequence	178306
Archaea	Crenarchaeota	Thermoprotei	Thermoproteales	Thermoproteaceae	Pyrobaculum	arsenaticum	DSM 13514	2121076	2180	1	1	0	1	NC_009376.1	Pyrobaculum arsenaticum DSM 13514, complete sequence	340102
Archaea	Crenarchaeota	Thermoprotei	Thermoproteales	Thermoproteaceae	Pyrobaculum	ferrireducens		2467972	2264	1	1	1	0	NC_016645.1	Pyrobaculum ferrireducens strain 1860, complete genome.	1104324
Archaea	Crenarchaeota	Thermoprotei	Thermoproteales	Thermoproteaceae	Pyrobaculum	oguniense	TE7	2436033	2163	1	1	1	0	CP003316.1	Pyrobaculum oguniense TE7, complete genome	698757
Archaea	Euryarchaeota	Thermococci	Thermococcales	Thermococcaceae	Pyrococcus	horikoshii	OT3	1738505	1465	1	1	1	0	NC_000961.1	Pyrococcus horikoshii OT3, complete sequence	70601
Archaea	Euryarchaeota	Thermococci	Thermococcales	Thermococcaceae	Pyrococcus	sp. NA2		1861320	1466	1	1	1	0	NC_015474.1	Pyrococcus sp. NA2, complete sequence	342949
Archaea	Euryarchaeota	Thermococci	Thermococcales	Thermococcaceae	Pyrococcus	sp. ST04		1736885	1465	1	1	1	0	NC_017946.1	Pyrococcus sp. ST04, complete sequence	1183377
Archaea	Euryarchaeota	Thermococci	Thermococcales	Thermococcaceae	Pyrococcus	yayanosii	CH1	1716818	1465	1	1	1	0	NC_015680.1	Pyrococcus yayanosii CH1, complete sequence	529709
Archaea	Crenarchaeota	Thermoprotei	Desulfurococcales	Pyrodictiaceae	Pyrolobus	fumarii	1A	1843267	1544	1	1	0	1	NC_015931.1	Pyrolobus fumarii 1A, complete sequence	694429
Archaea	Crenarchaeota	Thermoprotei	Desulfurococcales	Desulfurococcaceae	Staphylothermus	hellenicus	DSM 12710	1580347	1479	1	1	0	1	NC_014205.1	Staphylothermus hellenicus DSM 12710, complete sequence	591019
Archaea	Crenarchaeota	Thermoprotei	Desulfurococcales	Desulfurococcaceae	Staphylothermus	marinus	F1	1570485	1541	1	1	1	0	NC_009033.1	Staphylothermus marinus F1, complete sequence	399550
Archaea	Crenarchaeota	Thermoprotei	Sulfolobales	Sulfolobaceae	Sulfolobus	acidocaldarius		2238537	1462	5	1	0	5	NZ_CP020360.1-NZ_CP020361.1-NZ_CP020362.1-NZ_CP020363.1-NZ_CP020364.1	Sulfolobus acidocaldarius strain Y14 18-5 chromosome, complete genome	2285
Archaea	Crenarchaeota	Thermoprotei	Sulfolobales	Sulfolobaceae	Sulfolobus	acidocaldarius	DSM 639	2225959	1462	1	1	0	1	NC_007181.1	Sulfolobus acidocaldarius DSM 639, complete sequence	330779
Archaea	Crenarchaeota	Thermoprotei	Sulfolobales	Sulfolobaceae	Sulfolobus	acidocaldarius	N8	2176362	1462	1	1	0	1	NC_020246.1	Sulfolobus acidocaldarius N8, complete sequence	1028566
Archaea	Crenarchaeota	Thermoprotei	Sulfolobales	Sulfolobaceae	Sulfolobus	acidocaldarius	Ron12/I	2223983	1462	1	1	0	1	NC_020247.1	Sulfolobus acidocaldarius Ron12/I, complete sequence	1028567
Archaea	Crenarchaeota	Thermoprotei	Sulfolobales	Sulfolobaceae	Sulfolobus	islandicus	HVE10/4	2655201	1465	1	1	0	1	NC_017275.1	Sulfolobus islandicus HVE10/4, complete sequence	930943
Archaea	Crenarchaeota	Thermoprotei	Sulfolobales	Sulfolobaceae	Sulfolobus	islandicus	L.D.8.5	2722032	1466	1	1	0	1	NC_013769.1	Sulfolobus islandicus L.D.8.5, complete sequence	425944
Archaea	Crenarchaeota	Thermoprotei	Sulfolobales	Sulfolobaceae	Sulfolobus	islandicus	L.S.2.15	2736272	1465	1	1	0	1	NC_012589.1	Sulfolobus islandicus L.S.2.15, complete sequence	429572
Archaea	Crenarchaeota	Thermoprotei	Sulfolobales	Sulfolobaceae	Sulfolobus	islandicus	LAL14/1	2465177	1465	1	1	0	1	NC_021058.1	Sulfolobus islandicus LAL14/1, complete sequence	1241935
Archaea	Crenarchaeota	Thermoprotei	Sulfolobales	Sulfolobaceae	Sulfolobus	islandicus	M.14.25	2608832	1465	1	1	0	1	NC_012588.1	Sulfolobus islandicus M.14.25, complete sequence	427317
Archaea	Crenarchaeota	Thermoprotei	Sulfolobales	Sulfolobaceae	Sulfolobus	islandicus	M.16.27	2692402	1465	1	1	0	1	NC_012632.1	Sulfolobus islandicus M.16.27, complete sequence	427318
Archaea	Crenarchaeota	Thermoprotei	Sulfolobales	Sulfolobaceae	Sulfolobus	islandicus	M.16.4	2586647	1465	1	1	0	1	NC_012726.1	Sulfolobus islandicus M.16.4, complete sequence	426118
Archaea	Crenarchaeota	Thermoprotei	Sulfolobales	Sulfolobaceae	Sulfolobus	islandicus	REY15A	2522992	1465	1	1	0	1	NC_017276.1	Sulfolobus islandicus REY15A, complete sequence	930945
Archaea	Crenarchaeota	Thermoprotei	Sulfolobales	Sulfolobaceae	Sulfolobus	islandicus	Y.G.57.14	2702058	1465	1	1	0	1	NC_012622.1	Sulfolobus islandicus Y.G.57.14, complete sequence	439386
Archaea	Crenarchaeota	Thermoprotei	Sulfolobales	Sulfolobaceae	Sulfolobus	islandicus	Y.N.15.51	2812165	1465	1	1	1	0	NC_012623.1	Sulfolobus islandicus Y.N.15.51, complete sequence	419942
Archaea	Euryarchaeota	Thermococci	Thermococcales	Thermococcaceae	Thermococcus	barophilus	MP	2010078	1468	1	1	1	0	NC_014804.1	Thermococcus barophilus MP, complete sequence	391623
Archaea	Euryarchaeota	Thermococci	Thermococcales	Thermococcaceae	Thermococcus	barophilus		2388527	1468	1	1	1	0	NZ_CP013050.1	Thermococcus barophilus strain CH5, complete genome.	55802
Archaea	Euryarchaeota	Thermococci	Thermococcales	Thermococcaceae	Thermococcus	cleftensis		1950313	1455	1	1	1	0	NC_018015.1	Thermococcus cleftensis strain CL1, complete genome.	163003
Archaea	Euryarchaeota	Thermococci	Thermococcales	Thermococcaceae	Thermococcus	eurythermalis		2122535	1456	1	1	0	1	NZ_CP008887.1	Thermococcus eurythermalis strain A501 chromosome, complete genome	1505907
Archaea	Euryarchaeota	Thermococci	Thermococcales	Thermococcaceae	Thermococcus	gammatolerans	EJ3	2045438	1457	1	1	0	1	NC_012804.1	Thermococcus gammatolerans EJ3, complete sequence	593117
Archaea	Euryarchaeota	Thermococci	Thermococcales	Thermococcaceae	Thermococcus	litoralis	DSM 5473	2215172	1453	1	1	0	1	NC_022084.1	Thermococcus litoralis DSM 5473, complete sequence	523849
Archaea	Euryarchaeota	Thermococci	Thermococcales	Thermococcaceae	Thermococcus	onnurineus	NA1	1847607	1455	1	1	0	1	NC_011529.1	Thermococcus onnurineus NA1, complete sequence	523850
Archaea	Euryarchaeota	Thermococci	Thermococcales	Thermococcaceae	Thermococcus	paralvinellae		1957742	1463	1	1	0	1	NZ_CP006965.1	Thermococcus paralvinellae strain ES1 chromosome, complete genome	582419
Archaea	Euryarchaeota	Thermococci	Thermococcales	Thermococcaceae	Thermococcus	sibiricus	MM 739	1845800	1454	1	1	1	0	NC_012883.1	Thermococcus sibiricus MM 739, complete sequence	604354
Archaea	Euryarchaeota	Thermococci	Thermococcales	Thermococcaceae	Thermococcus	sp. 4557		2011320	1454	1	1	1	0	NC_015865.1	Thermococcus sp. 4557, complete sequence	1042877
Archaea	Crenarchaeota	Thermoprotei	Thermoproteales	Thermofilaceae	Thermofilum	pendens	Hrk 5	1781889	1469	1	1	0	1	NC_008698.1	Thermofilum pendens Hrk 5, complete sequence	368408
Archaea	Crenarchaeota	Thermoprotei	Desulfurococcales	Desulfurococcaceae	Thermogladius	calderae	1633	1356318	1468	1	1	1	0	NC_017954.1	Thermogladius calderae 1633, complete sequence	1184251
Archaea	Candidatus Thermoplasmatota	Thermoplasmata	Thermoplasmatales	Thermoplasmataceae	Thermoplasma	volcanium	GSS1	1584804	1439	1	1	0	1	NC_002689.2	Thermoplasma volcanium GSS1, complete sequence	273116
Archaea	Crenarchaeota	Thermoprotei	Thermoproteales	Thermoproteaceae	Thermoproteus	tenax	Kra 1	1841542	1473	1	1	1	0	NC_016070.1	Thermoproteus tenax Kra 1, complete sequence	768679
Archaea	Crenarchaeota	Thermoprotei	Thermoproteales	Thermoproteaceae	Thermoproteus	uzoniensis	768-20	1936063	1474	1	1	0	1	NC_015315.1	Thermoproteus uzoniensis 768-20, complete sequence	999630
Archaea	Crenarchaeota	Thermoprotei	Thermoproteales	Thermoproteaceae	Vulcanisaeta	distributa	DSM 14429	2374137	1480	1	1	0	1	NC_014537.1	Vulcanisaeta distributa DSM 14429, complete sequence	572478
