# Supplementary material for: Impact of 16S rRNA Gene Redundancy and Primer Pair Selection on the Quantification and Classification of Oral Microbiota in Next-Generation Sequencing
Source: Microbiol Spectr. 2023 Feb 13;11(2):e04398-22. doi: 10.1128/spectrum.04398-22 (PMC10101033; doi:10.1128/spectrum.04398-22)
Supplement: Supplemental file 7 — Table S6. Download spectrum.04398-22-s0007.xlsx, XLSX file, 0.07 MB [file spectrum.04398-22-s0007.xlsx]

## Sheet: Titles.Abreviatures
Table S6. Overestimation factors of bacterial and archaeal species using the bacterial and archaeal primer pairs.
Table S6.1. Overestimation factor of both bacterial and archaeal species using the bacterial and archaeal primer pairs.
Table S6.2. Overestimation factor of bacterial species using the bacterial and archaeal primer pairs.
Table S6.3. Overestimation factor of archaeal species using the bacterial and archaeal primer pairs.
Table S6.4. Overestimation factor based on matching amplicons of both bacterial and archaeal species using the bacterial and archaeal primer pairs.
Table S6.5. Overestimation factor based on matching amplicons of bacterial species using the bacterial and archaeal primer pairs.
Table S6.6. Overestimation factor based on matching amplicons of archaeal species using the bacterial and archaeal primer pairs.
The overestimation of abundance at the species level (the overestimation factor -OF-) represented for each species the combination of the number of copies of the 16S rRNA gene amplicons and the number of matching amplicons. The overestimation factor (OF) of each species was divided by the number of gene copies, resulting in OF caused by the presence of matching amplicons (OF-MA). The calculation …
The species included in the table were those that presented at least one matching amplicon in any of the 39 primer pairs tested.
ALC	Amplicon length category
bps	Base pairs
F	Forward
KP	Klindworth primer
L	Long mean amplicon length category, >600 base pairs
M	Medium mean amplicon length category, 301-600 base pairs
Max	Maximum
Min	Minimum
Num_genes	Number of genes
OF	Overestimation factor
OF-MA	Overestimation factor with matching amplicons
OP	Oral primer
R	Reverse
S	Short mean amplicon length category, 100-300 base pairs

## Sheet: Table S6.1
								Primer pairs peviously selected due to their coverage									Most used primer pairs
						ALC		S			M			L			S
						Min mean OF	3.78981
						Max mean OF	13.1656
						Mean OF	3.47771	4.90446	6.68153	13.1656	4.18471	3.96815	6.1465	3.78981	3.89809	4.13376	6.56688
						Cumulative OF	546	770	1049	2067	657	623	965	595	612	649	1031
Superkingdom	Phyla	Class	Order	Family	Genera	Species	Num_genes	OP_F114_KP_R002	KP_F020_KP_R032	OP_F066_OP_R073	OP_F114_KP_R031	OP_F114_OP_R073	KP_F020_OP_R073	OP_F114_OP_R121	KP_F020_OP_R121	OP_F066_OP_R121	KP_F078_OP_R010
Bacteria	Proteobacteria	Betaproteobacteria	Burkholderiales	Alcaligenaceae	Achromobacter	xylosoxidans	3	3	3	6	3	3	3	3	3	3	3
Bacteria	Proteobacteria	Betaproteobacteria	Burkholderiales	Comamonadaceae	Acidovorax	ebreus	3	3	3	5	3	3	3	3	3	3	3
Bacteria	Proteobacteria	Gammaproteobacteria	Pseudomonadales	Moraxellaceae	Acinetobacter	baumannii	6	6	6	19	6	6	6	6	6	12	6
Bacteria	Proteobacteria	Gammaproteobacteria	Pseudomonadales	Moraxellaceae	Acinetobacter	johnsonii	7	7	7	19	7	7	7	7	7	7	7
Bacteria	Proteobacteria	Gammaproteobacteria	Pseudomonadales	Moraxellaceae	Acinetobacter	junii	6	6	6	19	6	6	6	6	6	12	6
Bacteria	Actinobacteria	Actinomycetia	Actinomycetales	Actinomycetaceae	Actinomyces	oris	3	3	9	9	3	3	9	3	6	6	9
Bacteria	Actinobacteria	Actinomycetia	Actinomycetales	Actinomycetaceae	Actinomyces	sp. oral taxon 169	3	3	9	9	3	3	9	3	3	3	9
Bacteria	Actinobacteria	Actinomycetia	Actinomycetales	Actinomycetaceae	Actinomyces	sp. oral taxon 171	3	3	9	9	3	3	9	3	6	6	9
Bacteria	Proteobacteria	Alphaproteobacteria	Hyphomicrobiales	Rhizobiaceae	Agrobacterium	fabrum	4	4	4	7	4	4	4	4	4	4	4
Bacteria	Proteobacteria	Alphaproteobacteria	Hyphomicrobiales	Rhizobiaceae	Agrobacterium	radiobacter	3	3	3	7	3	3	3	3	3	3	3
Bacteria	Firmicutes	Bacilli	Bacillales	Bacillaceae	Bacillus	subtilis	9	9	9	65	9	9	9	9	9	9	9
Bacteria	Actinobacteria	Actinomycetia	Bifidobacteriales	Bifidobacteriaceae	Bifidobacterium	breve	3	3	7	11	3	3	7	3	3	3	7
Bacteria	Actinobacteria	Actinomycetia	Bifidobacteriales	Bifidobacteriaceae	Bifidobacterium	dentium	4	4	4	11	4	4	4	4	4	4	4
Bacteria	Actinobacteria	Actinomycetia	Bifidobacteriales	Bifidobacteriaceae	Bifidobacterium	longum	4	4	7	11	4	4	7	4	4	4	7
Bacteria	Proteobacteria	Betaproteobacteria	Burkholderiales	Alcaligenaceae	Bordetella	pertussis	3	3	3	6	3	3	3	3	3	3	3
Bacteria	Proteobacteria	Betaproteobacteria	Burkholderiales	Burkholderiaceae	Burkholderia	cepacia	2	2	2	6	2	2	2	2	2	2	2
Bacteria	Proteobacteria	Epsilonproteobacteria	Campylobacterales	Campylobacteraceae	Campylobacter	concisus	3	3	3	6	3	3	3	3	3	3	3
Bacteria	Proteobacteria	Epsilonproteobacteria	Campylobacterales	Campylobacteraceae	Campylobacter	curvus	3	3	3	6	3	3	3	3	3	3	3
Bacteria	Bacteroidetes	Flavobacteriia	Flavobacteriales	Flavobacteriaceae	Capnocytophaga	ochracea	4	4	4	8	4	4	4	4	4	4	4
Bacteria	Bacteroidetes	Flavobacteriia	Flavobacteriales	Flavobacteriaceae	Capnocytophaga	sp. oral taxon 323	4	4	4	8	4	4	4	4	4	4	4
Bacteria	Actinobacteria	Actinomycetia	Corynebacteriales	Corynebacteriaceae	Corynebacterium	kroppenstedtii	3	3	3	8	3	3	3	3	3	3	3
Bacteria	Actinobacteria	Actinomycetia	Corynebacteriales	Corynebacteriaceae	Corynebacterium	simulans	4	4	8	12	4	4	8	4	4	4	8
Bacteria	Actinobacteria	Actinomycetia	Corynebacteriales	Corynebacteriaceae	Corynebacterium	singulare	4	4	4	12	4	4	4	4	4	4	4
Bacteria	Actinobacteria	Actinomycetia	Corynebacteriales	Corynebacteriaceae	Corynebacterium	sp. ATCC 6931	5	5	5	8	5	5	5	5	5	5	5
Bacteria	Actinobacteria	Actinomycetia	Corynebacteriales	Corynebacteriaceae	Corynebacterium	striatum	4	4	8	12	4	4	8	4	4	4	8
Bacteria	Proteobacteria	Gammaproteobacteria	Enterobacterales	Enterobacteriaceae	Cronobacter	malonaticus	7	14	14	29	14	14	14	14	14	14	14
Bacteria	Proteobacteria	Gammaproteobacteria	Enterobacterales	Enterobacteriaceae	Cronobacter	sakazakii	7	14	14	29	14	14	14	14	14	14	14
Bacteria	Actinobacteria	Actinomycetia	Propionibacteriales	Propionibacteriaceae	Cutibacterium	acnes	3	3	3	6	3	3	3	3	3	3	3
Bacteria	Proteobacteria	Gammaproteobacteria	Enterobacterales	Enterobacteriaceae	Escherichia	coli	7	7	7	29	7	7	7	7	7	7	7
Bacteria	Fusobacteria	Fusobacteriia	Fusobacteriales	Fusobacteriaceae	Fusobacterium	hwasookii	5	9	5	9	5	5	5	5	5	9	5
Bacteria	Fusobacteria	Fusobacteriia	Fusobacteriales	Fusobacteriaceae	Fusobacterium	nucleatum	4	9	4	9	4	4	4	4	4	9	4
Bacteria	Proteobacteria	Gammaproteobacteria	Pasteurellales	Pasteurellaceae	Haemophilus	influenzae	6	6	12	6	6	6	6	6	6	6	12
Bacteria	Proteobacteria	Gammaproteobacteria	Pasteurellales	Pasteurellaceae	Haemophilus	parainfluenzae	6	6	6	6	6	6	6	6	6	6	6
Bacteria	Proteobacteria	Gammaproteobacteria	Pasteurellales	Pasteurellaceae	Haemophilus	sp. oral taxon 036	6	6	12	6	6	6	6	6	6	6	12
Bacteria	Proteobacteria	Gammaproteobacteria	Enterobacterales	Enterobacteriaceae	Klebsiella	aerogenes	8	8	24	29	8	8	8	8	8	8	24
Bacteria	Proteobacteria	Gammaproteobacteria	Enterobacterales	Enterobacteriaceae	Klebsiella	pneumoniae	8	16	24	8	16	8	8	8	8	8	24
Bacteria	Proteobacteria	Gammaproteobacteria	Enterobacterales	Enterobacteriaceae	Klebsiella	variicola	8	16	24	15	16	8	8	8	8	8	24
Bacteria	Actinobacteria	Actinomycetia	Micrococcales	Micrococcaceae	Kocuria	palustris	3	3	3	9	3	3	3	3	3	3	3
Bacteria	Firmicutes	Bacilli	Lactobacillales	Lactobacillaceae	Lacticaseibacillus	paracasei	5	10	5	10	5	5	5	5	5	10	5
Bacteria	Firmicutes	Bacilli	Lactobacillales	Lactobacillaceae	Lacticaseibacillus	rhamnosus	5	10	5	10	5	5	5	5	5	10	5
Bacteria	Firmicutes	Bacilli	Lactobacillales	Lactobacillaceae	Lactobacillus	acidophilus	4	4	4	19	4	4	4	4	4	4	4
Bacteria	Firmicutes	Bacilli	Lactobacillales	Lactobacillaceae	Lactobacillus	amylovorus	4	4	4	19	4	4	4	4	4	4	4
Bacteria	Firmicutes	Bacilli	Lactobacillales	Lactobacillaceae	Lactobacillus	gasseri	6	6	11	19	6	6	11	6	6	6	11
Bacteria	Firmicutes	Bacilli	Lactobacillales	Lactobacillaceae	Lactobacillus	johnsonii	5	5	11	19	5	5	11	5	5	5	11
Bacteria	Firmicutes	Bacilli	Lactobacillales	Lactobacillaceae	Lentilactobacillus	buchneri	5	5	5	10	5	5	5	5	5	5	5
Bacteria	Fusobacteria	Fusobacteriia	Fusobacteriales	Leptotrichiaceae	Leptotrichia	buccalis	5	5	5	10	5	5	5	5	5	5	5
Bacteria	Fusobacteria	Fusobacteriia	Fusobacteriales	Leptotrichiaceae	Leptotrichia	sp. oral taxon 498	5	5	5	10	5	5	5	5	5	5	5
Bacteria	Firmicutes	Bacilli	Lactobacillales	Lactobacillaceae	Levilactobacillus	brevis	5	5	5	10	5	5	5	5	5	5	5
Bacteria	Firmicutes	Bacilli	Lactobacillales	Lactobacillaceae	Limosilactobacillus	fermentum	5	5	5	11	5	5	5	5	5	5	5
Bacteria	Firmicutes	Bacilli	Lactobacillales	Lactobacillaceae	Limosilactobacillus	reuteri	6	6	6	11	6	6	6	6	6	6	6
Bacteria	Firmicutes	Bacilli	Bacillales	Listeriaceae	Listeria	monocytogenes	6	6	6	65	6	6	6	6	6	6	6
Bacteria	Actinobacteria	Actinomycetia	Corynebacteriales	Mycobacteriaceae	Mycobacterium	leprae	1	1	1	4	1	1	1	1	1	1	1
Bacteria	Actinobacteria	Actinomycetia	Corynebacteriales	Mycobacteriaceae	Mycobacterium	tuberculosis	1	1	1	4	1	1	1	1	1	1	1
Bacteria	Actinobacteria	Actinomycetia	Corynebacteriales	Mycobacteriaceae	Mycolicibacterium	neoaurum	2	2	2	4	2	2	2	2	2	2	2
Bacteria	Tenericutes	Mollicutes	Mycoplasmatales	Mycoplasmataceae	Mycoplasma	genitalium	1	1	1	1	1	1	1	1	1	1	1
Bacteria	Tenericutes	Mollicutes	Mycoplasmatales	Mycoplasmataceae	Mycoplasma	pneumoniae	1	1	1	1	1	1	1	1	1	1	1
Bacteria	Proteobacteria	Betaproteobacteria	Neisseriales	Neisseriaceae	Neisseria	gonorrhoeae	4	4	4	8	4	4	4	4	4	4	4
Bacteria	Proteobacteria	Betaproteobacteria	Neisseriales	Neisseriaceae	Neisseria	meningitidis	4	4	4	8	4	4	4	4	4	4	4
Bacteria	Actinobacteria	Actinomycetia	Propionibacteriales	Propionibacteriaceae	Propionibacterium	sp. oral taxon 193	3	3	3	6	3	3	3	3	3	3	3
Bacteria	Proteobacteria	Gammaproteobacteria	Pseudomonadales	Pseudomonadaceae	Pseudomonas	aeruginosa	4	8	4	4	4	4	4	4	4	4	4
Bacteria	Proteobacteria	Gammaproteobacteria	Pseudomonadales	Pseudomonadaceae	Pseudomonas	fluorescens	6	11	6	11	6	6	6	6	6	6	6
Bacteria	Proteobacteria	Gammaproteobacteria	Pseudomonadales	Pseudomonadaceae	Pseudomonas	protegens	5	11	5	11	5	5	5	5	5	5	5
Bacteria	Proteobacteria	Gammaproteobacteria	Pseudomonadales	Pseudomonadaceae	Pseudomonas	stutzeri	4	8	4	4	4	4	4	4	4	4	4
Bacteria	Proteobacteria	Betaproteobacteria	Burkholderiales	Burkholderiaceae	Ralstonia	pickettii	4	4	4	6	4	4	4	4	4	4	4
Bacteria	Actinobacteria	Actinomycetia	Micrococcales	Micrococcaceae	Rothia	dentocariosa	3	3	3	9	3	3	3	3	3	3	3
Bacteria	Actinobacteria	Actinomycetia	Micrococcales	Micrococcaceae	Rothia	mucilaginosa	3	3	3	9	3	3	3	3	3	3	3
Bacteria	Actinobacteria	Actinomycetia	Actinomycetales	Actinomycetaceae	Schaalia	meyeri	3	3	3	6	3	3	3	3	3	3	3
Bacteria	Actinobacteria	Actinomycetia	Actinomycetales	Actinomycetaceae	Schaalia	odontolytica	3	3	3	6	3	3	3	3	3	3	3
Bacteria	Firmicutes	Negativicutes	Selenomonadales	Selenomonadaceae	Selenomonas	sp. oral taxon 478	4	4	4	8	4	4	4	4	4	4	4
Bacteria	Firmicutes	Negativicutes	Selenomonadales	Selenomonadaceae	Selenomonas	sp. oral taxon 920	4	4	4	8	4	4	4	4	4	4	4
Bacteria	Proteobacteria	Gammaproteobacteria	Enterobacterales	Yersiniaceae	Serratia	marcescens	7	7	7	15	7	7	7	7	7	7	7
Bacteria	Firmicutes	Bacilli	Bacillales	Staphylococcaceae	Staphylococcus	aureus	5	5	39	65	5	5	39	5	11	11	39
Bacteria	Firmicutes	Bacilli	Bacillales	Staphylococcaceae	Staphylococcus	capitis	6	6	39	65	6	6	39	6	6	6	39
Bacteria	Firmicutes	Bacilli	Bacillales	Staphylococcaceae	Staphylococcus	epidermidis	6	6	39	65	6	6	39	6	6	6	39
Bacteria	Firmicutes	Bacilli	Bacillales	Staphylococcaceae	Staphylococcus	haemolyticus	6	6	39	65	6	6	39	6	11	11	39
Bacteria	Firmicutes	Bacilli	Bacillales	Staphylococcaceae	Staphylococcus	lugdunensis	6	6	39	65	6	6	39	6	6	6	39
Bacteria	Firmicutes	Bacilli	Bacillales	Staphylococcaceae	Staphylococcus	pasteuri	5	10	39	65	10	10	39	10	10	10	39
Bacteria	Firmicutes	Bacilli	Bacillales	Staphylococcaceae	Staphylococcus	pettenkoferi	6	6	6	65	6	6	6	6	6	6	6
Bacteria	Firmicutes	Bacilli	Bacillales	Staphylococcaceae	Staphylococcus	schleiferi	5	5	5	65	5	5	5	5	5	5	5
Bacteria	Firmicutes	Bacilli	Bacillales	Staphylococcaceae	Staphylococcus	warneri	5	10	39	65	10	10	39	10	10	10	39
Bacteria	Firmicutes	Bacilli	Lactobacillales	Streptococcaceae	Streptococcus	agalactiae	7	7	7	15	7	7	7	7	7	7	7
Bacteria	Firmicutes	Bacilli	Lactobacillales	Streptococcaceae	Streptococcus	anginosus	4	8	4	12	4	4	4	4	4	4	4
Bacteria	Firmicutes	Bacilli	Lactobacillales	Streptococcaceae	Streptococcus	constellatus	4	4	4	12	4	4	4	4	4	4	4
Bacteria	Firmicutes	Bacilli	Lactobacillales	Streptococcaceae	Streptococcus	cristatus	4	8	4	4	4	4	4	4	4	4	4
Bacteria	Firmicutes	Bacilli	Lactobacillales	Streptococcaceae	Streptococcus	gordonii	4	4	4	15	4	4	4	4	4	4	4
Bacteria	Firmicutes	Bacilli	Lactobacillales	Streptococcaceae	Streptococcus	intermedius	4	8	4	12	4	4	4	4	4	4	4
Bacteria	Firmicutes	Bacilli	Lactobacillales	Streptococcaceae	Streptococcus	mitis	4	16	12	8	12	8	8	8	8	8	12
Bacteria	Firmicutes	Bacilli	Lactobacillales	Streptococcaceae	Streptococcus	oralis	4	16	12	8	12	8	8	8	8	8	12
Bacteria	Firmicutes	Bacilli	Lactobacillales	Streptococcaceae	Streptococcus	parasanguinis	4	4	4	4	4	4	4	4	4	4	4
Bacteria	Firmicutes	Bacilli	Lactobacillales	Streptococcaceae	Streptococcus	pneumoniae	4	16	4	4	4	4	4	4	4	4	4
Bacteria	Firmicutes	Bacilli	Lactobacillales	Streptococcaceae	Streptococcus	pyogenes	6	6	6	6	6	6	6	6	6	6	6
Bacteria	Firmicutes	Bacilli	Lactobacillales	Streptococcaceae	Streptococcus	salivarius	6	6	12	12	6	6	12	6	6	6	12
Bacteria	Firmicutes	Bacilli	Lactobacillales	Streptococcaceae	Streptococcus	sanguinis	4	8	4	15	4	4	4	4	4	4	4
Bacteria	Firmicutes	Bacilli	Lactobacillales	Streptococcaceae	Streptococcus	sp. oral taxon 431	4	16	12	4	12	4	4	4	4	4	12
Bacteria	Firmicutes	Bacilli	Lactobacillales	Streptococcaceae	Streptococcus	thermophilus	6	6	12	12	6	6	12	6	6	6	12
Bacteria	Bacteroidetes	Bacteroidia	Bacteroidales	Tannerellaceae	Tannerella	forsythia	2	2	2	4	2	2	2	2	2	2	2
Bacteria	Bacteroidetes	Bacteroidia	Bacteroidales	Tannerellaceae	Tannerella	sp. oral taxon HOT-286	2	2	2	4	2	2	2	2	2	2	2
Bacteria	Spirochaetes	Spirochaetia	Spirochaetales	Spirochaetaceae	Treponema	denticola	2	2	2	2	2	2	2	2	2	2	2
Bacteria	Spirochaetes	Spirochaetia	Spirochaetales	Spirochaetaceae	Treponema	putidum	2	2	2	2	2	2	2	2	2	2	2
Bacteria	Proteobacteria	Betaproteobacteria	Burkholderiales	Comamonadaceae	Variovorax	paradoxus	2	2	2	5	2	2	2	2	2	2	2
Archaea	Crenarchaeota	Thermoprotei	Desulfurococcales	Desulfurococcaceae	Aeropyrum	camini	1	2	2	1	2	1	1	1	1	1	1
Archaea	Crenarchaeota	Thermoprotei	Desulfurococcales	Desulfurococcaceae	Aeropyrum	pernix	1	2	2	1	2	1	1	1	1	1	1
Archaea	Crenarchaeota	Thermoprotei	Desulfurococcales	Desulfurococcaceae	Desulfurococcus	amylolyticus	1	2	1	1	1	1	1	1	1	1	1
Archaea	Crenarchaeota	Thermoprotei	Desulfurococcales	Desulfurococcaceae	Desulfurococcus	mucosus	1	2	1	2	1	1	1	1	1	1	1
Archaea	Euryarchaeota	Halobacteria	Halobacteriales	Haloarculaceae	Haloarcula	hispanica	3	9	9	9	6	6	9	3	3	6	9
Archaea	Euryarchaeota	Halobacteria	Halobacteriales	Haloarculaceae	Haloarcula	marismortui	3	9	9	9	3	3	9	3	3	3	9
Archaea	Euryarchaeota	Halobacteria	Halobacteriales	Haloarculaceae	Haloarcula	sp. CBA1115	3	9	9	9	6	6	9	3	3	6	9
Archaea	Euryarchaeota	Halobacteria	Halobacteriales	Haloarculaceae	Halomicrobium	mukohataei	3	5	5	5	5	5	5	5	5	5	5
Archaea	Euryarchaeota	Halobacteria	Halobacteriales	Haloarculaceae	Halomicrobium	sp. ZPS1	2	5	5	5	5	5	5	5	5	5	5
Archaea	Euryarchaeota	Halobacteria	Natrialbales	Natrialbaceae	Halopiger	xanaduensis	3	3	3	6	3	3	3	3	3	3	3
Archaea	Euryarchaeota	Halobacteria	Halobacteriales	Haloarculaceae	Halorhabdus	tiamatea	1	1	1	2	1	1	1	1	1	1	1
Archaea	Euryarchaeota	Halobacteria	Halobacteriales	Haloarculaceae	Halorhabdus	utahensis	1	1	1	2	1	1	1	1	1	1	1
Archaea	Euryarchaeota	Halobacteria	Natrialbales	Natrialbaceae	Halostagnicola	larsenii	2	2	2	8	2	2	2	2	2	2	2
Archaea	Euryarchaeota	Halobacteria	Natrialbales	Natrialbaceae	Haloterrigena	turkmenica	3	3	3	8	3	3	3	3	3	3	3
Archaea	Euryarchaeota	Methanococci	Methanococcales	Methanocaldococcaceae	Methanocaldococcus	bathoardescens	2	4	4	4	2	2	4	2	2	2	4
Archaea	Euryarchaeota	Methanococci	Methanococcales	Methanocaldococcaceae	Methanocaldococcus	fervens	2	2	4	4	2	2	4	2	2	2	4
Archaea	Euryarchaeota	Methanococci	Methanococcales	Methanocaldococcaceae	Methanocaldococcus	jannaschii	2	2	4	6	2	2	4	2	2	2	4
Archaea	Euryarchaeota	Methanococci	Methanococcales	Methanocaldococcaceae	Methanocaldococcus	sp. FS406-22	2	4	4	6	2	2	4	2	2	2	4
Archaea	Euryarchaeota	Methanococci	Methanococcales	Methanocaldococcaceae	Methanocaldococcus	vulcanius	2	2	2	6	2	2	2	2	2	2	2
Archaea	Euryarchaeota	Methanomicrobia	Methanosarcinales	Methanosarcinaceae	Methanococcoides	burtonii	3	3	6	3	3	3	3	3	3	3	6
Archaea	Euryarchaeota	Methanomicrobia	Methanosarcinales	Methanosarcinaceae	Methanococcoides	methylutens	3	3	6	3	3	3	3	3	3	3	6
Archaea	Euryarchaeota	Methanomicrobia	Methanosarcinales	Methanosarcinaceae	Methanosarcina	acetivorans	3	6	9	30	3	3	9	3	3	3	9
Archaea	Euryarchaeota	Methanomicrobia	Methanosarcinales	Methanosarcinaceae	Methanosarcina	barkeri	3	9	12	3	3	3	12	3	3	3	12
Archaea	Euryarchaeota	Methanomicrobia	Methanosarcinales	Methanosarcinaceae	Methanosarcina	horonobensis	3	6	12	30	6	6	12	3	3	3	12
Archaea	Euryarchaeota	Methanomicrobia	Methanosarcinales	Methanosarcinaceae	Methanosarcina	lacustris	3	3	3	30	3	3	3	3	3	3	3
Archaea	Euryarchaeota	Methanomicrobia	Methanosarcinales	Methanosarcinaceae	Methanosarcina	mazei	3	3	12	30	3	3	12	3	3	3	12
Archaea	Euryarchaeota	Methanomicrobia	Methanosarcinales	Methanosarcinaceae	Methanosarcina	siciliae	3	6	12	30	6	6	12	3	3	3	12
Archaea	Euryarchaeota	Methanomicrobia	Methanosarcinales	Methanosarcinaceae	Methanosarcina	sp. Kolksee	3	9	9	30	6	6	9	6	6	6	9
Archaea	Euryarchaeota	Methanomicrobia	Methanosarcinales	Methanosarcinaceae	Methanosarcina	sp. WH1	3	6	6	30	6	6	6	6	6	6	6
Archaea	Euryarchaeota	Methanomicrobia	Methanosarcinales	Methanosarcinaceae	Methanosarcina	sp. WWM596	3	6	6	30	6	6	6	6	6	6	6
Archaea	Euryarchaeota	Methanomicrobia	Methanosarcinales	Methanosarcinaceae	Methanosarcina	thermophila	3	3	3	30	3	3	3	3	3	3	3
Archaea	Euryarchaeota	Methanomicrobia	Methanosarcinales	Methanosarcinaceae	Methanosarcina	vacuolata	3	9	9	30	6	6	9	6	6	6	9
Archaea	Euryarchaeota	Halobacteria	Natrialbales	Natrialbaceae	Natrialba	magadii	3	3	3	8	3	3	3	3	3	3	3
Archaea	Euryarchaeota	Halobacteria	Natrialbales	Natrialbaceae	Natrinema	sp. J7-2	3	3	3	6	3	3	3	3	3	3	3
Archaea	Euryarchaeota	Halobacteria	Halobacteriales	Haloarculaceae	Natronomonas	moolapensis	1	1	1	2	1	1	1	1	1	1	1
Archaea	Euryarchaeota	Halobacteria	Halobacteriales	Haloarculaceae	Natronomonas	pharaonis	1	1	1	2	1	1	1	1	1	1	1
Archaea	Thaumarchaeota	Nitrososphaeria	Nitrososphaerales	Nitrososphaeraceae	Nitrososphaera	evergladensis (candidatus)	1	2	2	2	2	2	2	1	1	1	1
Archaea	Thaumarchaeota	Nitrososphaeria	Nitrososphaerales	Nitrososphaeraceae	Nitrososphaera	viennensis	1	2	2	2	2	2	2	1	1	1	1
Archaea	Crenarchaeota	Thermoprotei	Thermoproteales	Thermoproteaceae	Pyrobaculum	aerophilum	1	1	1	2	1	1	1	1	1	1	1
Archaea	Crenarchaeota	Thermoprotei	Thermoproteales	Thermoproteaceae	Pyrobaculum	arsenaticum	1	1	1	2	1	1	1	1	1	1	1
Archaea	Crenarchaeota	Thermoprotei	Thermoproteales	Thermoproteaceae	Pyrobaculum	ferrireducens	1	1	1	2	1	1	1	1	1	1	1
Archaea	Crenarchaeota	Thermoprotei	Thermoproteales	Thermoproteaceae	Pyrobaculum	oguniense	1	1	1	2	1	1	1	1	1	1	1
Archaea	Euryarchaeota	Thermococci	Thermococcales	Thermococcaceae	Pyrococcus	horikoshii	1	4	4	4	4	4	4	1	1	1	1
Archaea	Euryarchaeota	Thermococci	Thermococcales	Thermococcaceae	Pyrococcus	sp. NA2	1	4	4	4	4	4	4	1	1	1	1
Archaea	Euryarchaeota	Thermococci	Thermococcales	Thermococcaceae	Pyrococcus	sp. ST04	1	4	4	4	4	4	4	1	1	1	1
Archaea	Euryarchaeota	Thermococci	Thermococcales	Thermococcaceae	Pyrococcus	yayanosii	1	4	4	4	4	4	4	1	1	1	1
Archaea	Crenarchaeota	Thermoprotei	Desulfurococcales	Desulfurococcaceae	Staphylothermus	hellenicus	1	1	1	2	1	1	1	1	1	1	1
Archaea	Crenarchaeota	Thermoprotei	Desulfurococcales	Desulfurococcaceae	Staphylothermus	marinus	1	1	1	2	1	1	1	1	1	1	1
Archaea	Euryarchaeota	Thermococci	Thermococcales	Thermococcaceae	Thermococcus	barophilus	1	2	2	2	2	2	2	1	1	1	1
Archaea	Euryarchaeota	Thermococci	Thermococcales	Thermococcaceae	Thermococcus	cleftensis	1	1	1	4	1	1	1	1	1	1	1
Archaea	Euryarchaeota	Thermococci	Thermococcales	Thermococcaceae	Thermococcus	gammatolerans	1	1	1	4	1	1	1	1	1	1	1
Archaea	Euryarchaeota	Thermococci	Thermococcales	Thermococcaceae	Thermococcus	onnurineus	1	1	1	4	1	1	1	1	1	1	1
Archaea	Euryarchaeota	Thermococci	Thermococcales	Thermococcaceae	Thermococcus	paralvinellae	1	2	2	2	2	2	2	1	1	1	1
Archaea	Euryarchaeota	Thermococci	Thermococcales	Thermococcaceae	Thermococcus	sp. 4557	1	1	1	4	1	1	1	1	1	1	1
Archaea	Crenarchaeota	Thermoprotei	Desulfurococcales	Desulfurococcaceae	Thermogladius	calderae	1	1	1	2	1	1	1	1	1	1	1
Archaea	Crenarchaeota	Thermoprotei	Thermoproteales	Thermoproteaceae	Thermoproteus	tenax	1	2	1	1	1	1	1	1	1	1	1
Archaea	Crenarchaeota	Thermoprotei	Thermoproteales	Thermoproteaceae	Thermoproteus	uzoniensis	1	2	1	1	1	1	1	1	1	1	1

## Sheet: Table S6.2
								Primer pairs peviously selected due to their coverage									Most used primer pairs
						ALC		S			M			L			S
						Min mean OF	4.72
						Max mean OF	15.9
						Mean OF	4.4	5.82	8.28	15.9	5.04	4.72	7.52	4.72	4.89	5.2	8.28
						Cumulative OF	440	582	828	1590	504	472	752	472	489	520	828
Superkingdom	Phyla	Class	Order	Family	Genera	Species	Num_genes	OP_F114_KP_R002	KP_F020_KP_R032	OP_F066_OP_R073	OP_F114_KP_R031	OP_F114_OP_R073	KP_F020_OP_R073	OP_F114_OP_R121	KP_F020_OP_R121	OP_F066_OP_R121	KP_F078_OP_R010
Bacteria	Proteobacteria	Betaproteobacteria	Burkholderiales	Alcaligenaceae	Achromobacter	xylosoxidans	3	3	3	6	3	3	3	3	3	3	3
Bacteria	Proteobacteria	Betaproteobacteria	Burkholderiales	Comamonadaceae	Acidovorax	ebreus	3	3	3	5	3	3	3	3	3	3	3
Bacteria	Proteobacteria	Gammaproteobacteria	Pseudomonadales	Moraxellaceae	Acinetobacter	baumannii	6	6	6	19	6	6	6	6	6	12	6
Bacteria	Proteobacteria	Gammaproteobacteria	Pseudomonadales	Moraxellaceae	Acinetobacter	johnsonii	7	7	7	19	7	7	7	7	7	7	7
Bacteria	Proteobacteria	Gammaproteobacteria	Pseudomonadales	Moraxellaceae	Acinetobacter	junii	6	6	6	19	6	6	6	6	6	12	6
Bacteria	Actinobacteria	Actinomycetia	Actinomycetales	Actinomycetaceae	Actinomyces	oris	3	3	9	9	3	3	9	3	6	6	9
Bacteria	Actinobacteria	Actinomycetia	Actinomycetales	Actinomycetaceae	Actinomyces	sp. oral taxon 169	3	3	9	9	3	3	9	3	3	3	9
Bacteria	Actinobacteria	Actinomycetia	Actinomycetales	Actinomycetaceae	Actinomyces	sp. oral taxon 171	3	3	9	9	3	3	9	3	6	6	9
Bacteria	Proteobacteria	Alphaproteobacteria	Hyphomicrobiales	Rhizobiaceae	Agrobacterium	fabrum	4	4	4	7	4	4	4	4	4	4	4
Bacteria	Proteobacteria	Alphaproteobacteria	Hyphomicrobiales	Rhizobiaceae	Agrobacterium	radiobacter	3	3	3	7	3	3	3	3	3	3	3
Bacteria	Firmicutes	Bacilli	Bacillales	Bacillaceae	Bacillus	subtilis	9	9	9	65	9	9	9	9	9	9	9
Bacteria	Actinobacteria	Actinomycetia	Bifidobacteriales	Bifidobacteriaceae	Bifidobacterium	breve	3	3	7	11	3	3	7	3	3	3	7
Bacteria	Actinobacteria	Actinomycetia	Bifidobacteriales	Bifidobacteriaceae	Bifidobacterium	dentium	4	4	4	11	4	4	4	4	4	4	4
Bacteria	Actinobacteria	Actinomycetia	Bifidobacteriales	Bifidobacteriaceae	Bifidobacterium	longum	4	4	7	11	4	4	7	4	4	4	7
Bacteria	Proteobacteria	Betaproteobacteria	Burkholderiales	Alcaligenaceae	Bordetella	pertussis	3	3	3	6	3	3	3	3	3	3	3
Bacteria	Proteobacteria	Betaproteobacteria	Burkholderiales	Burkholderiaceae	Burkholderia	cepacia	2	2	2	6	2	2	2	2	2	2	2
Bacteria	Proteobacteria	Epsilonproteobacteria	Campylobacterales	Campylobacteraceae	Campylobacter	concisus	3	3	3	6	3	3	3	3	3	3	3
Bacteria	Proteobacteria	Epsilonproteobacteria	Campylobacterales	Campylobacteraceae	Campylobacter	curvus	3	3	3	6	3	3	3	3	3	3	3
Bacteria	Bacteroidetes	Flavobacteriia	Flavobacteriales	Flavobacteriaceae	Capnocytophaga	ochracea	4	4	4	8	4	4	4	4	4	4	4
Bacteria	Bacteroidetes	Flavobacteriia	Flavobacteriales	Flavobacteriaceae	Capnocytophaga	sp. oral taxon 323	4	4	4	8	4	4	4	4	4	4	4
Bacteria	Actinobacteria	Actinomycetia	Corynebacteriales	Corynebacteriaceae	Corynebacterium	kroppenstedtii	3	3	3	8	3	3	3	3	3	3	3
Bacteria	Actinobacteria	Actinomycetia	Corynebacteriales	Corynebacteriaceae	Corynebacterium	simulans	4	4	8	12	4	4	8	4	4	4	8
Bacteria	Actinobacteria	Actinomycetia	Corynebacteriales	Corynebacteriaceae	Corynebacterium	singulare	4	4	4	12	4	4	4	4	4	4	4
Bacteria	Actinobacteria	Actinomycetia	Corynebacteriales	Corynebacteriaceae	Corynebacterium	sp. ATCC 6931	5	5	5	8	5	5	5	5	5	5	5
Bacteria	Actinobacteria	Actinomycetia	Corynebacteriales	Corynebacteriaceae	Corynebacterium	striatum	4	4	8	12	4	4	8	4	4	4	8
Bacteria	Proteobacteria	Gammaproteobacteria	Enterobacterales	Enterobacteriaceae	Cronobacter	malonaticus	7	14	14	29	14	14	14	14	14	14	14
Bacteria	Proteobacteria	Gammaproteobacteria	Enterobacterales	Enterobacteriaceae	Cronobacter	sakazakii	7	14	14	29	14	14	14	14	14	14	14
Bacteria	Actinobacteria	Actinomycetia	Propionibacteriales	Propionibacteriaceae	Cutibacterium	acnes	3	3	3	6	3	3	3	3	3	3	3
Bacteria	Proteobacteria	Gammaproteobacteria	Enterobacterales	Enterobacteriaceae	Escherichia	coli	7	7	7	29	7	7	7	7	7	7	7
Bacteria	Fusobacteria	Fusobacteriia	Fusobacteriales	Fusobacteriaceae	Fusobacterium	hwasookii	5	9	5	9	5	5	5	5	5	9	5
Bacteria	Fusobacteria	Fusobacteriia	Fusobacteriales	Fusobacteriaceae	Fusobacterium	nucleatum	4	9	4	9	4	4	4	4	4	9	4
Bacteria	Proteobacteria	Gammaproteobacteria	Pasteurellales	Pasteurellaceae	Haemophilus	influenzae	6	6	12	6	6	6	6	6	6	6	12
Bacteria	Proteobacteria	Gammaproteobacteria	Pasteurellales	Pasteurellaceae	Haemophilus	parainfluenzae	6	6	6	6	6	6	6	6	6	6	6
Bacteria	Proteobacteria	Gammaproteobacteria	Pasteurellales	Pasteurellaceae	Haemophilus	sp. oral taxon 036	6	6	12	6	6	6	6	6	6	6	12
Bacteria	Proteobacteria	Gammaproteobacteria	Enterobacterales	Enterobacteriaceae	Klebsiella	aerogenes	8	8	24	29	8	8	8	8	8	8	24
Bacteria	Proteobacteria	Gammaproteobacteria	Enterobacterales	Enterobacteriaceae	Klebsiella	pneumoniae	8	16	24	8	16	8	8	8	8	8	24
Bacteria	Proteobacteria	Gammaproteobacteria	Enterobacterales	Enterobacteriaceae	Klebsiella	variicola	8	16	24	15	16	8	8	8	8	8	24
Bacteria	Actinobacteria	Actinomycetia	Micrococcales	Micrococcaceae	Kocuria	palustris	3	3	3	9	3	3	3	3	3	3	3
Bacteria	Firmicutes	Bacilli	Lactobacillales	Lactobacillaceae	Lacticaseibacillus	paracasei	5	10	5	10	5	5	5	5	5	10	5
Bacteria	Firmicutes	Bacilli	Lactobacillales	Lactobacillaceae	Lacticaseibacillus	rhamnosus	5	10	5	10	5	5	5	5	5	10	5
Bacteria	Firmicutes	Bacilli	Lactobacillales	Lactobacillaceae	Lactobacillus	acidophilus	4	4	4	19	4	4	4	4	4	4	4
Bacteria	Firmicutes	Bacilli	Lactobacillales	Lactobacillaceae	Lactobacillus	amylovorus	4	4	4	19	4	4	4	4	4	4	4
Bacteria	Firmicutes	Bacilli	Lactobacillales	Lactobacillaceae	Lactobacillus	gasseri	6	6	11	19	6	6	11	6	6	6	11
Bacteria	Firmicutes	Bacilli	Lactobacillales	Lactobacillaceae	Lactobacillus	johnsonii	5	5	11	19	5	5	11	5	5	5	11
Bacteria	Firmicutes	Bacilli	Lactobacillales	Lactobacillaceae	Lentilactobacillus	buchneri	5	5	5	10	5	5	5	5	5	5	5
Bacteria	Fusobacteria	Fusobacteriia	Fusobacteriales	Leptotrichiaceae	Leptotrichia	buccalis	5	5	5	10	5	5	5	5	5	5	5
Bacteria	Fusobacteria	Fusobacteriia	Fusobacteriales	Leptotrichiaceae	Leptotrichia	sp. oral taxon 498	5	5	5	10	5	5	5	5	5	5	5
Bacteria	Firmicutes	Bacilli	Lactobacillales	Lactobacillaceae	Levilactobacillus	brevis	5	5	5	10	5	5	5	5	5	5	5
Bacteria	Firmicutes	Bacilli	Lactobacillales	Lactobacillaceae	Limosilactobacillus	fermentum	5	5	5	11	5	5	5	5	5	5	5
Bacteria	Firmicutes	Bacilli	Lactobacillales	Lactobacillaceae	Limosilactobacillus	reuteri	6	6	6	11	6	6	6	6	6	6	6
Bacteria	Firmicutes	Bacilli	Bacillales	Listeriaceae	Listeria	monocytogenes	6	6	6	65	6	6	6	6	6	6	6
Bacteria	Actinobacteria	Actinomycetia	Corynebacteriales	Mycobacteriaceae	Mycobacterium	leprae	1	1	1	4	1	1	1	1	1	1	1
Bacteria	Actinobacteria	Actinomycetia	Corynebacteriales	Mycobacteriaceae	Mycobacterium	tuberculosis	1	1	1	4	1	1	1	1	1	1	1
Bacteria	Actinobacteria	Actinomycetia	Corynebacteriales	Mycobacteriaceae	Mycolicibacterium	neoaurum	2	2	2	4	2	2	2	2	2	2	2
Bacteria	Tenericutes	Mollicutes	Mycoplasmatales	Mycoplasmataceae	Mycoplasma	genitalium	1	1	1	1	1	1	1	1	1	1	1
Bacteria	Tenericutes	Mollicutes	Mycoplasmatales	Mycoplasmataceae	Mycoplasma	pneumoniae	1	1	1	1	1	1	1	1	1	1	1
Bacteria	Proteobacteria	Betaproteobacteria	Neisseriales	Neisseriaceae	Neisseria	gonorrhoeae	4	4	4	8	4	4	4	4	4	4	4
Bacteria	Proteobacteria	Betaproteobacteria	Neisseriales	Neisseriaceae	Neisseria	meningitidis	4	4	4	8	4	4	4	4	4	4	4
Bacteria	Actinobacteria	Actinomycetia	Propionibacteriales	Propionibacteriaceae	Propionibacterium	sp. oral taxon 193	3	3	3	6	3	3	3	3	3	3	3
Bacteria	Proteobacteria	Gammaproteobacteria	Pseudomonadales	Pseudomonadaceae	Pseudomonas	aeruginosa	4	8	4	4	4	4	4	4	4	4	4
Bacteria	Proteobacteria	Gammaproteobacteria	Pseudomonadales	Pseudomonadaceae	Pseudomonas	fluorescens	6	11	6	11	6	6	6	6	6	6	6
Bacteria	Proteobacteria	Gammaproteobacteria	Pseudomonadales	Pseudomonadaceae	Pseudomonas	protegens	5	11	5	11	5	5	5	5	5	5	5
Bacteria	Proteobacteria	Gammaproteobacteria	Pseudomonadales	Pseudomonadaceae	Pseudomonas	stutzeri	4	8	4	4	4	4	4	4	4	4	4
Bacteria	Proteobacteria	Betaproteobacteria	Burkholderiales	Burkholderiaceae	Ralstonia	pickettii	4	4	4	6	4	4	4	4	4	4	4
Bacteria	Actinobacteria	Actinomycetia	Micrococcales	Micrococcaceae	Rothia	dentocariosa	3	3	3	9	3	3	3	3	3	3	3
Bacteria	Actinobacteria	Actinomycetia	Micrococcales	Micrococcaceae	Rothia	mucilaginosa	3	3	3	9	3	3	3	3	3	3	3
Bacteria	Actinobacteria	Actinomycetia	Actinomycetales	Actinomycetaceae	Schaalia	meyeri	3	3	3	6	3	3	3	3	3	3	3
Bacteria	Actinobacteria	Actinomycetia	Actinomycetales	Actinomycetaceae	Schaalia	odontolytica	3	3	3	6	3	3	3	3	3	3	3
Bacteria	Firmicutes	Negativicutes	Selenomonadales	Selenomonadaceae	Selenomonas	sp. oral taxon 478	4	4	4	8	4	4	4	4	4	4	4
Bacteria	Firmicutes	Negativicutes	Selenomonadales	Selenomonadaceae	Selenomonas	sp. oral taxon 920	4	4	4	8	4	4	4	4	4	4	4
Bacteria	Proteobacteria	Gammaproteobacteria	Enterobacterales	Yersiniaceae	Serratia	marcescens	7	7	7	15	7	7	7	7	7	7	7
Bacteria	Firmicutes	Bacilli	Bacillales	Staphylococcaceae	Staphylococcus	aureus	5	5	39	65	5	5	39	5	11	11	39
Bacteria	Firmicutes	Bacilli	Bacillales	Staphylococcaceae	Staphylococcus	capitis	6	6	39	65	6	6	39	6	6	6	39
Bacteria	Firmicutes	Bacilli	Bacillales	Staphylococcaceae	Staphylococcus	epidermidis	6	6	39	65	6	6	39	6	6	6	39
Bacteria	Firmicutes	Bacilli	Bacillales	Staphylococcaceae	Staphylococcus	haemolyticus	6	6	39	65	6	6	39	6	11	11	39
Bacteria	Firmicutes	Bacilli	Bacillales	Staphylococcaceae	Staphylococcus	lugdunensis	6	6	39	65	6	6	39	6	6	6	39
Bacteria	Firmicutes	Bacilli	Bacillales	Staphylococcaceae	Staphylococcus	pasteuri	5	10	39	65	10	10	39	10	10	10	39
Bacteria	Firmicutes	Bacilli	Bacillales	Staphylococcaceae	Staphylococcus	pettenkoferi	6	6	6	65	6	6	6	6	6	6	6
Bacteria	Firmicutes	Bacilli	Bacillales	Staphylococcaceae	Staphylococcus	schleiferi	5	5	5	65	5	5	5	5	5	5	5
Bacteria	Firmicutes	Bacilli	Bacillales	Staphylococcaceae	Staphylococcus	warneri	5	10	39	65	10	10	39	10	10	10	39
Bacteria	Firmicutes	Bacilli	Lactobacillales	Streptococcaceae	Streptococcus	agalactiae	7	7	7	15	7	7	7	7	7	7	7
Bacteria	Firmicutes	Bacilli	Lactobacillales	Streptococcaceae	Streptococcus	anginosus	4	8	4	12	4	4	4	4	4	4	4
Bacteria	Firmicutes	Bacilli	Lactobacillales	Streptococcaceae	Streptococcus	constellatus	4	4	4	12	4	4	4	4	4	4	4
Bacteria	Firmicutes	Bacilli	Lactobacillales	Streptococcaceae	Streptococcus	cristatus	4	8	4	4	4	4	4	4	4	4	4
Bacteria	Firmicutes	Bacilli	Lactobacillales	Streptococcaceae	Streptococcus	gordonii	4	4	4	15	4	4	4	4	4	4	4
Bacteria	Firmicutes	Bacilli	Lactobacillales	Streptococcaceae	Streptococcus	intermedius	4	8	4	12	4	4	4	4	4	4	4
Bacteria	Firmicutes	Bacilli	Lactobacillales	Streptococcaceae	Streptococcus	mitis	4	16	12	8	12	8	8	8	8	8	12
Bacteria	Firmicutes	Bacilli	Lactobacillales	Streptococcaceae	Streptococcus	oralis	4	16	12	8	12	8	8	8	8	8	12
Bacteria	Firmicutes	Bacilli	Lactobacillales	Streptococcaceae	Streptococcus	parasanguinis	4	4	4	4	4	4	4	4	4	4	4
Bacteria	Firmicutes	Bacilli	Lactobacillales	Streptococcaceae	Streptococcus	pneumoniae	4	16	4	4	4	4	4	4	4	4	4
Bacteria	Firmicutes	Bacilli	Lactobacillales	Streptococcaceae	Streptococcus	pyogenes	6	6	6	6	6	6	6	6	6	6	6
Bacteria	Firmicutes	Bacilli	Lactobacillales	Streptococcaceae	Streptococcus	salivarius	6	6	12	12	6	6	12	6	6	6	12
Bacteria	Firmicutes	Bacilli	Lactobacillales	Streptococcaceae	Streptococcus	sanguinis	4	8	4	15	4	4	4	4	4	4	4
Bacteria	Firmicutes	Bacilli	Lactobacillales	Streptococcaceae	Streptococcus	sp. oral taxon 431	4	16	12	4	12	4	4	4	4	4	12
Bacteria	Firmicutes	Bacilli	Lactobacillales	Streptococcaceae	Streptococcus	thermophilus	6	6	12	12	6	6	12	6	6	6	12
Bacteria	Bacteroidetes	Bacteroidia	Bacteroidales	Tannerellaceae	Tannerella	forsythia	2	2	2	4	2	2	2	2	2	2	2
Bacteria	Bacteroidetes	Bacteroidia	Bacteroidales	Tannerellaceae	Tannerella	sp. oral taxon HOT-286	2	2	2	4	2	2	2	2	2	2	2
Bacteria	Spirochaetes	Spirochaetia	Spirochaetales	Spirochaetaceae	Treponema	denticola	2	2	2	2	2	2	2	2	2	2	2
Bacteria	Spirochaetes	Spirochaetia	Spirochaetales	Spirochaetaceae	Treponema	putidum	2	2	2	2	2	2	2	2	2	2	2
Bacteria	Proteobacteria	Betaproteobacteria	Burkholderiales	Comamonadaceae	Variovorax	paradoxus	2	2	2	5	2	2	2	2	2	2	2

## Sheet: Table S6.3
								Primer pairs peviously selected due to their coverage									Most used primer pairs
						ALC		S			M			L			S
						Min mean OF	2.15789
						Max mean OF	8.36842
						Mean OF	1.85965	3.29825	3.87719	8.36842	2.68421	2.64912	3.73684	2.15789	2.15789	2.26316	3.5614
						Cumulative OF	106	188	221	477	153	151	213	123	123	129	203
Superkingdom	Phyla	Class	Order	Family	Genera	Species	Num_genes	OP_F114_KP_R002	KP_F020_KP_R032	OP_F066_OP_R073	OP_F114_KP_R031	OP_F114_OP_R073	KP_F020_OP_R073	OP_F114_OP_R121	KP_F020_OP_R121	OP_F066_OP_R121	KP_F078_OP_R010
Archaea	Crenarchaeota	Thermoprotei	Desulfurococcales	Desulfurococcaceae	Aeropyrum	camini	1	2	2	1	2	1	1	1	1	1	1
Archaea	Crenarchaeota	Thermoprotei	Desulfurococcales	Desulfurococcaceae	Aeropyrum	pernix	1	2	2	1	2	1	1	1	1	1	1
Archaea	Crenarchaeota	Thermoprotei	Desulfurococcales	Desulfurococcaceae	Desulfurococcus	amylolyticus	1	2	1	1	1	1	1	1	1	1	1
Archaea	Crenarchaeota	Thermoprotei	Desulfurococcales	Desulfurococcaceae	Desulfurococcus	mucosus	1	2	1	2	1	1	1	1	1	1	1
Archaea	Euryarchaeota	Halobacteria	Halobacteriales	Haloarculaceae	Haloarcula	hispanica	3	9	9	9	6	6	9	3	3	6	9
Archaea	Euryarchaeota	Halobacteria	Halobacteriales	Haloarculaceae	Haloarcula	marismortui	3	9	9	9	3	3	9	3	3	3	9
Archaea	Euryarchaeota	Halobacteria	Halobacteriales	Haloarculaceae	Haloarcula	sp. CBA1115	3	9	9	9	6	6	9	3	3	6	9
Archaea	Euryarchaeota	Halobacteria	Halobacteriales	Haloarculaceae	Halomicrobium	mukohataei	3	5	5	5	5	5	5	5	5	5	5
Archaea	Euryarchaeota	Halobacteria	Halobacteriales	Haloarculaceae	Halomicrobium	sp. ZPS1	2	5	5	5	5	5	5	5	5	5	5
Archaea	Euryarchaeota	Halobacteria	Natrialbales	Natrialbaceae	Halopiger	xanaduensis	3	3	3	6	3	3	3	3	3	3	3
Archaea	Euryarchaeota	Halobacteria	Halobacteriales	Haloarculaceae	Halorhabdus	tiamatea	1	1	1	2	1	1	1	1	1	1	1
Archaea	Euryarchaeota	Halobacteria	Halobacteriales	Haloarculaceae	Halorhabdus	utahensis	1	1	1	2	1	1	1	1	1	1	1
Archaea	Euryarchaeota	Halobacteria	Natrialbales	Natrialbaceae	Halostagnicola	larsenii	2	2	2	8	2	2	2	2	2	2	2
Archaea	Euryarchaeota	Halobacteria	Natrialbales	Natrialbaceae	Haloterrigena	turkmenica	3	3	3	8	3	3	3	3	3	3	3
Archaea	Euryarchaeota	Methanococci	Methanococcales	Methanocaldococcaceae	Methanocaldococcus	bathoardescens	2	4	4	4	2	2	4	2	2	2	4
Archaea	Euryarchaeota	Methanococci	Methanococcales	Methanocaldococcaceae	Methanocaldococcus	fervens	2	2	4	4	2	2	4	2	2	2	4
Archaea	Euryarchaeota	Methanococci	Methanococcales	Methanocaldococcaceae	Methanocaldococcus	jannaschii	2	2	4	6	2	2	4	2	2	2	4
Archaea	Euryarchaeota	Methanococci	Methanococcales	Methanocaldococcaceae	Methanocaldococcus	sp. FS406-22	2	4	4	6	2	2	4	2	2	2	4
Archaea	Euryarchaeota	Methanococci	Methanococcales	Methanocaldococcaceae	Methanocaldococcus	vulcanius	2	2	2	6	2	2	2	2	2	2	2
Archaea	Euryarchaeota	Methanomicrobia	Methanosarcinales	Methanosarcinaceae	Methanococcoides	burtonii	3	3	6	3	3	3	3	3	3	3	6
Archaea	Euryarchaeota	Methanomicrobia	Methanosarcinales	Methanosarcinaceae	Methanococcoides	methylutens	3	3	6	3	3	3	3	3	3	3	6
Archaea	Euryarchaeota	Methanomicrobia	Methanosarcinales	Methanosarcinaceae	Methanosarcina	acetivorans	3	6	9	30	3	3	9	3	3	3	9
Archaea	Euryarchaeota	Methanomicrobia	Methanosarcinales	Methanosarcinaceae	Methanosarcina	barkeri	3	9	12	3	3	3	12	3	3	3	12
Archaea	Euryarchaeota	Methanomicrobia	Methanosarcinales	Methanosarcinaceae	Methanosarcina	horonobensis	3	6	12	30	6	6	12	3	3	3	12
Archaea	Euryarchaeota	Methanomicrobia	Methanosarcinales	Methanosarcinaceae	Methanosarcina	lacustris	3	3	3	30	3	3	3	3	3	3	3
Archaea	Euryarchaeota	Methanomicrobia	Methanosarcinales	Methanosarcinaceae	Methanosarcina	mazei	3	3	12	30	3	3	12	3	3	3	12
Archaea	Euryarchaeota	Methanomicrobia	Methanosarcinales	Methanosarcinaceae	Methanosarcina	siciliae	3	6	12	30	6	6	12	3	3	3	12
Archaea	Euryarchaeota	Methanomicrobia	Methanosarcinales	Methanosarcinaceae	Methanosarcina	sp. Kolksee	3	9	9	30	6	6	9	6	6	6	9
Archaea	Euryarchaeota	Methanomicrobia	Methanosarcinales	Methanosarcinaceae	Methanosarcina	sp. WH1	3	6	6	30	6	6	6	6	6	6	6
Archaea	Euryarchaeota	Methanomicrobia	Methanosarcinales	Methanosarcinaceae	Methanosarcina	sp. WWM596	3	6	6	30	6	6	6	6	6	6	6
Archaea	Euryarchaeota	Methanomicrobia	Methanosarcinales	Methanosarcinaceae	Methanosarcina	thermophila	3	3	3	30	3	3	3	3	3	3	3
Archaea	Euryarchaeota	Methanomicrobia	Methanosarcinales	Methanosarcinaceae	Methanosarcina	vacuolata	3	9	9	30	6	6	9	6	6	6	9
Archaea	Euryarchaeota	Halobacteria	Natrialbales	Natrialbaceae	Natrialba	magadii	3	3	3	8	3	3	3	3	3	3	3
Archaea	Euryarchaeota	Halobacteria	Natrialbales	Natrialbaceae	Natrinema	sp. J7-2	3	3	3	6	3	3	3	3	3	3	3
Archaea	Euryarchaeota	Halobacteria	Halobacteriales	Haloarculaceae	Natronomonas	moolapensis	1	1	1	2	1	1	1	1	1	1	1
Archaea	Euryarchaeota	Halobacteria	Halobacteriales	Haloarculaceae	Natronomonas	pharaonis	1	1	1	2	1	1	1	1	1	1	1
Archaea	Thaumarchaeota	Nitrososphaeria	Nitrososphaerales	Nitrososphaeraceae	Nitrososphaera	evergladensis (candidatus)	1	2	2	2	2	2	2	1	1	1	1
Archaea	Thaumarchaeota	Nitrososphaeria	Nitrososphaerales	Nitrososphaeraceae	Nitrososphaera	viennensis	1	2	2	2	2	2	2	1	1	1	1
Archaea	Crenarchaeota	Thermoprotei	Thermoproteales	Thermoproteaceae	Pyrobaculum	aerophilum	1	1	1	2	1	1	1	1	1	1	1
Archaea	Crenarchaeota	Thermoprotei	Thermoproteales	Thermoproteaceae	Pyrobaculum	arsenaticum	1	1	1	2	1	1	1	1	1	1	1
Archaea	Crenarchaeota	Thermoprotei	Thermoproteales	Thermoproteaceae	Pyrobaculum	ferrireducens	1	1	1	2	1	1	1	1	1	1	1
Archaea	Crenarchaeota	Thermoprotei	Thermoproteales	Thermoproteaceae	Pyrobaculum	oguniense	1	1	1	2	1	1	1	1	1	1	1
Archaea	Euryarchaeota	Thermococci	Thermococcales	Thermococcaceae	Pyrococcus	horikoshii	1	4	4	4	4	4	4	1	1	1	1
Archaea	Euryarchaeota	Thermococci	Thermococcales	Thermococcaceae	Pyrococcus	sp. NA2	1	4	4	4	4	4	4	1	1	1	1
Archaea	Euryarchaeota	Thermococci	Thermococcales	Thermococcaceae	Pyrococcus	sp. ST04	1	4	4	4	4	4	4	1	1	1	1
Archaea	Euryarchaeota	Thermococci	Thermococcales	Thermococcaceae	Pyrococcus	yayanosii	1	4	4	4	4	4	4	1	1	1	1
Archaea	Crenarchaeota	Thermoprotei	Desulfurococcales	Desulfurococcaceae	Staphylothermus	hellenicus	1	1	1	2	1	1	1	1	1	1	1
Archaea	Crenarchaeota	Thermoprotei	Desulfurococcales	Desulfurococcaceae	Staphylothermus	marinus	1	1	1	2	1	1	1	1	1	1	1
Archaea	Euryarchaeota	Thermococci	Thermococcales	Thermococcaceae	Thermococcus	barophilus	1	2	2	2	2	2	2	1	1	1	1
Archaea	Euryarchaeota	Thermococci	Thermococcales	Thermococcaceae	Thermococcus	cleftensis	1	1	1	4	1	1	1	1	1	1	1
Archaea	Euryarchaeota	Thermococci	Thermococcales	Thermococcaceae	Thermococcus	gammatolerans	1	1	1	4	1	1	1	1	1	1	1
Archaea	Euryarchaeota	Thermococci	Thermococcales	Thermococcaceae	Thermococcus	onnurineus	1	1	1	4	1	1	1	1	1	1	1
Archaea	Euryarchaeota	Thermococci	Thermococcales	Thermococcaceae	Thermococcus	paralvinellae	1	2	2	2	2	2	2	1	1	1	1
Archaea	Euryarchaeota	Thermococci	Thermococcales	Thermococcaceae	Thermococcus	sp. 4557	1	1	1	4	1	1	1	1	1	1	1
Archaea	Crenarchaeota	Thermoprotei	Desulfurococcales	Desulfurococcaceae	Thermogladius	calderae	1	1	1	2	1	1	1	1	1	1	1
Archaea	Crenarchaeota	Thermoprotei	Thermoproteales	Thermoproteaceae	Thermoproteus	tenax	1	2	1	1	1	1	1	1	1	1	1
Archaea	Crenarchaeota	Thermoprotei	Thermoproteales	Thermoproteaceae	Thermoproteus	uzoniensis	1	2	1	1	1	1	1	1	1	1	1

## Sheet: Table S6.4
								Primer pairs previously selected due to their coverage									Most used primer pairs
						ALC		S			M			L			S
						Min mean value OF-MA	1.07749
						Max mean value OF-MA	3.45383
						Mean OF-MA	1	1.46656	1.79416	3.45383	1.25584	1.20488	1.69225	1.07749	1.10318	1.15446	1.67951
						Cumulative OF-MA	157	230.25	281.683	542.251	197.167	189.167	265.683	169.167	173.2	181.25	263.683
Superkingdom	Phyla	Class	Order	Family	Genera	Species	Num_genes	OP_F114_KP_R002	KP_F020_KP_R032	OP_F066_OP_R073	OP_F114_KP_R031	OP_F114_OP_R073	KP_F020_OP_R073	OP_F114_OP_R121	KP_F020_OP_R121	OP_F066_OP_R121	KP_F078_OP_R010
Bacteria	Proteobacteria	Betaproteobacteria	Burkholderiales	Alcaligenaceae	Achromobacter	xylosoxidans	1	1	1	2	1	1	1	1	1	1	1
Bacteria	Proteobacteria	Betaproteobacteria	Burkholderiales	Comamonadaceae	Acidovorax	ebreus	1	1	1	1.66667	1	1	1	1	1	1	1
Bacteria	Proteobacteria	Gammaproteobacteria	Pseudomonadales	Moraxellaceae	Acinetobacter	baumannii	1	1	1	3.16667	1	1	1	1	1	2	1
Bacteria	Proteobacteria	Gammaproteobacteria	Pseudomonadales	Moraxellaceae	Acinetobacter	johnsonii	1	1	1	2.71429	1	1	1	1	1	1	1
Bacteria	Proteobacteria	Gammaproteobacteria	Pseudomonadales	Moraxellaceae	Acinetobacter	junii	1	1	1	3.16667	1	1	1	1	1	2	1
Bacteria	Actinobacteria	Actinomycetia	Actinomycetales	Actinomycetaceae	Actinomyces	oris	1	1	3	3	1	1	3	1	2	2	3
Bacteria	Actinobacteria	Actinomycetia	Actinomycetales	Actinomycetaceae	Actinomyces	sp. oral taxon 169	1	1	3	3	1	1	3	1	1	1	3
Bacteria	Actinobacteria	Actinomycetia	Actinomycetales	Actinomycetaceae	Actinomyces	sp. oral taxon 171	1	1	3	3	1	1	3	1	2	2	3
Bacteria	Proteobacteria	Alphaproteobacteria	Hyphomicrobiales	Rhizobiaceae	Agrobacterium	fabrum	1	1	1	1.75	1	1	1	1	1	1	1
Bacteria	Proteobacteria	Alphaproteobacteria	Hyphomicrobiales	Rhizobiaceae	Agrobacterium	radiobacter	1	1	1	2.33333	1	1	1	1	1	1	1
Bacteria	Firmicutes	Bacilli	Bacillales	Bacillaceae	Bacillus	subtilis	1	1	1	7.22222	1	1	1	1	1	1	1
Bacteria	Actinobacteria	Actinomycetia	Bifidobacteriales	Bifidobacteriaceae	Bifidobacterium	breve	1	1	2.33333	3.66667	1	1	2.33333	1	1	1	2.33333
Bacteria	Actinobacteria	Actinomycetia	Bifidobacteriales	Bifidobacteriaceae	Bifidobacterium	dentium	1	1	1	2.75	1	1	1	1	1	1	1
Bacteria	Actinobacteria	Actinomycetia	Bifidobacteriales	Bifidobacteriaceae	Bifidobacterium	longum	1	1	1.75	2.75	1	1	1.75	1	1	1	1.75
Bacteria	Proteobacteria	Betaproteobacteria	Burkholderiales	Alcaligenaceae	Bordetella	pertussis	1	1	1	2	1	1	1	1	1	1	1
Bacteria	Proteobacteria	Betaproteobacteria	Burkholderiales	Burkholderiaceae	Burkholderia	cepacia	1	1	1	3	1	1	1	1	1	1	1
Bacteria	Proteobacteria	Epsilonproteobacteria	Campylobacterales	Campylobacteraceae	Campylobacter	concisus	1	1	1	2	1	1	1	1	1	1	1
Bacteria	Proteobacteria	Epsilonproteobacteria	Campylobacterales	Campylobacteraceae	Campylobacter	curvus	1	1	1	2	1	1	1	1	1	1	1
Bacteria	Bacteroidetes	Flavobacteriia	Flavobacteriales	Flavobacteriaceae	Capnocytophaga	ochracea	1	1	1	2	1	1	1	1	1	1	1
Bacteria	Bacteroidetes	Flavobacteriia	Flavobacteriales	Flavobacteriaceae	Capnocytophaga	sp. oral taxon 323	1	1	1	2	1	1	1	1	1	1	1
Bacteria	Actinobacteria	Actinomycetia	Corynebacteriales	Corynebacteriaceae	Corynebacterium	kroppenstedtii	1	1	1	2.66667	1	1	1	1	1	1	1
Bacteria	Actinobacteria	Actinomycetia	Corynebacteriales	Corynebacteriaceae	Corynebacterium	simulans	1	1	2	3	1	1	2	1	1	1	2
Bacteria	Actinobacteria	Actinomycetia	Corynebacteriales	Corynebacteriaceae	Corynebacterium	singulare	1	1	1	3	1	1	1	1	1	1	1
Bacteria	Actinobacteria	Actinomycetia	Corynebacteriales	Corynebacteriaceae	Corynebacterium	sp. ATCC 6931	1	1	1	1.6	1	1	1	1	1	1	1
Bacteria	Actinobacteria	Actinomycetia	Corynebacteriales	Corynebacteriaceae	Corynebacterium	striatum	1	1	2	3	1	1	2	1	1	1	2
Bacteria	Proteobacteria	Gammaproteobacteria	Enterobacterales	Enterobacteriaceae	Cronobacter	malonaticus	1	2	2	4.14286	2	2	2	2	2	2	2
Bacteria	Proteobacteria	Gammaproteobacteria	Enterobacterales	Enterobacteriaceae	Cronobacter	sakazakii	1	2	2	4.14286	2	2	2	2	2	2	2
Bacteria	Actinobacteria	Actinomycetia	Propionibacteriales	Propionibacteriaceae	Cutibacterium	acnes	1	1	1	2	1	1	1	1	1	1	1
Bacteria	Proteobacteria	Gammaproteobacteria	Enterobacterales	Enterobacteriaceae	Escherichia	coli	1	1	1	4.14286	1	1	1	1	1	1	1
Bacteria	Fusobacteria	Fusobacteriia	Fusobacteriales	Fusobacteriaceae	Fusobacterium	hwasookii	1	1.8	1	1.8	1	1	1	1	1	1.8	1
Bacteria	Fusobacteria	Fusobacteriia	Fusobacteriales	Fusobacteriaceae	Fusobacterium	nucleatum	1	2.25	1	2.25	1	1	1	1	1	2.25	1
Bacteria	Proteobacteria	Gammaproteobacteria	Pasteurellales	Pasteurellaceae	Haemophilus	influenzae	1	1	2	1	1	1	1	1	1	1	2
Bacteria	Proteobacteria	Gammaproteobacteria	Pasteurellales	Pasteurellaceae	Haemophilus	parainfluenzae	1	1	1	1	1	1	1	1	1	1	1
Bacteria	Proteobacteria	Gammaproteobacteria	Pasteurellales	Pasteurellaceae	Haemophilus	sp. oral taxon 036	1	1	2	1	1	1	1	1	1	1	2
Bacteria	Proteobacteria	Gammaproteobacteria	Enterobacterales	Enterobacteriaceae	Klebsiella	aerogenes	1	1	3	3.625	1	1	1	1	1	1	3
Bacteria	Proteobacteria	Gammaproteobacteria	Enterobacterales	Enterobacteriaceae	Klebsiella	pneumoniae	1	2	3	1	2	1	1	1	1	1	3
Bacteria	Proteobacteria	Gammaproteobacteria	Enterobacterales	Enterobacteriaceae	Klebsiella	variicola	1	2	3	1.875	2	1	1	1	1	1	3
Bacteria	Actinobacteria	Actinomycetia	Micrococcales	Micrococcaceae	Kocuria	palustris	1	1	1	3	1	1	1	1	1	1	1
Bacteria	Firmicutes	Bacilli	Lactobacillales	Lactobacillaceae	Lacticaseibacillus	paracasei	1	2	1	2	1	1	1	1	1	2	1
Bacteria	Firmicutes	Bacilli	Lactobacillales	Lactobacillaceae	Lacticaseibacillus	rhamnosus	1	2	1	2	1	1	1	1	1	2	1
Bacteria	Firmicutes	Bacilli	Lactobacillales	Lactobacillaceae	Lactobacillus	acidophilus	1	1	1	4.75	1	1	1	1	1	1	1
Bacteria	Firmicutes	Bacilli	Lactobacillales	Lactobacillaceae	Lactobacillus	amylovorus	1	1	1	4.75	1	1	1	1	1	1	1
Bacteria	Firmicutes	Bacilli	Lactobacillales	Lactobacillaceae	Lactobacillus	gasseri	1	1	1.83333	3.16667	1	1	1.83333	1	1	1	1.83333
Bacteria	Firmicutes	Bacilli	Lactobacillales	Lactobacillaceae	Lactobacillus	johnsonii	1	1	2.2	3.8	1	1	2.2	1	1	1	2.2
Bacteria	Firmicutes	Bacilli	Lactobacillales	Lactobacillaceae	Lentilactobacillus	buchneri	1	1	1	2	1	1	1	1	1	1	1
Bacteria	Fusobacteria	Fusobacteriia	Fusobacteriales	Leptotrichiaceae	Leptotrichia	buccalis	1	1	1	2	1	1	1	1	1	1	1
Bacteria	Fusobacteria	Fusobacteriia	Fusobacteriales	Leptotrichiaceae	Leptotrichia	sp. oral taxon 498	1	1	1	2	1	1	1	1	1	1	1
Bacteria	Firmicutes	Bacilli	Lactobacillales	Lactobacillaceae	Levilactobacillus	brevis	1	1	1	2	1	1	1	1	1	1	1
Bacteria	Firmicutes	Bacilli	Lactobacillales	Lactobacillaceae	Limosilactobacillus	fermentum	1	1	1	2.2	1	1	1	1	1	1	1
Bacteria	Firmicutes	Bacilli	Lactobacillales	Lactobacillaceae	Limosilactobacillus	reuteri	1	1	1	1.83333	1	1	1	1	1	1	1
Bacteria	Firmicutes	Bacilli	Bacillales	Listeriaceae	Listeria	monocytogenes	1	1	1	10.8333	1	1	1	1	1	1	1
Bacteria	Actinobacteria	Actinomycetia	Corynebacteriales	Mycobacteriaceae	Mycobacterium	leprae	1	1	1	4	1	1	1	1	1	1	1
Bacteria	Actinobacteria	Actinomycetia	Corynebacteriales	Mycobacteriaceae	Mycobacterium	tuberculosis	1	1	1	4	1	1	1	1	1	1	1
Bacteria	Actinobacteria	Actinomycetia	Corynebacteriales	Mycobacteriaceae	Mycolicibacterium	neoaurum	1	1	1	2	1	1	1	1	1	1	1
Bacteria	Tenericutes	Mollicutes	Mycoplasmatales	Mycoplasmataceae	Mycoplasma	genitalium	1	1	1	1	1	1	1	1	1	1	1
Bacteria	Tenericutes	Mollicutes	Mycoplasmatales	Mycoplasmataceae	Mycoplasma	pneumoniae	1	1	1	1	1	1	1	1	1	1	1
Bacteria	Proteobacteria	Betaproteobacteria	Neisseriales	Neisseriaceae	Neisseria	gonorrhoeae	1	1	1	2	1	1	1	1	1	1	1
Bacteria	Proteobacteria	Betaproteobacteria	Neisseriales	Neisseriaceae	Neisseria	meningitidis	1	1	1	2	1	1	1	1	1	1	1
Bacteria	Actinobacteria	Actinomycetia	Propionibacteriales	Propionibacteriaceae	Propionibacterium	sp. oral taxon 193	1	1	1	2	1	1	1	1	1	1	1
Bacteria	Proteobacteria	Gammaproteobacteria	Pseudomonadales	Pseudomonadaceae	Pseudomonas	aeruginosa	1	2	1	1	1	1	1	1	1	1	1
Bacteria	Proteobacteria	Gammaproteobacteria	Pseudomonadales	Pseudomonadaceae	Pseudomonas	fluorescens	1	1.83333	1	1.83333	1	1	1	1	1	1	1
Bacteria	Proteobacteria	Gammaproteobacteria	Pseudomonadales	Pseudomonadaceae	Pseudomonas	protegens	1	2.2	1	2.2	1	1	1	1	1	1	1
Bacteria	Proteobacteria	Gammaproteobacteria	Pseudomonadales	Pseudomonadaceae	Pseudomonas	stutzeri	1	2	1	1	1	1	1	1	1	1	1
Bacteria	Proteobacteria	Betaproteobacteria	Burkholderiales	Burkholderiaceae	Ralstonia	pickettii	1	1	1	1.5	1	1	1	1	1	1	1
Bacteria	Actinobacteria	Actinomycetia	Micrococcales	Micrococcaceae	Rothia	dentocariosa	1	1	1	3	1	1	1	1	1	1	1
Bacteria	Actinobacteria	Actinomycetia	Micrococcales	Micrococcaceae	Rothia	mucilaginosa	1	1	1	3	1	1	1	1	1	1	1
Bacteria	Actinobacteria	Actinomycetia	Actinomycetales	Actinomycetaceae	Schaalia	meyeri	1	1	1	2	1	1	1	1	1	1	1
Bacteria	Actinobacteria	Actinomycetia	Actinomycetales	Actinomycetaceae	Schaalia	odontolytica	1	1	1	2	1	1	1	1	1	1	1
Bacteria	Firmicutes	Negativicutes	Selenomonadales	Selenomonadaceae	Selenomonas	sp. oral taxon 478	1	1	1	2	1	1	1	1	1	1	1
Bacteria	Firmicutes	Negativicutes	Selenomonadales	Selenomonadaceae	Selenomonas	sp. oral taxon 920	1	1	1	2	1	1	1	1	1	1	1
Bacteria	Proteobacteria	Gammaproteobacteria	Enterobacterales	Yersiniaceae	Serratia	marcescens	1	1	1	2.14286	1	1	1	1	1	1	1
Bacteria	Firmicutes	Bacilli	Bacillales	Staphylococcaceae	Staphylococcus	aureus	1	1	7.8	13	1	1	7.8	1	2.2	2.2	7.8
Bacteria	Firmicutes	Bacilli	Bacillales	Staphylococcaceae	Staphylococcus	capitis	1	1	6.5	10.8333	1	1	6.5	1	1	1	6.5
Bacteria	Firmicutes	Bacilli	Bacillales	Staphylococcaceae	Staphylococcus	epidermidis	1	1	6.5	10.8333	1	1	6.5	1	1	1	6.5
Bacteria	Firmicutes	Bacilli	Bacillales	Staphylococcaceae	Staphylococcus	haemolyticus	1	1	6.5	10.8333	1	1	6.5	1	1.83333	1.83333	6.5
Bacteria	Firmicutes	Bacilli	Bacillales	Staphylococcaceae	Staphylococcus	lugdunensis	1	1	6.5	10.8333	1	1	6.5	1	1	1	6.5
Bacteria	Firmicutes	Bacilli	Bacillales	Staphylococcaceae	Staphylococcus	pasteuri	1	2	7.8	13	2	2	7.8	2	2	2	7.8
Bacteria	Firmicutes	Bacilli	Bacillales	Staphylococcaceae	Staphylococcus	pettenkoferi	1	1	1	10.8333	1	1	1	1	1	1	1
Bacteria	Firmicutes	Bacilli	Bacillales	Staphylococcaceae	Staphylococcus	schleiferi	1	1	1	13	1	1	1	1	1	1	1
Bacteria	Firmicutes	Bacilli	Bacillales	Staphylococcaceae	Staphylococcus	warneri	1	2	7.8	13	2	2	7.8	2	2	2	7.8
Bacteria	Firmicutes	Bacilli	Lactobacillales	Streptococcaceae	Streptococcus	agalactiae	1	1	1	2.14286	1	1	1	1	1	1	1
Bacteria	Firmicutes	Bacilli	Lactobacillales	Streptococcaceae	Streptococcus	anginosus	1	2	1	3	1	1	1	1	1	1	1
Bacteria	Firmicutes	Bacilli	Lactobacillales	Streptococcaceae	Streptococcus	constellatus	1	1	1	3	1	1	1	1	1	1	1
Bacteria	Firmicutes	Bacilli	Lactobacillales	Streptococcaceae	Streptococcus	cristatus	1	2	1	1	1	1	1	1	1	1	1
Bacteria	Firmicutes	Bacilli	Lactobacillales	Streptococcaceae	Streptococcus	gordonii	1	1	1	3.75	1	1	1	1	1	1	1
Bacteria	Firmicutes	Bacilli	Lactobacillales	Streptococcaceae	Streptococcus	intermedius	1	2	1	3	1	1	1	1	1	1	1
Bacteria	Firmicutes	Bacilli	Lactobacillales	Streptococcaceae	Streptococcus	mitis	1	4	3	2	3	2	2	2	2	2	3
Bacteria	Firmicutes	Bacilli	Lactobacillales	Streptococcaceae	Streptococcus	oralis	1	4	3	2	3	2	2	2	2	2	3
Bacteria	Firmicutes	Bacilli	Lactobacillales	Streptococcaceae	Streptococcus	parasanguinis	1	1	1	1	1	1	1	1	1	1	1
Bacteria	Firmicutes	Bacilli	Lactobacillales	Streptococcaceae	Streptococcus	pneumoniae	1	4	1	1	1	1	1	1	1	1	1
Bacteria	Firmicutes	Bacilli	Lactobacillales	Streptococcaceae	Streptococcus	pyogenes	1	1	1	1	1	1	1	1	1	1	1
Bacteria	Firmicutes	Bacilli	Lactobacillales	Streptococcaceae	Streptococcus	salivarius	1	1	2	2	1	1	2	1	1	1	2
Bacteria	Firmicutes	Bacilli	Lactobacillales	Streptococcaceae	Streptococcus	sanguinis	1	2	1	3.75	1	1	1	1	1	1	1
Bacteria	Firmicutes	Bacilli	Lactobacillales	Streptococcaceae	Streptococcus	sp. oral taxon 431	1	4	3	1	3	1	1	1	1	1	3
Bacteria	Firmicutes	Bacilli	Lactobacillales	Streptococcaceae	Streptococcus	thermophilus	1	1	2	2	1	1	2	1	1	1	2
Bacteria	Bacteroidetes	Bacteroidia	Bacteroidales	Tannerellaceae	Tannerella	forsythia	1	1	1	2	1	1	1	1	1	1	1
Bacteria	Bacteroidetes	Bacteroidia	Bacteroidales	Tannerellaceae	Tannerella	sp. oral taxon HOT-286	1	1	1	2	1	1	1	1	1	1	1
Bacteria	Spirochaetes	Spirochaetia	Spirochaetales	Spirochaetaceae	Treponema	denticola	1	1	1	1	1	1	1	1	1	1	1
Bacteria	Spirochaetes	Spirochaetia	Spirochaetales	Spirochaetaceae	Treponema	putidum	1	1	1	1	1	1	1	1	1	1	1
Bacteria	Proteobacteria	Betaproteobacteria	Burkholderiales	Comamonadaceae	Variovorax	paradoxus	1	1	1	2.5	1	1	1	1	1	1	1
Archaea	Crenarchaeota	Thermoprotei	Desulfurococcales	Desulfurococcaceae	Aeropyrum	camini	1	2	2	1	2	1	1	1	1	1	1
Archaea	Crenarchaeota	Thermoprotei	Desulfurococcales	Desulfurococcaceae	Aeropyrum	pernix	1	2	2	1	2	1	1	1	1	1	1
Archaea	Crenarchaeota	Thermoprotei	Desulfurococcales	Desulfurococcaceae	Desulfurococcus	amylolyticus	1	2	1	1	1	1	1	1	1	1	1
Archaea	Crenarchaeota	Thermoprotei	Desulfurococcales	Desulfurococcaceae	Desulfurococcus	mucosus	1	2	1	2	1	1	1	1	1	1	1
Archaea	Euryarchaeota	Halobacteria	Halobacteriales	Haloarculaceae	Haloarcula	hispanica	1	3	3	3	2	2	3	1	1	2	3
Archaea	Euryarchaeota	Halobacteria	Halobacteriales	Haloarculaceae	Haloarcula	marismortui	1	3	3	3	1	1	3	1	1	1	3
Archaea	Euryarchaeota	Halobacteria	Halobacteriales	Haloarculaceae	Haloarcula	sp. CBA1115	1	3	3	3	2	2	3	1	1	2	3
Archaea	Euryarchaeota	Halobacteria	Halobacteriales	Haloarculaceae	Halomicrobium	mukohataei	1	1.66667	1.66667	1.66667	1.66667	1.66667	1.66667	1.66667	1.66667	1.66667	1.66667
Archaea	Euryarchaeota	Halobacteria	Halobacteriales	Haloarculaceae	Halomicrobium	sp. ZPS1	1	2.5	2.5	2.5	2.5	2.5	2.5	2.5	2.5	2.5	2.5
Archaea	Euryarchaeota	Halobacteria	Natrialbales	Natrialbaceae	Halopiger	xanaduensis	1	1	1	2	1	1	1	1	1	1	1
Archaea	Euryarchaeota	Halobacteria	Halobacteriales	Haloarculaceae	Halorhabdus	tiamatea	1	1	1	2	1	1	1	1	1	1	1
Archaea	Euryarchaeota	Halobacteria	Halobacteriales	Haloarculaceae	Halorhabdus	utahensis	1	1	1	2	1	1	1	1	1	1	1
Archaea	Euryarchaeota	Halobacteria	Natrialbales	Natrialbaceae	Halostagnicola	larsenii	1	1	1	4	1	1	1	1	1	1	1
Archaea	Euryarchaeota	Halobacteria	Natrialbales	Natrialbaceae	Haloterrigena	turkmenica	1	1	1	2.66667	1	1	1	1	1	1	1
Archaea	Euryarchaeota	Methanococci	Methanococcales	Methanocaldococcaceae	Methanocaldococcus	bathoardescens	1	2	2	2	1	1	2	1	1	1	2
Archaea	Euryarchaeota	Methanococci	Methanococcales	Methanocaldococcaceae	Methanocaldococcus	fervens	1	1	2	2	1	1	2	1	1	1	2
Archaea	Euryarchaeota	Methanococci	Methanococcales	Methanocaldococcaceae	Methanocaldococcus	jannaschii	1	1	2	3	1	1	2	1	1	1	2
Archaea	Euryarchaeota	Methanococci	Methanococcales	Methanocaldococcaceae	Methanocaldococcus	sp. FS406-22	1	2	2	3	1	1	2	1	1	1	2
Archaea	Euryarchaeota	Methanococci	Methanococcales	Methanocaldococcaceae	Methanocaldococcus	vulcanius	1	1	1	3	1	1	1	1	1	1	1
Archaea	Euryarchaeota	Methanomicrobia	Methanosarcinales	Methanosarcinaceae	Methanococcoides	burtonii	1	1	2	1	1	1	1	1	1	1	2
Archaea	Euryarchaeota	Methanomicrobia	Methanosarcinales	Methanosarcinaceae	Methanococcoides	methylutens	1	1	2	1	1	1	1	1	1	1	2
Archaea	Euryarchaeota	Methanomicrobia	Methanosarcinales	Methanosarcinaceae	Methanosarcina	acetivorans	1	2	3	10	1	1	3	1	1	1	3
Archaea	Euryarchaeota	Methanomicrobia	Methanosarcinales	Methanosarcinaceae	Methanosarcina	barkeri	1	3	4	1	1	1	4	1	1	1	4
Archaea	Euryarchaeota	Methanomicrobia	Methanosarcinales	Methanosarcinaceae	Methanosarcina	horonobensis	1	2	4	10	2	2	4	1	1	1	4
Archaea	Euryarchaeota	Methanomicrobia	Methanosarcinales	Methanosarcinaceae	Methanosarcina	lacustris	1	1	1	10	1	1	1	1	1	1	1
Archaea	Euryarchaeota	Methanomicrobia	Methanosarcinales	Methanosarcinaceae	Methanosarcina	mazei	1	1	4	10	1	1	4	1	1	1	4
Archaea	Euryarchaeota	Methanomicrobia	Methanosarcinales	Methanosarcinaceae	Methanosarcina	siciliae	1	2	4	10	2	2	4	1	1	1	4
Archaea	Euryarchaeota	Methanomicrobia	Methanosarcinales	Methanosarcinaceae	Methanosarcina	sp. Kolksee	1	3	3	10	2	2	3	2	2	2	3
Archaea	Euryarchaeota	Methanomicrobia	Methanosarcinales	Methanosarcinaceae	Methanosarcina	sp. WH1	1	2	2	10	2	2	2	2	2	2	2
Archaea	Euryarchaeota	Methanomicrobia	Methanosarcinales	Methanosarcinaceae	Methanosarcina	sp. WWM596	1	2	2	10	2	2	2	2	2	2	2
Archaea	Euryarchaeota	Methanomicrobia	Methanosarcinales	Methanosarcinaceae	Methanosarcina	thermophila	1	1	1	10	1	1	1	1	1	1	1
Archaea	Euryarchaeota	Methanomicrobia	Methanosarcinales	Methanosarcinaceae	Methanosarcina	vacuolata	1	3	3	10	2	2	3	2	2	2	3
Archaea	Euryarchaeota	Halobacteria	Natrialbales	Natrialbaceae	Natrialba	magadii	1	1	1	2.66667	1	1	1	1	1	1	1
Archaea	Euryarchaeota	Halobacteria	Natrialbales	Natrialbaceae	Natrinema	sp. J7-2	1	1	1	2	1	1	1	1	1	1	1
Archaea	Euryarchaeota	Halobacteria	Halobacteriales	Haloarculaceae	Natronomonas	moolapensis	1	1	1	2	1	1	1	1	1	1	1
Archaea	Euryarchaeota	Halobacteria	Halobacteriales	Haloarculaceae	Natronomonas	pharaonis	1	1	1	2	1	1	1	1	1	1	1
Archaea	Thaumarchaeota	Nitrososphaeria	Nitrososphaerales	Nitrososphaeraceae	Nitrososphaera	evergladensis (candidatus)	1	2	2	2	2	2	2	1	1	1	1
Archaea	Thaumarchaeota	Nitrososphaeria	Nitrososphaerales	Nitrososphaeraceae	Nitrososphaera	viennensis	1	2	2	2	2	2	2	1	1	1	1
Archaea	Crenarchaeota	Thermoprotei	Thermoproteales	Thermoproteaceae	Pyrobaculum	aerophilum	1	1	1	2	1	1	1	1	1	1	1
Archaea	Crenarchaeota	Thermoprotei	Thermoproteales	Thermoproteaceae	Pyrobaculum	arsenaticum	1	1	1	2	1	1	1	1	1	1	1
Archaea	Crenarchaeota	Thermoprotei	Thermoproteales	Thermoproteaceae	Pyrobaculum	ferrireducens	1	1	1	2	1	1	1	1	1	1	1
Archaea	Crenarchaeota	Thermoprotei	Thermoproteales	Thermoproteaceae	Pyrobaculum	oguniense	1	1	1	2	1	1	1	1	1	1	1
Archaea	Euryarchaeota	Thermococci	Thermococcales	Thermococcaceae	Pyrococcus	horikoshii	1	4	4	4	4	4	4	1	1	1	1
Archaea	Euryarchaeota	Thermococci	Thermococcales	Thermococcaceae	Pyrococcus	sp. NA2	1	4	4	4	4	4	4	1	1	1	1
Archaea	Euryarchaeota	Thermococci	Thermococcales	Thermococcaceae	Pyrococcus	sp. ST04	1	4	4	4	4	4	4	1	1	1	1
Archaea	Euryarchaeota	Thermococci	Thermococcales	Thermococcaceae	Pyrococcus	yayanosii	1	4	4	4	4	4	4	1	1	1	1
Archaea	Crenarchaeota	Thermoprotei	Desulfurococcales	Desulfurococcaceae	Staphylothermus	hellenicus	1	1	1	2	1	1	1	1	1	1	1
Archaea	Crenarchaeota	Thermoprotei	Desulfurococcales	Desulfurococcaceae	Staphylothermus	marinus	1	1	1	2	1	1	1	1	1	1	1
Archaea	Euryarchaeota	Thermococci	Thermococcales	Thermococcaceae	Thermococcus	barophilus	1	2	2	2	2	2	2	1	1	1	1
Archaea	Euryarchaeota	Thermococci	Thermococcales	Thermococcaceae	Thermococcus	cleftensis	1	1	1	4	1	1	1	1	1	1	1
Archaea	Euryarchaeota	Thermococci	Thermococcales	Thermococcaceae	Thermococcus	gammatolerans	1	1	1	4	1	1	1	1	1	1	1
Archaea	Euryarchaeota	Thermococci	Thermococcales	Thermococcaceae	Thermococcus	onnurineus	1	1	1	4	1	1	1	1	1	1	1
Archaea	Euryarchaeota	Thermococci	Thermococcales	Thermococcaceae	Thermococcus	paralvinellae	1	2	2	2	2	2	2	1	1	1	1
Archaea	Euryarchaeota	Thermococci	Thermococcales	Thermococcaceae	Thermococcus	sp. 4557	1	1	1	4	1	1	1	1	1	1	1
Archaea	Crenarchaeota	Thermoprotei	Desulfurococcales	Desulfurococcaceae	Thermogladius	calderae	1	1	1	2	1	1	1	1	1	1	1
Archaea	Crenarchaeota	Thermoprotei	Thermoproteales	Thermoproteaceae	Thermoproteus	tenax	1	2	1	1	1	1	1	1	1	1	1
Archaea	Crenarchaeota	Thermoprotei	Thermoproteales	Thermoproteaceae	Thermoproteus	uzoniensis	1	2	1	1	1	1	1	1	1	1	1

## Sheet: Table S6.5
								Primer pairs previously selected due to their coverage									Most used primer pairs
						ALC		S			M			L			S
						Min mean value OF-MA	1.06
						Max mean value OF-MA	3.30751
						Mean OF-MA	1	1.30083	1.72517	3.30751	1.12	1.06	1.60517	1.06	1.10033	1.16083	1.72517
						Cumulative OF-MA	100	130.083	172.517	330.751	112	106	160.517	106	110.033	116.083	172.517
Superkingdom	Phyla	Class	Order	Family	Genera	Species	Num_genes	OP_F114_KP_R002	KP_F020_KP_R032	OP_F066_OP_R073	OP_F114_KP_R031	OP_F114_OP_R073	KP_F020_OP_R073	OP_F114_OP_R121	KP_F020_OP_R121	OP_F066_OP_R121	KP_F078_OP_R010
Bacteria	Proteobacteria	Betaproteobacteria	Burkholderiales	Alcaligenaceae	Achromobacter	xylosoxidans	1	1	1	2	1	1	1	1	1	1	1
Bacteria	Proteobacteria	Betaproteobacteria	Burkholderiales	Comamonadaceae	Acidovorax	ebreus	1	1	1	1.66667	1	1	1	1	1	1	1
Bacteria	Proteobacteria	Gammaproteobacteria	Pseudomonadales	Moraxellaceae	Acinetobacter	baumannii	1	1	1	3.16667	1	1	1	1	1	2	1
Bacteria	Proteobacteria	Gammaproteobacteria	Pseudomonadales	Moraxellaceae	Acinetobacter	johnsonii	1	1	1	2.71429	1	1	1	1	1	1	1
Bacteria	Proteobacteria	Gammaproteobacteria	Pseudomonadales	Moraxellaceae	Acinetobacter	junii	1	1	1	3.16667	1	1	1	1	1	2	1
Bacteria	Actinobacteria	Actinomycetia	Actinomycetales	Actinomycetaceae	Actinomyces	oris	1	1	3	3	1	1	3	1	2	2	3
Bacteria	Actinobacteria	Actinomycetia	Actinomycetales	Actinomycetaceae	Actinomyces	sp. oral taxon 169	1	1	3	3	1	1	3	1	1	1	3
Bacteria	Actinobacteria	Actinomycetia	Actinomycetales	Actinomycetaceae	Actinomyces	sp. oral taxon 171	1	1	3	3	1	1	3	1	2	2	3
Bacteria	Proteobacteria	Alphaproteobacteria	Hyphomicrobiales	Rhizobiaceae	Agrobacterium	fabrum	1	1	1	1.75	1	1	1	1	1	1	1
Bacteria	Proteobacteria	Alphaproteobacteria	Hyphomicrobiales	Rhizobiaceae	Agrobacterium	radiobacter	1	1	1	2.33333	1	1	1	1	1	1	1
Bacteria	Firmicutes	Bacilli	Bacillales	Bacillaceae	Bacillus	subtilis	1	1	1	7.22222	1	1	1	1	1	1	1
Bacteria	Actinobacteria	Actinomycetia	Bifidobacteriales	Bifidobacteriaceae	Bifidobacterium	breve	1	1	2.33333	3.66667	1	1	2.33333	1	1	1	2.33333
Bacteria	Actinobacteria	Actinomycetia	Bifidobacteriales	Bifidobacteriaceae	Bifidobacterium	dentium	1	1	1	2.75	1	1	1	1	1	1	1
Bacteria	Actinobacteria	Actinomycetia	Bifidobacteriales	Bifidobacteriaceae	Bifidobacterium	longum	1	1	1.75	2.75	1	1	1.75	1	1	1	1.75
Bacteria	Proteobacteria	Betaproteobacteria	Burkholderiales	Alcaligenaceae	Bordetella	pertussis	1	1	1	2	1	1	1	1	1	1	1
Bacteria	Proteobacteria	Betaproteobacteria	Burkholderiales	Burkholderiaceae	Burkholderia	cepacia	1	1	1	3	1	1	1	1	1	1	1
Bacteria	Proteobacteria	Epsilonproteobacteria	Campylobacterales	Campylobacteraceae	Campylobacter	concisus	1	1	1	2	1	1	1	1	1	1	1
Bacteria	Proteobacteria	Epsilonproteobacteria	Campylobacterales	Campylobacteraceae	Campylobacter	curvus	1	1	1	2	1	1	1	1	1	1	1
Bacteria	Bacteroidetes	Flavobacteriia	Flavobacteriales	Flavobacteriaceae	Capnocytophaga	ochracea	1	1	1	2	1	1	1	1	1	1	1
Bacteria	Bacteroidetes	Flavobacteriia	Flavobacteriales	Flavobacteriaceae	Capnocytophaga	sp. oral taxon 323	1	1	1	2	1	1	1	1	1	1	1
Bacteria	Actinobacteria	Actinomycetia	Corynebacteriales	Corynebacteriaceae	Corynebacterium	kroppenstedtii	1	1	1	2.66667	1	1	1	1	1	1	1
Bacteria	Actinobacteria	Actinomycetia	Corynebacteriales	Corynebacteriaceae	Corynebacterium	simulans	1	1	2	3	1	1	2	1	1	1	2
Bacteria	Actinobacteria	Actinomycetia	Corynebacteriales	Corynebacteriaceae	Corynebacterium	singulare	1	1	1	3	1	1	1	1	1	1	1
Bacteria	Actinobacteria	Actinomycetia	Corynebacteriales	Corynebacteriaceae	Corynebacterium	sp. ATCC 6931	1	1	1	1.6	1	1	1	1	1	1	1
Bacteria	Actinobacteria	Actinomycetia	Corynebacteriales	Corynebacteriaceae	Corynebacterium	striatum	1	1	2	3	1	1	2	1	1	1	2
Bacteria	Proteobacteria	Gammaproteobacteria	Enterobacterales	Enterobacteriaceae	Cronobacter	malonaticus	1	2	2	4.14286	2	2	2	2	2	2	2
Bacteria	Proteobacteria	Gammaproteobacteria	Enterobacterales	Enterobacteriaceae	Cronobacter	sakazakii	1	2	2	4.14286	2	2	2	2	2	2	2
Bacteria	Actinobacteria	Actinomycetia	Propionibacteriales	Propionibacteriaceae	Cutibacterium	acnes	1	1	1	2	1	1	1	1	1	1	1
Bacteria	Proteobacteria	Gammaproteobacteria	Enterobacterales	Enterobacteriaceae	Escherichia	coli	1	1	1	4.14286	1	1	1	1	1	1	1
Bacteria	Fusobacteria	Fusobacteriia	Fusobacteriales	Fusobacteriaceae	Fusobacterium	hwasookii	1	1.8	1	1.8	1	1	1	1	1	1.8	1
Bacteria	Fusobacteria	Fusobacteriia	Fusobacteriales	Fusobacteriaceae	Fusobacterium	nucleatum	1	2.25	1	2.25	1	1	1	1	1	2.25	1
Bacteria	Proteobacteria	Gammaproteobacteria	Pasteurellales	Pasteurellaceae	Haemophilus	influenzae	1	1	2	1	1	1	1	1	1	1	2
Bacteria	Proteobacteria	Gammaproteobacteria	Pasteurellales	Pasteurellaceae	Haemophilus	parainfluenzae	1	1	1	1	1	1	1	1	1	1	1
Bacteria	Proteobacteria	Gammaproteobacteria	Pasteurellales	Pasteurellaceae	Haemophilus	sp. oral taxon 036	1	1	2	1	1	1	1	1	1	1	2
Bacteria	Proteobacteria	Gammaproteobacteria	Enterobacterales	Enterobacteriaceae	Klebsiella	aerogenes	1	1	3	3.625	1	1	1	1	1	1	3
Bacteria	Proteobacteria	Gammaproteobacteria	Enterobacterales	Enterobacteriaceae	Klebsiella	pneumoniae	1	2	3	1	2	1	1	1	1	1	3
Bacteria	Proteobacteria	Gammaproteobacteria	Enterobacterales	Enterobacteriaceae	Klebsiella	variicola	1	2	3	1.875	2	1	1	1	1	1	3
Bacteria	Actinobacteria	Actinomycetia	Micrococcales	Micrococcaceae	Kocuria	palustris	1	1	1	3	1	1	1	1	1	1	1
Bacteria	Firmicutes	Bacilli	Lactobacillales	Lactobacillaceae	Lacticaseibacillus	paracasei	1	2	1	2	1	1	1	1	1	2	1
Bacteria	Firmicutes	Bacilli	Lactobacillales	Lactobacillaceae	Lacticaseibacillus	rhamnosus	1	2	1	2	1	1	1	1	1	2	1
Bacteria	Firmicutes	Bacilli	Lactobacillales	Lactobacillaceae	Lactobacillus	acidophilus	1	1	1	4.75	1	1	1	1	1	1	1
Bacteria	Firmicutes	Bacilli	Lactobacillales	Lactobacillaceae	Lactobacillus	amylovorus	1	1	1	4.75	1	1	1	1	1	1	1
Bacteria	Firmicutes	Bacilli	Lactobacillales	Lactobacillaceae	Lactobacillus	gasseri	1	1	1.83333	3.16667	1	1	1.83333	1	1	1	1.83333
Bacteria	Firmicutes	Bacilli	Lactobacillales	Lactobacillaceae	Lactobacillus	johnsonii	1	1	2.2	3.8	1	1	2.2	1	1	1	2.2
Bacteria	Firmicutes	Bacilli	Lactobacillales	Lactobacillaceae	Lentilactobacillus	buchneri	1	1	1	2	1	1	1	1	1	1	1
Bacteria	Fusobacteria	Fusobacteriia	Fusobacteriales	Leptotrichiaceae	Leptotrichia	buccalis	1	1	1	2	1	1	1	1	1	1	1
Bacteria	Fusobacteria	Fusobacteriia	Fusobacteriales	Leptotrichiaceae	Leptotrichia	sp. oral taxon 498	1	1	1	2	1	1	1	1	1	1	1
Bacteria	Firmicutes	Bacilli	Lactobacillales	Lactobacillaceae	Levilactobacillus	brevis	1	1	1	2	1	1	1	1	1	1	1
Bacteria	Firmicutes	Bacilli	Lactobacillales	Lactobacillaceae	Limosilactobacillus	fermentum	1	1	1	2.2	1	1	1	1	1	1	1
Bacteria	Firmicutes	Bacilli	Lactobacillales	Lactobacillaceae	Limosilactobacillus	reuteri	1	1	1	1.83333	1	1	1	1	1	1	1
Bacteria	Firmicutes	Bacilli	Bacillales	Listeriaceae	Listeria	monocytogenes	1	1	1	10.8333	1	1	1	1	1	1	1
Bacteria	Actinobacteria	Actinomycetia	Corynebacteriales	Mycobacteriaceae	Mycobacterium	leprae	1	1	1	4	1	1	1	1	1	1	1
Bacteria	Actinobacteria	Actinomycetia	Corynebacteriales	Mycobacteriaceae	Mycobacterium	tuberculosis	1	1	1	4	1	1	1	1	1	1	1
Bacteria	Actinobacteria	Actinomycetia	Corynebacteriales	Mycobacteriaceae	Mycolicibacterium	neoaurum	1	1	1	2	1	1	1	1	1	1	1
Bacteria	Tenericutes	Mollicutes	Mycoplasmatales	Mycoplasmataceae	Mycoplasma	genitalium	1	1	1	1	1	1	1	1	1	1	1
Bacteria	Tenericutes	Mollicutes	Mycoplasmatales	Mycoplasmataceae	Mycoplasma	pneumoniae	1	1	1	1	1	1	1	1	1	1	1
Bacteria	Proteobacteria	Betaproteobacteria	Neisseriales	Neisseriaceae	Neisseria	gonorrhoeae	1	1	1	2	1	1	1	1	1	1	1
Bacteria	Proteobacteria	Betaproteobacteria	Neisseriales	Neisseriaceae	Neisseria	meningitidis	1	1	1	2	1	1	1	1	1	1	1
Bacteria	Actinobacteria	Actinomycetia	Propionibacteriales	Propionibacteriaceae	Propionibacterium	sp. oral taxon 193	1	1	1	2	1	1	1	1	1	1	1
Bacteria	Proteobacteria	Gammaproteobacteria	Pseudomonadales	Pseudomonadaceae	Pseudomonas	aeruginosa	1	2	1	1	1	1	1	1	1	1	1
Bacteria	Proteobacteria	Gammaproteobacteria	Pseudomonadales	Pseudomonadaceae	Pseudomonas	fluorescens	1	1.83333	1	1.83333	1	1	1	1	1	1	1
Bacteria	Proteobacteria	Gammaproteobacteria	Pseudomonadales	Pseudomonadaceae	Pseudomonas	protegens	1	2.2	1	2.2	1	1	1	1	1	1	1
Bacteria	Proteobacteria	Gammaproteobacteria	Pseudomonadales	Pseudomonadaceae	Pseudomonas	stutzeri	1	2	1	1	1	1	1	1	1	1	1
Bacteria	Proteobacteria	Betaproteobacteria	Burkholderiales	Burkholderiaceae	Ralstonia	pickettii	1	1	1	1.5	1	1	1	1	1	1	1
Bacteria	Actinobacteria	Actinomycetia	Micrococcales	Micrococcaceae	Rothia	dentocariosa	1	1	1	3	1	1	1	1	1	1	1
Bacteria	Actinobacteria	Actinomycetia	Micrococcales	Micrococcaceae	Rothia	mucilaginosa	1	1	1	3	1	1	1	1	1	1	1
Bacteria	Actinobacteria	Actinomycetia	Actinomycetales	Actinomycetaceae	Schaalia	meyeri	1	1	1	2	1	1	1	1	1	1	1
Bacteria	Actinobacteria	Actinomycetia	Actinomycetales	Actinomycetaceae	Schaalia	odontolytica	1	1	1	2	1	1	1	1	1	1	1
Bacteria	Firmicutes	Negativicutes	Selenomonadales	Selenomonadaceae	Selenomonas	sp. oral taxon 478	1	1	1	2	1	1	1	1	1	1	1
Bacteria	Firmicutes	Negativicutes	Selenomonadales	Selenomonadaceae	Selenomonas	sp. oral taxon 920	1	1	1	2	1	1	1	1	1	1	1
Bacteria	Proteobacteria	Gammaproteobacteria	Enterobacterales	Yersiniaceae	Serratia	marcescens	1	1	1	2.14286	1	1	1	1	1	1	1
Bacteria	Firmicutes	Bacilli	Bacillales	Staphylococcaceae	Staphylococcus	aureus	1	1	7.8	13	1	1	7.8	1	2.2	2.2	7.8
Bacteria	Firmicutes	Bacilli	Bacillales	Staphylococcaceae	Staphylococcus	capitis	1	1	6.5	10.8333	1	1	6.5	1	1	1	6.5
Bacteria	Firmicutes	Bacilli	Bacillales	Staphylococcaceae	Staphylococcus	epidermidis	1	1	6.5	10.8333	1	1	6.5	1	1	1	6.5
Bacteria	Firmicutes	Bacilli	Bacillales	Staphylococcaceae	Staphylococcus	haemolyticus	1	1	6.5	10.8333	1	1	6.5	1	1.83333	1.83333	6.5
Bacteria	Firmicutes	Bacilli	Bacillales	Staphylococcaceae	Staphylococcus	lugdunensis	1	1	6.5	10.8333	1	1	6.5	1	1	1	6.5
Bacteria	Firmicutes	Bacilli	Bacillales	Staphylococcaceae	Staphylococcus	pasteuri	1	2	7.8	13	2	2	7.8	2	2	2	7.8
Bacteria	Firmicutes	Bacilli	Bacillales	Staphylococcaceae	Staphylococcus	pettenkoferi	1	1	1	10.8333	1	1	1	1	1	1	1
Bacteria	Firmicutes	Bacilli	Bacillales	Staphylococcaceae	Staphylococcus	schleiferi	1	1	1	13	1	1	1	1	1	1	1
Bacteria	Firmicutes	Bacilli	Bacillales	Staphylococcaceae	Staphylococcus	warneri	1	2	7.8	13	2	2	7.8	2	2	2	7.8
Bacteria	Firmicutes	Bacilli	Lactobacillales	Streptococcaceae	Streptococcus	agalactiae	1	1	1	2.14286	1	1	1	1	1	1	1
Bacteria	Firmicutes	Bacilli	Lactobacillales	Streptococcaceae	Streptococcus	anginosus	1	2	1	3	1	1	1	1	1	1	1
Bacteria	Firmicutes	Bacilli	Lactobacillales	Streptococcaceae	Streptococcus	constellatus	1	1	1	3	1	1	1	1	1	1	1
Bacteria	Firmicutes	Bacilli	Lactobacillales	Streptococcaceae	Streptococcus	cristatus	1	2	1	1	1	1	1	1	1	1	1
Bacteria	Firmicutes	Bacilli	Lactobacillales	Streptococcaceae	Streptococcus	gordonii	1	1	1	3.75	1	1	1	1	1	1	1
Bacteria	Firmicutes	Bacilli	Lactobacillales	Streptococcaceae	Streptococcus	intermedius	1	2	1	3	1	1	1	1	1	1	1
Bacteria	Firmicutes	Bacilli	Lactobacillales	Streptococcaceae	Streptococcus	mitis	1	4	3	2	3	2	2	2	2	2	3
Bacteria	Firmicutes	Bacilli	Lactobacillales	Streptococcaceae	Streptococcus	oralis	1	4	3	2	3	2	2	2	2	2	3
Bacteria	Firmicutes	Bacilli	Lactobacillales	Streptococcaceae	Streptococcus	parasanguinis	1	1	1	1	1	1	1	1	1	1	1
Bacteria	Firmicutes	Bacilli	Lactobacillales	Streptococcaceae	Streptococcus	pneumoniae	1	4	1	1	1	1	1	1	1	1	1
Bacteria	Firmicutes	Bacilli	Lactobacillales	Streptococcaceae	Streptococcus	pyogenes	1	1	1	1	1	1	1	1	1	1	1
Bacteria	Firmicutes	Bacilli	Lactobacillales	Streptococcaceae	Streptococcus	salivarius	1	1	2	2	1	1	2	1	1	1	2
Bacteria	Firmicutes	Bacilli	Lactobacillales	Streptococcaceae	Streptococcus	sanguinis	1	2	1	3.75	1	1	1	1	1	1	1
Bacteria	Firmicutes	Bacilli	Lactobacillales	Streptococcaceae	Streptococcus	sp. oral taxon 431	1	4	3	1	3	1	1	1	1	1	3
Bacteria	Firmicutes	Bacilli	Lactobacillales	Streptococcaceae	Streptococcus	thermophilus	1	1	2	2	1	1	2	1	1	1	2
Bacteria	Bacteroidetes	Bacteroidia	Bacteroidales	Tannerellaceae	Tannerella	forsythia	1	1	1	2	1	1	1	1	1	1	1
Bacteria	Bacteroidetes	Bacteroidia	Bacteroidales	Tannerellaceae	Tannerella	sp. oral taxon HOT-286	1	1	1	2	1	1	1	1	1	1	1
Bacteria	Spirochaetes	Spirochaetia	Spirochaetales	Spirochaetaceae	Treponema	denticola	1	1	1	1	1	1	1	1	1	1	1
Bacteria	Spirochaetes	Spirochaetia	Spirochaetales	Spirochaetaceae	Treponema	putidum	1	1	1	1	1	1	1	1	1	1	1
Bacteria	Proteobacteria	Betaproteobacteria	Burkholderiales	Comamonadaceae	Variovorax	paradoxus	1	1	1	2.5	1	1	1	1	1	1	1

## Sheet: Table S6.6
								Primer pairs previously selected due to their coverage									Most used primer pairs
						ALC		S			M			L			S
						Min mean value OF-MA	1.10819
						Max mean value OF-MA	3.71053
						Mean OF-MA	1	1.75731	1.9152	3.71053	1.49415	1.45906	1.84503	1.10819	1.10819	1.14327	1.59942
						Cumulative OF-MA	57	100.167	109.167	211.5	85.1667	83.1667	105.167	63.1667	63.1667	65.1667	91.1667
Superkingdom	Phyla	Class	Order	Family	Genera	Species	Num_genes	OP_F114_KP_R002	KP_F020_KP_R032	OP_F066_OP_R073	OP_F114_KP_R031	OP_F114_OP_R073	KP_F020_OP_R073	OP_F114_OP_R121	KP_F020_OP_R121	OP_F066_OP_R121	KP_F078_OP_R010
Archaea	Crenarchaeota	Thermoprotei	Desulfurococcales	Desulfurococcaceae	Aeropyrum	camini	1	2	2	1	2	1	1	1	1	1	1
Archaea	Crenarchaeota	Thermoprotei	Desulfurococcales	Desulfurococcaceae	Aeropyrum	pernix	1	2	2	1	2	1	1	1	1	1	1
Archaea	Crenarchaeota	Thermoprotei	Desulfurococcales	Desulfurococcaceae	Desulfurococcus	amylolyticus	1	2	1	1	1	1	1	1	1	1	1
Archaea	Crenarchaeota	Thermoprotei	Desulfurococcales	Desulfurococcaceae	Desulfurococcus	mucosus	1	2	1	2	1	1	1	1	1	1	1
Archaea	Euryarchaeota	Halobacteria	Halobacteriales	Haloarculaceae	Haloarcula	hispanica	1	3	3	3	2	2	3	1	1	2	3
Archaea	Euryarchaeota	Halobacteria	Halobacteriales	Haloarculaceae	Haloarcula	marismortui	1	3	3	3	1	1	3	1	1	1	3
Archaea	Euryarchaeota	Halobacteria	Halobacteriales	Haloarculaceae	Haloarcula	sp. CBA1115	1	3	3	3	2	2	3	1	1	2	3
Archaea	Euryarchaeota	Halobacteria	Halobacteriales	Haloarculaceae	Halomicrobium	mukohataei	1	1.66667	1.66667	1.66667	1.66667	1.66667	1.66667	1.66667	1.66667	1.66667	1.66667
Archaea	Euryarchaeota	Halobacteria	Halobacteriales	Haloarculaceae	Halomicrobium	sp. ZPS1	1	2.5	2.5	2.5	2.5	2.5	2.5	2.5	2.5	2.5	2.5
Archaea	Euryarchaeota	Halobacteria	Natrialbales	Natrialbaceae	Halopiger	xanaduensis	1	1	1	2	1	1	1	1	1	1	1
Archaea	Euryarchaeota	Halobacteria	Halobacteriales	Haloarculaceae	Halorhabdus	tiamatea	1	1	1	2	1	1	1	1	1	1	1
Archaea	Euryarchaeota	Halobacteria	Halobacteriales	Haloarculaceae	Halorhabdus	utahensis	1	1	1	2	1	1	1	1	1	1	1
Archaea	Euryarchaeota	Halobacteria	Natrialbales	Natrialbaceae	Halostagnicola	larsenii	1	1	1	4	1	1	1	1	1	1	1
Archaea	Euryarchaeota	Halobacteria	Natrialbales	Natrialbaceae	Haloterrigena	turkmenica	1	1	1	2.66667	1	1	1	1	1	1	1
Archaea	Euryarchaeota	Methanococci	Methanococcales	Methanocaldococcaceae	Methanocaldococcus	bathoardescens	1	2	2	2	1	1	2	1	1	1	2
Archaea	Euryarchaeota	Methanococci	Methanococcales	Methanocaldococcaceae	Methanocaldococcus	fervens	1	1	2	2	1	1	2	1	1	1	2
Archaea	Euryarchaeota	Methanococci	Methanococcales	Methanocaldococcaceae	Methanocaldococcus	jannaschii	1	1	2	3	1	1	2	1	1	1	2
Archaea	Euryarchaeota	Methanococci	Methanococcales	Methanocaldococcaceae	Methanocaldococcus	sp. FS406-22	1	2	2	3	1	1	2	1	1	1	2
Archaea	Euryarchaeota	Methanococci	Methanococcales	Methanocaldococcaceae	Methanocaldococcus	vulcanius	1	1	1	3	1	1	1	1	1	1	1
Archaea	Euryarchaeota	Methanomicrobia	Methanosarcinales	Methanosarcinaceae	Methanococcoides	burtonii	1	1	2	1	1	1	1	1	1	1	2
Archaea	Euryarchaeota	Methanomicrobia	Methanosarcinales	Methanosarcinaceae	Methanococcoides	methylutens	1	1	2	1	1	1	1	1	1	1	2
Archaea	Euryarchaeota	Methanomicrobia	Methanosarcinales	Methanosarcinaceae	Methanosarcina	acetivorans	1	2	3	10	1	1	3	1	1	1	3
Archaea	Euryarchaeota	Methanomicrobia	Methanosarcinales	Methanosarcinaceae	Methanosarcina	barkeri	1	3	4	1	1	1	4	1	1	1	4
Archaea	Euryarchaeota	Methanomicrobia	Methanosarcinales	Methanosarcinaceae	Methanosarcina	horonobensis	1	2	4	10	2	2	4	1	1	1	4
Archaea	Euryarchaeota	Methanomicrobia	Methanosarcinales	Methanosarcinaceae	Methanosarcina	lacustris	1	1	1	10	1	1	1	1	1	1	1
Archaea	Euryarchaeota	Methanomicrobia	Methanosarcinales	Methanosarcinaceae	Methanosarcina	mazei	1	1	4	10	1	1	4	1	1	1	4
Archaea	Euryarchaeota	Methanomicrobia	Methanosarcinales	Methanosarcinaceae	Methanosarcina	siciliae	1	2	4	10	2	2	4	1	1	1	4
Archaea	Euryarchaeota	Methanomicrobia	Methanosarcinales	Methanosarcinaceae	Methanosarcina	sp. Kolksee	1	3	3	10	2	2	3	2	2	2	3
Archaea	Euryarchaeota	Methanomicrobia	Methanosarcinales	Methanosarcinaceae	Methanosarcina	sp. WH1	1	2	2	10	2	2	2	2	2	2	2
Archaea	Euryarchaeota	Methanomicrobia	Methanosarcinales	Methanosarcinaceae	Methanosarcina	sp. WWM596	1	2	2	10	2	2	2	2	2	2	2
Archaea	Euryarchaeota	Methanomicrobia	Methanosarcinales	Methanosarcinaceae	Methanosarcina	thermophila	1	1	1	10	1	1	1	1	1	1	1
Archaea	Euryarchaeota	Methanomicrobia	Methanosarcinales	Methanosarcinaceae	Methanosarcina	vacuolata	1	3	3	10	2	2	3	2	2	2	3
Archaea	Euryarchaeota	Halobacteria	Natrialbales	Natrialbaceae	Natrialba	magadii	1	1	1	2.66667	1	1	1	1	1	1	1
Archaea	Euryarchaeota	Halobacteria	Natrialbales	Natrialbaceae	Natrinema	sp. J7-2	1	1	1	2	1	1	1	1	1	1	1
Archaea	Euryarchaeota	Halobacteria	Halobacteriales	Haloarculaceae	Natronomonas	moolapensis	1	1	1	2	1	1	1	1	1	1	1
Archaea	Euryarchaeota	Halobacteria	Halobacteriales	Haloarculaceae	Natronomonas	pharaonis	1	1	1	2	1	1	1	1	1	1	1
Archaea	Thaumarchaeota	Nitrososphaeria	Nitrososphaerales	Nitrososphaeraceae	Nitrososphaera	evergladensis (candidatus)	1	2	2	2	2	2	2	1	1	1	1
Archaea	Thaumarchaeota	Nitrososphaeria	Nitrososphaerales	Nitrososphaeraceae	Nitrososphaera	viennensis	1	2	2	2	2	2	2	1	1	1	1
Archaea	Crenarchaeota	Thermoprotei	Thermoproteales	Thermoproteaceae	Pyrobaculum	aerophilum	1	1	1	2	1	1	1	1	1	1	1
Archaea	Crenarchaeota	Thermoprotei	Thermoproteales	Thermoproteaceae	Pyrobaculum	arsenaticum	1	1	1	2	1	1	1	1	1	1	1
Archaea	Crenarchaeota	Thermoprotei	Thermoproteales	Thermoproteaceae	Pyrobaculum	ferrireducens	1	1	1	2	1	1	1	1	1	1	1
Archaea	Crenarchaeota	Thermoprotei	Thermoproteales	Thermoproteaceae	Pyrobaculum	oguniense	1	1	1	2	1	1	1	1	1	1	1
Archaea	Euryarchaeota	Thermococci	Thermococcales	Thermococcaceae	Pyrococcus	horikoshii	1	4	4	4	4	4	4	1	1	1	1
Archaea	Euryarchaeota	Thermococci	Thermococcales	Thermococcaceae	Pyrococcus	sp. NA2	1	4	4	4	4	4	4	1	1	1	1
Archaea	Euryarchaeota	Thermococci	Thermococcales	Thermococcaceae	Pyrococcus	sp. ST04	1	4	4	4	4	4	4	1	1	1	1
Archaea	Euryarchaeota	Thermococci	Thermococcales	Thermococcaceae	Pyrococcus	yayanosii	1	4	4	4	4	4	4	1	1	1	1
Archaea	Crenarchaeota	Thermoprotei	Desulfurococcales	Desulfurococcaceae	Staphylothermus	hellenicus	1	1	1	2	1	1	1	1	1	1	1
Archaea	Crenarchaeota	Thermoprotei	Desulfurococcales	Desulfurococcaceae	Staphylothermus	marinus	1	1	1	2	1	1	1	1	1	1	1
Archaea	Euryarchaeota	Thermococci	Thermococcales	Thermococcaceae	Thermococcus	barophilus	1	2	2	2	2	2	2	1	1	1	1
Archaea	Euryarchaeota	Thermococci	Thermococcales	Thermococcaceae	Thermococcus	cleftensis	1	1	1	4	1	1	1	1	1	1	1
Archaea	Euryarchaeota	Thermococci	Thermococcales	Thermococcaceae	Thermococcus	gammatolerans	1	1	1	4	1	1	1	1	1	1	1
Archaea	Euryarchaeota	Thermococci	Thermococcales	Thermococcaceae	Thermococcus	onnurineus	1	1	1	4	1	1	1	1	1	1	1
Archaea	Euryarchaeota	Thermococci	Thermococcales	Thermococcaceae	Thermococcus	paralvinellae	1	2	2	2	2	2	2	1	1	1	1
Archaea	Euryarchaeota	Thermococci	Thermococcales	Thermococcaceae	Thermococcus	sp. 4557	1	1	1	4	1	1	1	1	1	1	1
Archaea	Crenarchaeota	Thermoprotei	Desulfurococcales	Desulfurococcaceae	Thermogladius	calderae	1	1	1	2	1	1	1	1	1	1	1
Archaea	Crenarchaeota	Thermoprotei	Thermoproteales	Thermoproteaceae	Thermoproteus	tenax	1	2	1	1	1	1	1	1	1	1	1
Archaea	Crenarchaeota	Thermoprotei	Thermoproteales	Thermoproteaceae	Thermoproteus	uzoniensis	1	2	1	1	1	1	1	1	1	1	1
