# Supplementary material for: Impact of 16S rRNA Gene Redundancy and Primer Pair Selection on the Quantification and Classification of Oral Microbiota in Next-Generation Sequencing
Source: Microbiol Spectr. 2023 Feb 13;11(2):e04398-22. doi: 10.1128/spectrum.04398-22 (PMC10101033; doi:10.1128/spectrum.04398-22)
Supplement: Supplemental file 9 — Table S8. Download spectrum.04398-22-s0009.xlsx, XLSX file, 0.03 MB [file spectrum.04398-22-s0009.xlsx]

## Sheet: Title.Abreviatures
Table S9. Bacterial and archaeal species with matching amplicons using the bacterial and archaeal primer pairs.
Each column corresponds to a primer pair and has to be observed individually. Matching amplicon identifiers are formed by a number and a letter. The number indicates the number of species with the same amplicon sequence, and the letter(s) indicates which species share such variant sequence. For example, with KP_F020-OP_R121, Actinomyces oris and Actinomyces sp. oral taxon 171 share the same ampli…
ALC	Amplicon length category
bps	Base pairs
F	Forward
KP	Klindworth primer
L	Long mean amplicon length category, >600 base pairs
M	Medium mean amplicon length category, 301-600 base pairs
OP	Oral primer
R	Reverse
S	Short mean amplicon length category, 100-300 base pairs
Yellow highlighted	Species from distinct genera that share the same 16S rRNA gene amplicon

## Sheet: Table S9
							Primer pairs peviously selected due to their coverage									Most used primer pairs
						ALC	S			M			L			S
Superkingdom	Phyla	Class	Order	Family	Genera	Species	OP_F114-KP_R002	KP_F020-KP_R032	OP_F066-OP_R073	OP_F114-KP_R031	OP_F114-OP_R073	KP_F020-OP_R073	OP_F114-OP_R121	KP_F020-OP_R121	OP_F066-OP_R121	KP_F078-OP_R010
Bacteria	Proteobacteria	Betaproteobacteria	Burkholderiales	Alcaligenaceae	Achromobacter	xylosoxidans			2Y
Bacteria	Proteobacteria	Betaproteobacteria	Burkholderiales	Comamonadaceae	Acidovorax	ebreus			2DD
Bacteria	Proteobacteria	Gammaproteobacteria	Pseudomonadales	Moraxellaceae	Acinetobacter	baumannii			3L						2C
Bacteria	Proteobacteria	Gammaproteobacteria	Pseudomonadales	Moraxellaceae	Acinetobacter	johnsonii			3L
Bacteria	Proteobacteria	Gammaproteobacteria	Pseudomonadales	Moraxellaceae	Acinetobacter	junii			3L						2C
Bacteria	Actinobacteria	Actinomycetia	Actinomycetales	Actinomycetaceae	Actinomyces	oris		3E	3N			3D		2D	2G	3D
Bacteria	Actinobacteria	Actinomycetia	Actinomycetales	Actinomycetaceae	Actinomyces	sp. oral taxon 169		3E	3N			3D				3D
Bacteria	Actinobacteria	Actinomycetia	Actinomycetales	Actinomycetaceae	Actinomyces	sp. oral taxon 171		3E	3N			3D		2D	2G	3D
Bacteria	Proteobacteria	Alphaproteobacteria	Rhizobiales	Rhizobiaceae	Agrobacterium	fabrum			2S
Bacteria	Proteobacteria	Alphaproteobacteria	Rhizobiales	Rhizobiaceae	Agrobacterium	radiobacter			2S
Bacteria	Firmicutes	Bacilli	Bacillales	Bacillaceae	Bacillus	subtilis			11A
Bacteria	Actinobacteria	Actinomycetia	Bifidobacteriales	Bifidobacteriaceae	Bifidobacterium	breve		2I	3I			2G				2H
Bacteria	Actinobacteria	Actinomycetia	Bifidobacteriales	Bifidobacteriaceae	Bifidobacterium	dentium			3I
Bacteria	Actinobacteria	Actinomycetia	Bifidobacteriales	Bifidobacteriaceae	Bifidobacterium	longum		2I	3I			2G				2H
Bacteria	Proteobacteria	Betaproteobacteria	Burkholderiales	Alcaligenaceae	Bordetella	pertussis			2Y
Bacteria	Proteobacteria	Betaproteobacteria	Burkholderiales	Burkholderiaceae	Burkholderia	cepacia			2CC
Bacteria	Proteobacteria	Epsilonproteobacteria	Campylobacterales	Campylobacteraceae	Campylobacter	concisus			2AA
Bacteria	Proteobacteria	Epsilonproteobacteria	Campylobacterales	Campylobacteraceae	Campylobacter	curvus			2AA
Bacteria	Bacteroidetes	Flavobacteriia	Flavobacteriales	Flavobacteriaceae	Capnocytophaga	ochracea			2FF
Bacteria	Bacteroidetes	Flavobacteriia	Flavobacteriales	Flavobacteriaceae	Capnocytophaga	sp. oral taxon 323			2FF
Bacteria	Actinobacteria	Actinomycetia	Corynebacteriales	Corynebacteriaceae	Corynebacterium	kroppenstedtii			2EE
Bacteria	Actinobacteria	Actinomycetia	Corynebacteriales	Corynebacteriaceae	Corynebacterium	simulans		2N	3M			2K				2M
Bacteria	Actinobacteria	Actinomycetia	Corynebacteriales	Corynebacteriaceae	Corynebacterium	singulare			3M
Bacteria	Actinobacteria	Actinomycetia	Corynebacteriales	Corynebacteriaceae	Corynebacterium	sp. ATCC 6931			2EE
Bacteria	Actinobacteria	Actinomycetia	Corynebacteriales	Corynebacteriaceae	Corynebacterium	striatum		2N	3M			2K				2M
Bacteria	Proteobacteria	Gammaproteobacteria	Enterobacterales	Enterobacteriaceae	Cronobacter	malonaticus	2J | 2Z	2L | 2W	4C	2D | 2O	2B | 2L	2I | 2S	2A	2B | 2I	2D	2K | 2S
Bacteria	Proteobacteria	Gammaproteobacteria	Enterobacterales	Enterobacteriaceae	Cronobacter	sakazakii	2J | 2Z	2L | 2W	4C	2D | 2O	2B | 2L	2I | 2S	2A	2B | 2I	2D	2K | 2S
Bacteria	Actinobacteria	Actinomycetia	Propionibacteriales	Propionibacteriaceae	Cutibacterium	acnes			2U
Bacteria	Proteobacteria	Gammaproteobacteria	Enterobacterales	Enterobacteriaceae	Escherichia	coli			4C
Bacteria	Fusobacteria	Fusobacteriia	Fusobacteriales	Fusobacteriaceae	Fusobacterium	hwasookii	2M | 2AA		2T						2F
Bacteria	Fusobacteria	Fusobacteriia	Fusobacteriales	Fusobacteriaceae	Fusobacterium	nucleatum	2M | 2AA		2T						2F
Bacteria	Proteobacteria	Gammaproteobacteria	Pasteurellales	Pasteurellaceae	Haemophilus	influenzae		2K								2J
Bacteria	Proteobacteria	Gammaproteobacteria	Pasteurellales	Pasteurellaceae	Haemophilus	parainfluenzae
Bacteria	Proteobacteria	Gammaproteobacteria	Pasteurellales	Pasteurellaceae	Haemophilus	sp. oral taxon 036		2K								2J
Bacteria	Proteobacteria	Gammaproteobacteria	Enterobacterales	Enterobacteriaceae	Klebsiella	aerogenes		3D	4C							3C
Bacteria	Proteobacteria	Gammaproteobacteria	Enterobacterales	Enterobacteriaceae	Klebsiella	pneumoniae	2G | 2Y	3D		2C | 2N						3C
Bacteria	Proteobacteria	Gammaproteobacteria	Enterobacterales	Enterobacteriaceae	Klebsiella	variicola	2G | 2Y	3D	2BB	2C | 2N						3C
Bacteria	Actinobacteria	Actinomycetia	Micrococcales	Micrococcaceae	Kocuria	palustris			3K
Bacteria	Firmicutes	Bacilli	Lactobacillales	Lactobacillaceae	Lacticaseibacillus	paracasei	2I		2Z						2B
Bacteria	Firmicutes	Bacilli	Lactobacillales	Lactobacillaceae	Lacticaseibacillus	rhamnosus	2I		2Z						2B
Bacteria	Firmicutes	Bacilli	Lactobacillales	Lactobacillaceae	Lactobacillus	acidophilus			4D
Bacteria	Firmicutes	Bacilli	Lactobacillales	Lactobacillaceae	Lactobacillus	amylovorus			4D
Bacteria	Firmicutes	Bacilli	Lactobacillales	Lactobacillaceae	Lactobacillus	gasseri		2J	4D			2H				2I
Bacteria	Firmicutes	Bacilli	Lactobacillales	Lactobacillaceae	Lactobacillus	johnsonii		2J	4D			2H				2I
Bacteria	Firmicutes	Bacilli	Lactobacillales	Lactobacillaceae	Lentilactobacillus	buchneri			2X
Bacteria	Fusobacteria	Fusobacteriia	Fusobacteriales	Leptotrichiaceae	Leptotrichia	buccalis			2GG
Bacteria	Fusobacteria	Fusobacteriia	Fusobacteriales	Leptotrichiaceae	Leptotrichia	sp. oral taxon 498			2GG
Bacteria	Firmicutes	Bacilli	Lactobacillales	Lactobacillaceae	Levilactobacillus	brevis			2X
Bacteria	Firmicutes	Bacilli	Lactobacillales	Lactobacillaceae	Limosilactobacillus	fermentum			2W
Bacteria	Firmicutes	Bacilli	Lactobacillales	Lactobacillaceae	Limosilactobacillus	reuteri			2W
Bacteria	Firmicutes	Bacilli	Bacillales	Listeriaceae	Listeria	monocytogenes			11A
Bacteria	Actinobacteria	Actinomycetia	Corynebacteriales	Mycobacteriaceae	Mycobacterium	leprae			3G
Bacteria	Actinobacteria	Actinomycetia	Corynebacteriales	Mycobacteriaceae	Mycobacterium	tuberculosis			3G
Bacteria	Actinobacteria	Actinomycetia	Corynebacteriales	Mycobacteriaceae	Mycolicibacterium	neoaurum			3G
Bacteria	Tenericutes	Mollicutes	Mycoplasmatales	Mycoplasmataceae	Mycoplasma	genitalium
Bacteria	Tenericutes	Mollicutes	Mycoplasmatales	Mycoplasmataceae	Mycoplasma	pneumoniae
Bacteria	Proteobacteria	Betaproteobacteria	Neisseriales	Neisseriaceae	Neisseria	gonorrhoeae			2R
Bacteria	Proteobacteria	Betaproteobacteria	Neisseriales	Neisseriaceae	Neisseria	meningitidis			2R
Bacteria	Actinobacteria	Actinomycetia	Propionibacteriales	Propionibacteriaceae	Propionibacterium	sp. oral taxon 193			2U
Bacteria	Proteobacteria	Gammaproteobacteria	Pseudomonadales	Pseudomonadaceae	Pseudomonas	aeruginosa	2E
Bacteria	Proteobacteria	Gammaproteobacteria	Pseudomonadales	Pseudomonadaceae	Pseudomonas	fluorescens	2F		2V
Bacteria	Proteobacteria	Gammaproteobacteria	Pseudomonadales	Pseudomonadaceae	Pseudomonas	protegens	2F		2V
Bacteria	Proteobacteria	Gammaproteobacteria	Pseudomonadales	Pseudomonadaceae	Pseudomonas	stutzeri	2E
Bacteria	Proteobacteria	Betaproteobacteria	Burkholderiales	Burkholderiaceae	Ralstonia	pickettii			2CC
Bacteria	Actinobacteria	Actinomycetia	Micrococcales	Micrococcaceae	Rothia	dentocariosa			3K
Bacteria	Actinobacteria	Actinomycetia	Micrococcales	Micrococcaceae	Rothia	mucilaginosa			3K
Bacteria	Actinobacteria	Actinomycetia	Actinomycetales	Actinomycetaceae	Schaalia	meyeri			2LL
Bacteria	Actinobacteria	Actinomycetia	Actinomycetales	Actinomycetaceae	Schaalia	odontolytica			2LL
Bacteria	Firmicutes	Negativicutes	Selenomonadales	Selenomonadaceae	Selenomonas	sp. oral taxon 478			2KK
Bacteria	Firmicutes	Negativicutes	Selenomonadales	Selenomonadaceae	Selenomonas	sp. oral taxon 920			2KK
Bacteria	Proteobacteria	Gammaproteobacteria	Enterobacterales	Yersiniaceae	Serratia	marcescens			2BB
Bacteria	Firmicutes	Bacilli	Bacillales	Staphylococcaceae	Staphylococcus	aureus		7A	11A			7A		2A	2A	7A
Bacteria	Firmicutes	Bacilli	Bacillales	Staphylococcaceae	Staphylococcus	capitis		7A	11A			7A				7A
Bacteria	Firmicutes	Bacilli	Bacillales	Staphylococcaceae	Staphylococcus	epidermidis		7A	11A			7A				7A
Bacteria	Firmicutes	Bacilli	Bacillales	Staphylococcaceae	Staphylococcus	haemolyticus		7A	11A			7A		2A	2A	7A
Bacteria	Firmicutes	Bacilli	Bacillales	Staphylococcaceae	Staphylococcus	lugdunensis		7A	11A			7A				7A
Bacteria	Firmicutes	Bacilli	Bacillales	Staphylococcaceae	Staphylococcus	pasteuri	2L	7A	11A	2E	2C	7A	2B	2C	2E	7A
Bacteria	Firmicutes	Bacilli	Bacillales	Staphylococcaceae	Staphylococcus	pettenkoferi			11A
Bacteria	Firmicutes	Bacilli	Bacillales	Staphylococcaceae	Staphylococcus	schleiferi			11A
Bacteria	Firmicutes	Bacilli	Bacillales	Staphylococcaceae	Staphylococcus	warneri	2L	7A	11A	2E	2C	7A	2B	2C	2E	7A
Bacteria	Firmicutes	Bacilli	Lactobacillales	Streptococcaceae	Streptococcus	agalactiae			3H
Bacteria	Firmicutes	Bacilli	Lactobacillales	Streptococcaceae	Streptococcus	anginosus	2H		3J
Bacteria	Firmicutes	Bacilli	Lactobacillales	Streptococcaceae	Streptococcus	constellatus			3J
Bacteria	Firmicutes	Bacilli	Lactobacillales	Streptococcaceae	Streptococcus	cristatus	2K
Bacteria	Firmicutes	Bacilli	Lactobacillales	Streptococcaceae	Streptococcus	gordonii			3H
Bacteria	Firmicutes	Bacilli	Lactobacillales	Streptococcaceae	Streptococcus	intermedius	2H		3J
Bacteria	Firmicutes	Bacilli	Lactobacillales	Streptococcaceae	Streptococcus	mitis	4A	3F	2MM	3B	2D	2L	2C	2E	2H	3E
Bacteria	Firmicutes	Bacilli	Lactobacillales	Streptococcaceae	Streptococcus	oralis	4A	3F	2MM	3B	2D	2L	2C	2E	2H	3E
Bacteria	Firmicutes	Bacilli	Lactobacillales	Streptococcaceae	Streptococcus	parasanguinis
Bacteria	Firmicutes	Bacilli	Lactobacillales	Streptococcaceae	Streptococcus	pneumoniae	4A
Bacteria	Firmicutes	Bacilli	Lactobacillales	Streptococcaceae	Streptococcus	pyogenes
Bacteria	Firmicutes	Bacilli	Lactobacillales	Streptococcaceae	Streptococcus	salivarius		2M	2HH			2J				2L
Bacteria	Firmicutes	Bacilli	Lactobacillales	Streptococcaceae	Streptococcus	sanguinis	2K		3H
Bacteria	Firmicutes	Bacilli	Lactobacillales	Streptococcaceae	Streptococcus	sp. oral taxon 431	4A	3F		3B						3E
Bacteria	Firmicutes	Bacilli	Lactobacillales	Streptococcaceae	Streptococcus	thermophilus		2M	2HH			2J				2L
Bacteria	Bacteroidetes	Bacteroidia	Bacteroidales	Tannerellaceae	Tannerella	forsythia			2II
Bacteria	Bacteroidetes	Bacteroidia	Bacteroidales	Tannerellaceae	Tannerella	sp. oral taxon HOT-286			2II
Bacteria	Spirochaetes	Spirochaetia	Spirochaetales	Spirochaetaceae	Treponema	denticola
Bacteria	Spirochaetes	Spirochaetia	Spirochaetales	Spirochaetaceae	Treponema	putidum
Bacteria	Proteobacteria	Betaproteobacteria	Burkholderiales	Comamonadaceae	Variovorax	paradoxus			2DD
Archaea	Crenarchaeota	Thermoprotei	Desulfurococcales	Desulfurococcaceae	Aeropyrum	camini	2N	2O		2F
Archaea	Crenarchaeota	Thermoprotei	Desulfurococcales	Desulfurococcaceae	Aeropyrum	pernix	2N	2O		2F
Archaea	Crenarchaeota	Thermoprotei	Desulfurococcales	Desulfurococcaceae	Desulfurococcus	amylolyticus	2P
Archaea	Crenarchaeota	Thermoprotei	Desulfurococcales	Desulfurococcaceae	Desulfurococcus	mucosus	2P		2UU
Archaea	Euryarchaeota	Halobacteria	Halobacteriales	Haloarculaceae	Haloarcula	hispanica	3C | 3X	3H	3P | 3XX	2I	2G	3F			2J	3G
Archaea	Euryarchaeota	Halobacteria	Halobacteriales	Haloarculaceae	Haloarcula	marismortui	3C | 3X	3H	3P | 3XX			3F				3G
Archaea	Euryarchaeota	Halobacteria	Halobacteriales	Haloarculaceae	Haloarcula	sp. CBA1115	3C | 3X	3H	3P | 3XX	2I	2G	3F			2J	3G
Archaea	Euryarchaeota	Halobacteria	Halobacteriales	Haloarculaceae	Halomicrobium	mukohataei	2Q | 2BB	2S | 2X	2SS | 2YY	2G | 2P	2E | 2M	2O | 2T	2D | 2G	2F | 2J	2I | 2M	2Q | 2T
Archaea	Euryarchaeota	Halobacteria	Halobacteriales	Haloarculaceae	Halomicrobium	sp. ZPS1	2Q | 2BB	2S | 2X	2SS | 2YY	2G | 2P	2E | 2M	2O | 2T	2D | 2G	2F | 2J	2I | 2M	2Q | 2T
Archaea	Euryarchaeota	Halobacteria	Natrialbales	Natrialbaceae	Halopiger	xanaduensis			2VV
Archaea	Euryarchaeota	Halobacteria	Halobacteriales	Haloarculaceae	Halorhabdus	tiamatea			2RR
Archaea	Euryarchaeota	Halobacteria	Halobacteriales	Haloarculaceae	Halorhabdus	utahensis			2RR
Archaea	Euryarchaeota	Halobacteria	Natrialbales	Natrialbaceae	Halostagnicola	larsenii			3Q
Archaea	Euryarchaeota	Halobacteria	Natrialbales	Natrialbaceae	Haloterrigena	turkmenica			3Q
Archaea	Euryarchaeota	Methanococci	Methanococcales	Methanocaldococcaceae	Methanocaldococcus	bathoardescens	2R	2R	2QQ			2N				2P
Archaea	Euryarchaeota	Methanococci	Methanococcales	Methanocaldococcaceae	Methanocaldococcus	fervens		2R	2QQ			2N				2P
Archaea	Euryarchaeota	Methanococci	Methanococcales	Methanocaldococcaceae	Methanocaldococcus	jannaschii		2P	3O			2M				2N
Archaea	Euryarchaeota	Methanococci	Methanococcales	Methanocaldococcaceae	Methanocaldococcus	sp. FS406-22	2R	2P	3O			2M				2N
Archaea	Euryarchaeota	Methanococci	Methanococcales	Methanocaldococcaceae	Methanocaldococcus	vulcanius			3O
Archaea	Euryarchaeota	Methanomicrobia	Methanosarcinales	Methanosarcinaceae	Methanococcoides	burtonii		2Q								2O
Archaea	Euryarchaeota	Methanomicrobia	Methanosarcinales	Methanosarcinaceae	Methanococcoides	methylutens		2Q								2O
Archaea	Euryarchaeota	Methanomicrobia	Methanosarcinales	Methanosarcinaceae	Methanosarcina	acetivorans	2O	3G	10B			3E				3F
Archaea	Euryarchaeota	Methanomicrobia	Methanosarcinales	Methanosarcinaceae	Methanosarcina	barkeri	3D	4C				4C				4B
Archaea	Euryarchaeota	Methanomicrobia	Methanosarcinales	Methanosarcinaceae	Methanosarcina	horonobensis	2W	4C	10B	2L	2J	4C				4B
Archaea	Euryarchaeota	Methanomicrobia	Methanosarcinales	Methanosarcinaceae	Methanosarcina	lacustris			10B
Archaea	Euryarchaeota	Methanomicrobia	Methanosarcinales	Methanosarcinaceae	Methanosarcina	mazei		4C	10B			4C				4B
Archaea	Euryarchaeota	Methanomicrobia	Methanosarcinales	Methanosarcinaceae	Methanosarcina	siciliae	2O | 2W	4C	10B	2L	2J	4C				4B
Archaea	Euryarchaeota	Methanomicrobia	Methanosarcinales	Methanosarcinaceae	Methanosarcina	sp. Kolksee	3D	3G	10B	2M	2K	3E	2F	2H	2L	3F
Archaea	Euryarchaeota	Methanomicrobia	Methanosarcinales	Methanosarcinaceae	Methanosarcina	sp. WH1	2V | 2CC	2V	10B	2K | 2Q	2I | 2N	2R	2E | 2H	2G	2K	2R
Archaea	Euryarchaeota	Methanomicrobia	Methanosarcinales	Methanosarcinaceae	Methanosarcina	sp. WWM596	2V | 2CC	2V	10B	2K | 2Q	2I | 2N	2R	2E | 2H	2G	2K	2R
Archaea	Euryarchaeota	Methanomicrobia	Methanosarcinales	Methanosarcinaceae	Methanosarcina	thermophila			10B
Archaea	Euryarchaeota	Methanomicrobia	Methanosarcinales	Methanosarcinaceae	Methanosarcina	vacuolata	3D	3G	10B	2M	2K	3E	2F	2H	2L	3F
Archaea	Euryarchaeota	Halobacteria	Natrialbales	Natrialbaceae	Natrialba	magadii			3Q
Archaea	Euryarchaeota	Halobacteria	Natrialbales	Natrialbaceae	Natrinema	sp. J7-2			2VV
Archaea	Euryarchaeota	Halobacteria	Halobacteriales	Haloarculaceae	Natronomonas	moolapensis			2OO
Archaea	Euryarchaeota	Halobacteria	Halobacteriales	Haloarculaceae	Natronomonas	pharaonis			2OO
Archaea	Thaumarchaeota	Nitrososphaeria	Nitrososphaerales	Nitrososphaeraceae	Nitrososphaera	evergladensis (candidatus)	2U	2U	2WW	2J	2H	2Q
Archaea	Thaumarchaeota	Nitrososphaeria	Nitrososphaerales	Nitrososphaeraceae	Nitrososphaera	viennensis	2U	2U	2WW	2J	2H	2Q
Archaea	Crenarchaeota	Thermoprotei	Thermoproteales	Thermoproteaceae	Pyrobaculum	aerophilum			2NN
Archaea	Crenarchaeota	Thermoprotei	Thermoproteales	Thermoproteaceae	Pyrobaculum	arsenaticum			2JJ
Archaea	Crenarchaeota	Thermoprotei	Thermoproteales	Thermoproteaceae	Pyrobaculum	ferrireducens			2NN
Archaea	Crenarchaeota	Thermoprotei	Thermoproteales	Thermoproteaceae	Pyrobaculum	oguniense			2JJ
Archaea	Euryarchaeota	Thermococci	Thermococcales	Thermococcaceae	Pyrococcus	horikoshii	4B	4B	4E	4A	4A	4B
Archaea	Euryarchaeota	Thermococci	Thermococcales	Thermococcaceae	Pyrococcus	sp. NA2	4B	4B	4E	4A	4A	4B
Archaea	Euryarchaeota	Thermococci	Thermococcales	Thermococcaceae	Pyrococcus	sp. ST04	4B	4B	4E	4A	4A	4B
Archaea	Euryarchaeota	Thermococci	Thermococcales	Thermococcaceae	Pyrococcus	yayanosii	4B	4B	4E	4A	4A	4B
Archaea	Crenarchaeota	Thermoprotei	Desulfurococcales	Desulfurococcaceae	Staphylothermus	hellenicus			2PP
Archaea	Crenarchaeota	Thermoprotei	Desulfurococcales	Desulfurococcaceae	Staphylothermus	marinus			2PP
Archaea	Euryarchaeota	Thermococci	Thermococcales	Thermococcaceae	Thermococcus	barophilus	2S	2T	2TT	2H	2F	2P
Archaea	Euryarchaeota	Thermococci	Thermococcales	Thermococcaceae	Thermococcus	cleftensis			4F
Archaea	Euryarchaeota	Thermococci	Thermococcales	Thermococcaceae	Thermococcus	gammatolerans			4F
Archaea	Euryarchaeota	Thermococci	Thermococcales	Thermococcaceae	Thermococcus	onnurineus			4F
Archaea	Euryarchaeota	Thermococci	Thermococcales	Thermococcaceae	Thermococcus	paralvinellae	2S	2T	2TT	2H	2F	2P
Archaea	Euryarchaeota	Thermococci	Thermococcales	Thermococcaceae	Thermococcus	sp. 4557			4F
Archaea	Crenarchaeota	Thermoprotei	Desulfurococcales	Desulfurococcaceae	Thermogladius	calderae			2UU
Archaea	Crenarchaeota	Thermoprotei	Thermoproteales	Thermoproteaceae	Thermoproteus	tenax	2T
Archaea	Crenarchaeota	Thermoprotei	Thermoproteales	Thermoproteaceae	Thermoproteus	uzoniensis	2T
