# Supplementary material for: Impact of 16S rRNA Gene Redundancy and Primer Pair Selection on the Quantification and Classification of Oral Microbiota in Next-Generation Sequencing
Source: Microbiol Spectr. 2023 Feb 13;11(2):e04398-22. doi: 10.1128/spectrum.04398-22 (PMC10101033; doi:10.1128/spectrum.04398-22)
Supplement: Supplemental file 10 — Table S9. Download spectrum.04398-22-s0010.xlsx, XLSX file, 0.06 MB [file spectrum.04398-22-s0010.xlsx]

## Sheet: Title.Abreviatures
Table S10. NCBI taxonomy and identifiers of the oral-bacteria and oral-archaea genomes.
Table S10.1. NCBI taxonomy and identifiers of the oral-bacteria genomes.
Table S10.2. NCBI taxonomy and identifiers of the oral-archaea genomes.
The table only includes the genomes in which 16S rRNA genes were found.
NCBI	National Center for Biotechnology Information

## Sheet: Table S10.1
Superkingdom	Phylum	Class	Order	Family	Genus	Species	Strain	Microbial Genome Identifier (NCBI)	Microbial Taxonomy Identifier (NCBI)
Bacteria	Proteobacteria	Betaproteobacteria	Burkholderiales	Alcaligenaceae	Achromobacter	xylosoxidans	A8	CP002287.1	762376
Bacteria	Proteobacteria	Betaproteobacteria	Burkholderiales	Alcaligenaceae	Achromobacter	xylosoxidans	NBRC 15126 = ATCC 27061	CP006958.1	1216976
Bacteria	Proteobacteria	Betaproteobacteria	Burkholderiales	Comamonadaceae	Acidovorax	ebreus	TPSY	CP001392.1	535289
Bacteria	Proteobacteria	Gammaproteobacteria	Pseudomonadales	Moraxellaceae	Acinetobacter	baumannii	AB0057	CP001182.2	480119
Bacteria	Proteobacteria	Gammaproteobacteria	Pseudomonadales	Moraxellaceae	Acinetobacter	baumannii	AB307-0294	CP001172.2	557600
Bacteria	Proteobacteria	Gammaproteobacteria	Pseudomonadales	Moraxellaceae	Acinetobacter	baumannii	ACICU	CP000863.1	405416
Bacteria	Proteobacteria	Gammaproteobacteria	Pseudomonadales	Moraxellaceae	Acinetobacter	baumannii	ATCC 17978	CP000521.1	400667
Bacteria	Proteobacteria	Gammaproteobacteria	Pseudomonadales	Moraxellaceae	Acinetobacter	baumannii	AYE	CU459141.1	509173
Bacteria	Proteobacteria	Gammaproteobacteria	Pseudomonadales	Moraxellaceae	Acinetobacter	baumannii	MDR-ZJ06	CP001937.2	497978
Bacteria	Proteobacteria	Gammaproteobacteria	Pseudomonadales	Moraxellaceae	Acinetobacter	baumannii	SDF	CU468230.2	509170
Bacteria	Proteobacteria	Gammaproteobacteria	Pseudomonadales	Moraxellaceae	Acinetobacter	johnsonii	XBB1	CP010350.1	1242245
Bacteria	Proteobacteria	Gammaproteobacteria	Pseudomonadales	Moraxellaceae	Acinetobacter	junii	Not defined	CP019041.1	40215
Bacteria	Actinobacteria	Actinomycetia	Actinomycetales	Actinomycetaceae	Actinomyces	oris	Not defined	CP014232.1	544580
Bacteria	Actinobacteria	Actinomycetia	Actinomycetales	Actinomycetaceae	Actinomyces	radicidentis	Not defined	CP014228.1	111015
Bacteria	Actinobacteria	Actinomycetia	Actinomycetales	Actinomycetaceae	Actinomyces	sp. oral taxon 169	Not defined	CP058259.1	712116
Bacteria	Actinobacteria	Actinomycetia	Actinomycetales	Actinomycetaceae	Actinomyces	sp. oral taxon 171	str. F0337	CP040005.1	706439
Bacteria	Actinobacteria	Actinomycetia	Actinomycetales	Actinomycetaceae	Actinomyces	sp. oral taxon 414	Not defined	CP012590.1	712122
Bacteria	Actinobacteria	Actinomycetia	Actinomycetales	Actinomycetaceae	Actinomyces	sp. oral taxon 897	Not defined	CP027236.1	2081702
Bacteria	Proteobacteria	Gammaproteobacteria	Pasteurellales	Pasteurellaceae	Aggregatibacter	actinomycetemcomitans	624	CP012959.1	714
Bacteria	Proteobacteria	Gammaproteobacteria	Pasteurellales	Pasteurellaceae	Aggregatibacter	actinomycetemcomitans	ANH9381	CP003099.1	754507
Bacteria	Proteobacteria	Gammaproteobacteria	Pasteurellales	Pasteurellaceae	Aggregatibacter	actinomycetemcomitans	D11S-1	CP001733.2	668336
Bacteria	Proteobacteria	Gammaproteobacteria	Pasteurellales	Pasteurellaceae	Aggregatibacter	actinomycetemcomitans	D7S-1	CP003496.2	694569
Bacteria	Proteobacteria	Gammaproteobacteria	Pasteurellales	Pasteurellaceae	Aggregatibacter	actinomycetemcomitans	HK1651	CP007502.1	272556
Bacteria	Proteobacteria	Gammaproteobacteria	Pasteurellales	Pasteurellaceae	Aggregatibacter	actinomycetemcomitans	IDH781	CP016553.1	714
Bacteria	Proteobacteria	Gammaproteobacteria	Pasteurellales	Pasteurellaceae	Aggregatibacter	actinomycetemcomitans	NUM4039	AP014520.1	1407647
Bacteria	Proteobacteria	Gammaproteobacteria	Pasteurellales	Pasteurellaceae	Aggregatibacter	actinomycetemcomitans	VT1169	CP012958.1	714
Bacteria	Proteobacteria	Gammaproteobacteria	Pasteurellales	Pasteurellaceae	Aggregatibacter	aphrophilus	NJ8700	CP001607.1	634176
Bacteria	Proteobacteria	Gammaproteobacteria	Pasteurellales	Pasteurellaceae	Aggregatibacter	aphrophilus	Not defined	CP012067.1	732
Bacteria	Proteobacteria	Alphaproteobacteria	Hyphomicrobiales	Rhizobiaceae	Agrobacterium	fabrum	str. C58	AE007869.2-AE007870.2	176299
Bacteria	Proteobacteria	Alphaproteobacteria	Hyphomicrobiales	Rhizobiaceae	Agrobacterium	radiobacter	K84	CP000628.1	311403
Bacteria	Firmicutes	Bacilli	Bacillales	Bacillaceae	Alkalihalobacillus	clausii	KSM-K16	AP006627.1	66692
Bacteria	Firmicutes	Tissierellia	Tissierellales	Peptoniphilaceae	Anaerococcus	prevotii	DSM 20548	CP001708.1	525919
Bacteria	Chloroflexi	Anaerolineae	Anaerolineales	Anaerolineaceae	Anaerolinea	thermophila	UNI-1	AP012029.1	926569
Bacteria	Firmicutes	Bacilli	Bacillales	Bacillaceae	Anoxybacillus	flavithermus	Not defined	CP020815.1	33934
Bacteria	Actinobacteria	Actinomycetia	Actinomycetales	Actinomycetaceae	Arcanobacterium	haemolyticum	DSM 20595	CP002045.1	644284
Bacteria	Actinobacteria	Actinomycetia	Micrococcales	Intrasporangiaceae	Arsenicicoccus	sp. oral taxon 190	Not defined	CP012070.1	1658671
Bacteria	Firmicutes	Bacilli	Bacillales	Bacillaceae	Bacillus	anthracis	str. A0248	CP001598.1	592021
Bacteria	Firmicutes	Bacilli	Bacillales	Bacillaceae	Bacillus	anthracis	str. Ames	AE016879.1	198094
Bacteria	Firmicutes	Bacilli	Bacillales	Bacillaceae	Bacillus	anthracis	str. 'Ames Ancestor'	AE017334.2	261594
Bacteria	Firmicutes	Bacilli	Bacillales	Bacillaceae	Bacillus	anthracis	str. CDC 684	CP001215.1	568206
Bacteria	Firmicutes	Bacilli	Bacillales	Bacillaceae	Bacillus	anthracis	str. H9401	CP002091.1	768494
Bacteria	Firmicutes	Bacilli	Bacillales	Bacillaceae	Bacillus	anthracis	str. Sterne	AE017225.1	260799
Bacteria	Firmicutes	Bacilli	Bacillales	Bacillaceae	Bacillus	subtilis	BSn5	CP002468.1	936156
Bacteria	Firmicutes	Bacilli	Bacillales	Bacillaceae	Bacillus	subtilis	subsp. natto BEST195	AP011541.2	645657
Bacteria	Firmicutes	Bacilli	Bacillales	Bacillaceae	Bacillus	subtilis	subsp. spizizenii str. W23	CP002183.1	655816
Bacteria	Firmicutes	Bacilli	Bacillales	Bacillaceae	Bacillus	subtilis	subsp. spizizenii TU-B-10	CP002905.1	1052585
Bacteria	Firmicutes	Bacilli	Bacillales	Bacillaceae	Bacillus	subtilis	subsp. subtilis str. RO-NN-1	CP002906.1	1052588
Bacteria	Bacteroidetes	Bacteroidia	Bacteroidales	Bacteroidaceae	Bacteroides	heparinolyticus	Not defined	CP027234.1	28113
Bacteria	Bacteroidetes	Bacteroidia	Bacteroidales	Bacteroidaceae	Bacteroides	zoogleoformans	Not defined	CP027231.1	28119
Bacteria	Actinobacteria	Actinomycetia	Bifidobacteriales	Bifidobacteriaceae	Bifidobacterium	animalis	subsp. animalis ATCC 25527	CP002567.1	703613
Bacteria	Actinobacteria	Actinomycetia	Bifidobacteriales	Bifidobacteriaceae	Bifidobacterium	animalis	subsp. lactis AD011	CP001213.1	442563
Bacteria	Actinobacteria	Actinomycetia	Bifidobacteriales	Bifidobacteriaceae	Bifidobacterium	animalis	subsp. lactis B420	CP003497.1	1168290
Bacteria	Actinobacteria	Actinomycetia	Bifidobacteriales	Bifidobacteriaceae	Bifidobacterium	animalis	subsp. lactis BB-12	CP001853.2	552531
Bacteria	Actinobacteria	Actinomycetia	Bifidobacteriales	Bifidobacteriaceae	Bifidobacterium	animalis	subsp. lactis Bi-07	CP003498.1	742729
Bacteria	Actinobacteria	Actinomycetia	Bifidobacteriales	Bifidobacteriaceae	Bifidobacterium	animalis	subsp. lactis Bl-04	CP001515.1	580050
Bacteria	Actinobacteria	Actinomycetia	Bifidobacteriales	Bifidobacteriaceae	Bifidobacterium	animalis	subsp. lactis BLC1	CP003039.2	1075106
Bacteria	Actinobacteria	Actinomycetia	Bifidobacteriales	Bifidobacteriaceae	Bifidobacterium	animalis	subsp. lactis CNCM I-2494	CP002915.1	1042403
Bacteria	Actinobacteria	Actinomycetia	Bifidobacteriales	Bifidobacteriaceae	Bifidobacterium	animalis	subsp. lactis DSM 10140	CP001606.1	555970
Bacteria	Actinobacteria	Actinomycetia	Bifidobacteriales	Bifidobacteriaceae	Bifidobacterium	animalis	subsp. lactis V9	CP001892.1	573236
Bacteria	Actinobacteria	Actinomycetia	Bifidobacteriales	Bifidobacteriaceae	Bifidobacterium	breve	ACS-071-V-Sch8b	CP002743.1	866777
Bacteria	Actinobacteria	Actinomycetia	Bifidobacteriales	Bifidobacteriaceae	Bifidobacterium	breve	UCC2003	CP000303.1	326426
Bacteria	Actinobacteria	Actinomycetia	Bifidobacteriales	Bifidobacteriaceae	Bifidobacterium	dentium	Bd1	CP001750.1	401473
Bacteria	Actinobacteria	Actinomycetia	Bifidobacteriales	Bifidobacteriaceae	Bifidobacterium	longum	DJO10A	CP000605.1	205913
Bacteria	Actinobacteria	Actinomycetia	Bifidobacteriales	Bifidobacteriaceae	Bifidobacterium	longum	NCC2705	AE014295.3	206672
Bacteria	Actinobacteria	Actinomycetia	Bifidobacteriales	Bifidobacteriaceae	Bifidobacterium	longum	subsp. infantis 157F	AP010890.1	565040
Bacteria	Actinobacteria	Actinomycetia	Bifidobacteriales	Bifidobacteriaceae	Bifidobacterium	longum	subsp. infantis ATCC 15697 = JCM 1222 = DSM 20088	CP001095.1	391904
Bacteria	Actinobacteria	Actinomycetia	Bifidobacteriales	Bifidobacteriaceae	Bifidobacterium	longum	subsp. longum BBMN68	CP002286.1	890402
Bacteria	Actinobacteria	Actinomycetia	Bifidobacteriales	Bifidobacteriaceae	Bifidobacterium	longum	subsp. longum JCM 1217	AP010888.1	565042
Bacteria	Actinobacteria	Actinomycetia	Bifidobacteriales	Bifidobacteriaceae	Bifidobacterium	longum	subsp. longum JDM301	CP002010.1	759350
Bacteria	Actinobacteria	Actinomycetia	Bifidobacteriales	Bifidobacteriaceae	Bifidobacterium	longum	subsp. longum KACC 91563	CP002794.1	1035817
Bacteria	Proteobacteria	Betaproteobacteria	Burkholderiales	Alcaligenaceae	Bordetella	pertussis	CS	CP002695.1	1017264
Bacteria	Proteobacteria	Betaproteobacteria	Burkholderiales	Alcaligenaceae	Bordetella	pertussis	Tohama I	BX470248.1	257313
Bacteria	Proteobacteria	Betaproteobacteria	Burkholderiales	Burkholderiaceae	Burkholderia	cepacia	GG4	CP003774.1	1009846
Bacteria	Chloroflexi	Caldilineae	Caldilineales	Caldilineaceae	Caldilinea	aerophila	DSM 14535 = NBRC 104270	AP012337.1	926550
Bacteria	Proteobacteria	Epsilonproteobacteria	Campylobacterales	Campylobacteraceae	Campylobacter	concisus	13826	CP000792.2	360104
Bacteria	Proteobacteria	Epsilonproteobacteria	Campylobacterales	Campylobacteraceae	Campylobacter	curvus	525.92	CP000767.2	360105
Bacteria	Candidatus Saccharibacteria	Candidatus Saccharimonia	Candidatus Nanosynbacterales	Candidatus Nanosynbacteraceae	Candidatus Nanosynbacter	lyticus	Not defined	CP007496.1	2093824
Bacteria	Bacteroidetes	Flavobacteriia	Flavobacteriales	Flavobacteriaceae	Capnocytophaga	haemolytica	Not defined	CP014227.1	45243
Bacteria	Bacteroidetes	Flavobacteriia	Flavobacteriales	Flavobacteriaceae	Capnocytophaga	ochracea	DSM 7271	CP001632.1	521097
Bacteria	Bacteroidetes	Flavobacteriia	Flavobacteriales	Flavobacteriaceae	Capnocytophaga	sp. oral taxon 323	Not defined	CP012589.1	1705617
Bacteria	Bacteroidetes	Flavobacteriia	Flavobacteriales	Flavobacteriaceae	Capnocytophaga	sp. oral taxon 878	Not defined	CP027229.1	1316596
Bacteria	Chlamydiae	Chlamydiia	Chlamydiales	Chlamydiaceae	Chlamydia	pneumoniae	AR39	AE002161.1	115711
Bacteria	Chlamydiae	Chlamydiia	Chlamydiales	Chlamydiaceae	Chlamydia	pneumoniae	CWL029	AE001363.1	115713
Bacteria	Chlamydiae	Chlamydiia	Chlamydiales	Chlamydiaceae	Chlamydia	pneumoniae	J138	BA000008.3	138677
Bacteria	Chlamydiae	Chlamydiia	Chlamydiales	Chlamydiaceae	Chlamydia	pneumoniae	LPCoLN	CP001713.1	406984
Bacteria	Chlamydiae	Chlamydiia	Chlamydiales	Chlamydiaceae	Chlamydia	pneumoniae	TW-183	AE009440.1	182082
Bacteria	Chlorobi	Chlorobia	Chlorobiales	Chlorobiaceae	Chlorobium	limicola	DSM 245	CP001097.1	290315
Bacteria	Proteobacteria	Betaproteobacteria	Burkholderiales	Comamonadaceae	Comamonas	thiooxydans	Not defined	CP001220.2	363952
Bacteria	Actinobacteria	Actinomycetia	Corynebacteriales	Corynebacteriaceae	Corynebacterium	diphtheriae	241	CP003207.1	698966
Bacteria	Actinobacteria	Actinomycetia	Corynebacteriales	Corynebacteriaceae	Corynebacterium	diphtheriae	31A	CP003206.1	698962
Bacteria	Actinobacteria	Actinomycetia	Corynebacteriales	Corynebacteriaceae	Corynebacterium	diphtheriae	BH8	CP003209.1	698973
Bacteria	Actinobacteria	Actinomycetia	Corynebacteriales	Corynebacteriaceae	Corynebacterium	diphtheriae	C7 (beta)	CP003210.1	698963
Bacteria	Actinobacteria	Actinomycetia	Corynebacteriales	Corynebacteriaceae	Corynebacterium	diphtheriae	CDCE 8392	CP003211.1	698965
Bacteria	Actinobacteria	Actinomycetia	Corynebacteriales	Corynebacteriaceae	Corynebacterium	diphtheriae	HC01	CP003212.1	698967
Bacteria	Actinobacteria	Actinomycetia	Corynebacteriales	Corynebacteriaceae	Corynebacterium	diphtheriae	HC02	CP003213.1	698968
Bacteria	Actinobacteria	Actinomycetia	Corynebacteriales	Corynebacteriaceae	Corynebacterium	diphtheriae	HC03	CP003214.1	698969
Bacteria	Actinobacteria	Actinomycetia	Corynebacteriales	Corynebacteriaceae	Corynebacterium	diphtheriae	HC04	CP003215.1	698970
Bacteria	Actinobacteria	Actinomycetia	Corynebacteriales	Corynebacteriaceae	Corynebacterium	diphtheriae	INCA 402	CP003208.1	698972
Bacteria	Actinobacteria	Actinomycetia	Corynebacteriales	Corynebacteriaceae	Corynebacterium	diphtheriae	NCTC 13129	BX248353.1	257309
Bacteria	Actinobacteria	Actinomycetia	Corynebacteriales	Corynebacteriaceae	Corynebacterium	diphtheriae	PW8	CP003216.1	698964
Bacteria	Actinobacteria	Actinomycetia	Corynebacteriales	Corynebacteriaceae	Corynebacterium	diphtheriae	VA01	CP003217.1	698971
Bacteria	Actinobacteria	Actinomycetia	Corynebacteriales	Corynebacteriaceae	Corynebacterium	kroppenstedtii	DSM 44385	CP001620.1	645127
Bacteria	Actinobacteria	Actinomycetia	Corynebacteriales	Corynebacteriaceae	Corynebacterium	simulans	Not defined	CP014634.1	146827
Bacteria	Actinobacteria	Actinomycetia	Corynebacteriales	Corynebacteriaceae	Corynebacterium	singulare	Not defined	CP010827.1	161899
Bacteria	Actinobacteria	Actinomycetia	Corynebacteriales	Corynebacteriaceae	Corynebacterium	sp. ATCC 6931	Not defined	CP008913.1	1487956
Bacteria	Actinobacteria	Actinomycetia	Corynebacteriales	Corynebacteriaceae	Corynebacterium	striatum	Not defined	CP021252.1	43770
Bacteria	Actinobacteria	Actinomycetia	Corynebacteriales	Corynebacteriaceae	Corynebacterium	urealyticum	DSM 7109	AM942444.1	504474
Bacteria	Actinobacteria	Actinomycetia	Corynebacteriales	Corynebacteriaceae	Corynebacterium	urealyticum	DSM 7111	CP004085.1	1267754
Bacteria	Proteobacteria	Gammaproteobacteria	Enterobacterales	Enterobacteriaceae	Cronobacter	malonaticus	Not defined	CP006731.1	413503
Bacteria	Proteobacteria	Gammaproteobacteria	Enterobacterales	Enterobacteriaceae	Cronobacter	sakazakii	ATCC BAA-894	CP000783.1	290339
Bacteria	Proteobacteria	Gammaproteobacteria	Enterobacterales	Enterobacteriaceae	Cronobacter	sakazakii	ES15	CP003312.1	1138308
Bacteria	Proteobacteria	Gammaproteobacteria	Enterobacterales	Enterobacteriaceae	Cronobacter	sakazakii	SP291	CP004091.1	956149
Bacteria	Actinobacteria	Coriobacteriia	Eggerthellales	Eggerthellaceae	Cryptobacterium	curtum	DSM 15641	CP001682.1	469378
Bacteria	Proteobacteria	Betaproteobacteria	Burkholderiales	Burkholderiaceae	Cupriavidus	gilardii	CR3	CP010516.1-CP010517.1	1267562
Bacteria	Actinobacteria	Actinomycetia	Propionibacteriales	Propionibacteriaceae	Cutibacterium	acnes	266	CP002409.1	909952
Bacteria	Actinobacteria	Actinomycetia	Propionibacteriales	Propionibacteriaceae	Cutibacterium	acnes	6609	CP002815.1	1031709
Bacteria	Actinobacteria	Actinomycetia	Propionibacteriales	Propionibacteriaceae	Cutibacterium	acnes	KPA171202	AE017283.1	267747
Bacteria	Actinobacteria	Actinomycetia	Propionibacteriales	Propionibacteriaceae	Cutibacterium	acnes	SK137	CP001977.1	553199
Bacteria	Actinobacteria	Actinomycetia	Propionibacteriales	Propionibacteriaceae	Cutibacterium	acnes	subsp. defendens ATCC 11828	CP003084.1	1091045
Bacteria	Actinobacteria	Actinomycetia	Propionibacteriales	Propionibacteriaceae	Cutibacterium	acnes	TypeIA2 P.acn17	CP003196.1	1114967
Bacteria	Actinobacteria	Actinomycetia	Propionibacteriales	Propionibacteriaceae	Cutibacterium	acnes	TypeIA2 P.acn31	CP003197.1	1114969
Bacteria	Actinobacteria	Actinomycetia	Propionibacteriales	Propionibacteriaceae	Cutibacterium	acnes	TypeIA2 P.acn33	CP003195.1	1114966
Bacteria	Actinobacteria	Actinomycetia	Propionibacteriales	Propionibacteriaceae	Cutibacterium	avidum	44067	CP005287.1	1170318
Bacteria	Proteobacteria	Betaproteobacteria	Burkholderiales	Comamonadaceae	Delftia	acidovorans	SPH-1	CP000884.1	398578
Bacteria	Proteobacteria	Deltaproteobacteria	Desulfovibrionales	Desulfomicrobiaceae	Desulfomicrobium	orale	DSM 12838	CP014230.1	888061
Bacteria	Proteobacteria	Deltaproteobacteria	Desulfovibrionales	Desulfovibrionaceae	Desulfovibrio	fairfieldensis	Not defined	CP014229.1	44742
Bacteria	Firmicutes	Negativicutes	Veillonellales	Veillonellaceae	Dialister	pneumosintes	Not defined	CP017037.1	39950
Bacteria	Actinobacteria	Actinomycetia	Corynebacteriales	Dietziaceae	Dietzia	sp. oral taxon 368	Not defined	CP027238.1	712270
Bacteria	Actinobacteria	Coriobacteriia	Eggerthellales	Eggerthellaceae	Eggerthella	lenta	DSM 2243	CP001726.1	479437
Bacteria	Firmicutes	Bacilli	Lactobacillales	Enterococcaceae	Enterococcus	faecalis	62	CP002491.1	936153
Bacteria	Firmicutes	Bacilli	Lactobacillales	Enterococcaceae	Enterococcus	faecalis	OG1RF	CP002621.1	474186
Bacteria	Firmicutes	Bacilli	Lactobacillales	Enterococcaceae	Enterococcus	faecalis	V583	AE016830.1	226185
Bacteria	Proteobacteria	Gammaproteobacteria	Enterobacterales	Enterobacteriaceae	Escherichia	coli	042	FN554766.1	216592
Bacteria	Proteobacteria	Gammaproteobacteria	Enterobacterales	Enterobacteriaceae	Escherichia	coli	536	CP000247.1	362663
Bacteria	Proteobacteria	Gammaproteobacteria	Enterobacterales	Enterobacteriaceae	Escherichia	coli	55989	CU928145.2	585055
Bacteria	Proteobacteria	Gammaproteobacteria	Enterobacterales	Enterobacteriaceae	Escherichia	coli	APEC O1	CP000468.1	405955
Bacteria	Proteobacteria	Gammaproteobacteria	Enterobacterales	Enterobacteriaceae	Escherichia	coli	ATCC 8739	CP000946.1	481805
Bacteria	Proteobacteria	Gammaproteobacteria	Enterobacterales	Enterobacteriaceae	Escherichia	coli	B str. REL606	CP000819.1	413997
Bacteria	Proteobacteria	Gammaproteobacteria	Enterobacterales	Enterobacteriaceae	Escherichia	coli	BL21(DE3)	CP001509.3	469008
Bacteria	Proteobacteria	Gammaproteobacteria	Enterobacterales	Enterobacteriaceae	Escherichia	coli	'BL21-Gold(DE3)pLysS AG'	CP001665.1	866768
Bacteria	Proteobacteria	Gammaproteobacteria	Enterobacterales	Enterobacteriaceae	Escherichia	coli	BW2952	CP001396.1	595496
Bacteria	Proteobacteria	Gammaproteobacteria	Enterobacterales	Enterobacteriaceae	Escherichia	coli	CFT073	AE014075.1	199310
Bacteria	Proteobacteria	Gammaproteobacteria	Enterobacterales	Enterobacteriaceae	Escherichia	coli	ED1a	CU928162.2	585397
Bacteria	Proteobacteria	Gammaproteobacteria	Enterobacterales	Enterobacteriaceae	Escherichia	coli	HS	CP000802.1	331112
Bacteria	Proteobacteria	Gammaproteobacteria	Enterobacterales	Enterobacteriaceae	Escherichia	coli	IAI1	CU928160.2	585034
Bacteria	Proteobacteria	Gammaproteobacteria	Enterobacterales	Enterobacteriaceae	Escherichia	coli	IAI39	CU928164.2	585057
Bacteria	Proteobacteria	Gammaproteobacteria	Enterobacterales	Enterobacteriaceae	Escherichia	coli	LF82	CU651637.1	591946
Bacteria	Proteobacteria	Gammaproteobacteria	Enterobacterales	Enterobacteriaceae	Escherichia	coli	O103:H2 str. 12009	AP010958.1	585395
Bacteria	Proteobacteria	Gammaproteobacteria	Enterobacterales	Enterobacteriaceae	Escherichia	coli	O111:H- str. 11128	AP010960.1	585396
Bacteria	Proteobacteria	Gammaproteobacteria	Enterobacterales	Enterobacteriaceae	Escherichia	coli	O127:H6 str. E2348/69	FM180568.1	574521
Bacteria	Proteobacteria	Gammaproteobacteria	Enterobacterales	Enterobacteriaceae	Escherichia	coli	O139:H28 str. E24377A	CP000800.1	331111
Bacteria	Proteobacteria	Gammaproteobacteria	Enterobacterales	Enterobacteriaceae	Escherichia	coli	O157:H7 str. EC4115	CP001164.1	444450
Bacteria	Proteobacteria	Gammaproteobacteria	Enterobacterales	Enterobacteriaceae	Escherichia	coli	O157:H7 str. EDL933	AE005174.2	155864
Bacteria	Proteobacteria	Gammaproteobacteria	Enterobacterales	Enterobacteriaceae	Escherichia	coli	O157:H7 str. Sakai	BA000007.3	386585
Bacteria	Proteobacteria	Gammaproteobacteria	Enterobacterales	Enterobacteriaceae	Escherichia	coli	O157:H7 str. TW14359	CP001368.1	544404
Bacteria	Proteobacteria	Gammaproteobacteria	Enterobacterales	Enterobacteriaceae	Escherichia	coli	O26:H11 str. 11368	AP010953.1	573235
Bacteria	Proteobacteria	Gammaproteobacteria	Enterobacterales	Enterobacteriaceae	Escherichia	coli	S88	CU928161.2	585035
Bacteria	Proteobacteria	Gammaproteobacteria	Enterobacterales	Enterobacteriaceae	Escherichia	coli	SE11	AP009240.1	409438
Bacteria	Proteobacteria	Gammaproteobacteria	Enterobacterales	Enterobacteriaceae	Escherichia	coli	SMS-3-5	CP000970.1	439855
Bacteria	Proteobacteria	Gammaproteobacteria	Enterobacterales	Enterobacteriaceae	Escherichia	coli	str. K-12 substr. DH10B	CP000948.1	316385
Bacteria	Proteobacteria	Gammaproteobacteria	Enterobacterales	Enterobacteriaceae	Escherichia	coli	str. K-12 substr. MG1655	U00096.3	511145
Bacteria	Proteobacteria	Gammaproteobacteria	Enterobacterales	Enterobacteriaceae	Escherichia	coli	str. K-12 substr. W3110	AP009048.1	316407
Bacteria	Proteobacteria	Gammaproteobacteria	Enterobacterales	Enterobacteriaceae	Escherichia	coli	UMN026	CU928163.2	585056
Bacteria	Proteobacteria	Gammaproteobacteria	Enterobacterales	Enterobacteriaceae	Escherichia	coli	UTI89	CP000243.1	364106
Bacteria	Firmicutes	Clostridia	Eubacteriales	Eubacteriaceae	Eubacterium	callanderi	Not defined	CP002273.2	53442
Bacteria	Firmicutes	Clostridia	Eubacteriales	Oscillospiraceae	Fastidiosipila	sanguinis	Not defined	CP027226.1	236753
Bacteria	Firmicutes	Clostridia	Eubacteriales	Peptostreptococcaceae	Filifactor	alocis	ATCC 35896	CP002390.1	546269
Bacteria	Firmicutes	Tissierellia	Tissierellales	Peptoniphilaceae	Finegoldia	magna	ATCC 29328	AP008971.1	334413
Bacteria	Fusobacteria	Fusobacteriia	Fusobacteriales	Fusobacteriaceae	Fusobacterium	hwasookii	ChDC F174	CP013331.1	1307442
Bacteria	Fusobacteria	Fusobacteriia	Fusobacteriales	Fusobacteriaceae	Fusobacterium	hwasookii	ChDC F206	CP013336.1	1307443
Bacteria	Fusobacteria	Fusobacteriia	Fusobacteriales	Fusobacteriaceae	Fusobacterium	hwasookii	ChDC F300	CP013334.1	1307444
Bacteria	Fusobacteria	Fusobacteriia	Fusobacteriales	Fusobacteriaceae	Fusobacterium	nucleatum	subsp. animalis 4_8	CP003723.1	469607
Bacteria	Fusobacteria	Fusobacteriia	Fusobacteriales	Fusobacteriaceae	Fusobacterium	nucleatum	subsp. animalis 7_1	CP007062.1	457405
Bacteria	Fusobacteria	Fusobacteriia	Fusobacteriales	Fusobacteriaceae	Fusobacterium	nucleatum	subsp. Animalis KCOM 1279	CP012713.1	76859
Bacteria	Fusobacteria	Fusobacteriia	Fusobacteriales	Fusobacteriaceae	Fusobacterium	nucleatum	subsp. Animalis KCOM 1325	CP012715.1	76859
Bacteria	Fusobacteria	Fusobacteriia	Fusobacteriales	Fusobacteriaceae	Fusobacterium	nucleatum	subsp. nucleatum	CP012717.1	76856
Bacteria	Fusobacteria	Fusobacteriia	Fusobacteriales	Fusobacteriaceae	Fusobacterium	nucleatum	subsp. nucleatum ATCC 25586	AE009951.2	190304
Bacteria	Fusobacteria	Fusobacteriia	Fusobacteriales	Fusobacteriaceae	Fusobacterium	nucleatum	subsp. nucleatum ChDC F316	CP012716.1	1307428
Bacteria	Fusobacteria	Fusobacteriia	Fusobacteriales	Fusobacteriaceae	Fusobacterium	nucleatum	subsp. Polymorphum ChDC F306	CP013121.1	76857
Bacteria	Fusobacteria	Fusobacteriia	Fusobacteriales	Fusobacteriaceae	Fusobacterium	nucleatum	subsp. Polymorphum NCTC10562	LN831027.1	76857
Bacteria	Fusobacteria	Fusobacteriia	Fusobacteriales	Fusobacteriaceae	Fusobacterium	nucleatum	subsp. vincentii 3_1_27	CP007064.1-CP007065.1	469602
Bacteria	Fusobacteria	Fusobacteriia	Fusobacteriales	Fusobacteriaceae	Fusobacterium	nucleatum	subsp. vincentii 3_1_36A2	CP003700.1	469604
Bacteria	Fusobacteria	Fusobacteriia	Fusobacteriales	Fusobacteriaceae	Fusobacterium	nucleatum	subsp. vincentii ChDC F8	CP012714.1	1307427
Bacteria	Actinobacteria	Actinomycetia	Bifidobacteriales	Bifidobacteriaceae	Gardnerella	vaginalis	409-05	CP001849.1	553190
Bacteria	Actinobacteria	Actinomycetia	Bifidobacteriales	Bifidobacteriaceae	Gardnerella	vaginalis	ATCC 14019	CP002104.1	525284
Bacteria	Actinobacteria	Actinomycetia	Bifidobacteriales	Bifidobacteriaceae	Gardnerella	vaginalis	HMP9231	CP002725.1	1009464
Bacteria	Proteobacteria	Gammaproteobacteria	Pasteurellales	Pasteurellaceae	Haemophilus	ducreyi	35000HP	AE017143.1	233412
Bacteria	Proteobacteria	Gammaproteobacteria	Pasteurellales	Pasteurellaceae	Haemophilus	influenzae	10810	FQ312006.1	862964
Bacteria	Proteobacteria	Gammaproteobacteria	Pasteurellales	Pasteurellaceae	Haemophilus	influenzae	86-028NP	CP000057.2	281310
Bacteria	Proteobacteria	Gammaproteobacteria	Pasteurellales	Pasteurellaceae	Haemophilus	influenzae	F3031	FQ670178.1	866630
Bacteria	Proteobacteria	Gammaproteobacteria	Pasteurellales	Pasteurellaceae	Haemophilus	influenzae	F3047	FQ670204.1	935897
Bacteria	Proteobacteria	Gammaproteobacteria	Pasteurellales	Pasteurellaceae	Haemophilus	influenzae	PittEE	CP000671.1	374930
Bacteria	Proteobacteria	Gammaproteobacteria	Pasteurellales	Pasteurellaceae	Haemophilus	influenzae	PittGG	CP000672.1	374931
Bacteria	Proteobacteria	Gammaproteobacteria	Pasteurellales	Pasteurellaceae	Haemophilus	influenzae	R2846	CP002276.1	262727
Bacteria	Proteobacteria	Gammaproteobacteria	Pasteurellales	Pasteurellaceae	Haemophilus	influenzae	R2866	CP002277.1	262728
Bacteria	Proteobacteria	Gammaproteobacteria	Pasteurellales	Pasteurellaceae	Haemophilus	influenzae	Rd KW20	L42023.1	71421
Bacteria	Proteobacteria	Gammaproteobacteria	Pasteurellales	Pasteurellaceae	Haemophilus	influenzae	Not defined	CP017811.1	727
Bacteria	Proteobacteria	Gammaproteobacteria	Pasteurellales	Pasteurellaceae	Haemophilus	parainfluenzae	T3T1	FQ312002.1	862965
Bacteria	Proteobacteria	Gammaproteobacteria	Pasteurellales	Pasteurellaceae	Haemophilus	sp. oral taxon 036	Not defined	CP027235.1	712310
Bacteria	Proteobacteria	Epsilonproteobacteria	Campylobacterales	Helicobacteraceae	Helicobacter	pylori	26695	AE000511.1	85962
Bacteria	Proteobacteria	Epsilonproteobacteria	Campylobacterales	Helicobacteraceae	Helicobacter	pylori	52	CP001680.1	684950
Bacteria	Proteobacteria	Epsilonproteobacteria	Campylobacterales	Helicobacteraceae	Helicobacter	pylori	B38	FM991728.1	592205
Bacteria	Proteobacteria	Epsilonproteobacteria	Campylobacterales	Helicobacteraceae	Helicobacter	pylori	G27	CP001173.1	563041
Bacteria	Proteobacteria	Epsilonproteobacteria	Campylobacterales	Helicobacteraceae	Helicobacter	pylori	HPAG1	CP000241.1	357544
Bacteria	Proteobacteria	Epsilonproteobacteria	Campylobacterales	Helicobacteraceae	Helicobacter	pylori	India7	CP002331.1	907238
Bacteria	Proteobacteria	Epsilonproteobacteria	Campylobacterales	Helicobacteraceae	Helicobacter	pylori	J99	AE001439.1	85963
Bacteria	Proteobacteria	Epsilonproteobacteria	Campylobacterales	Helicobacteraceae	Helicobacter	pylori	Lithuania75	CP002334.1	907237
Bacteria	Proteobacteria	Epsilonproteobacteria	Campylobacterales	Helicobacteraceae	Helicobacter	pylori	P12	CP001217.1	570508
Bacteria	Proteobacteria	Epsilonproteobacteria	Campylobacterales	Helicobacteraceae	Helicobacter	pylori	Shi470	CP001072.2	512562
Bacteria	Ignavibacteriae	Ignavibacteria	Ignavibacteriales	Ignavibacteriaceae	Ignavibacterium	album	JCM 16511	CP003418.1	945713
Bacteria	Actinobacteria	Actinomycetia	Micrococcales	Intrasporangiaceae	Janibacter	indicus	Not defined	CP013290.1	857417
Bacteria	Proteobacteria	Gammaproteobacteria	Enterobacterales	Enterobacteriaceae	Klebsiella	aerogenes	KCTC 2190	CP002824.1	1028307
Bacteria	Proteobacteria	Gammaproteobacteria	Enterobacterales	Enterobacteriaceae	Klebsiella	pneumoniae	KCTC 2242	CP002910.1	1049565
Bacteria	Proteobacteria	Gammaproteobacteria	Enterobacterales	Enterobacteriaceae	Klebsiella	pneumoniae	subsp. pneumoniae HS11286	CP003200.1	1125630
Bacteria	Proteobacteria	Gammaproteobacteria	Enterobacterales	Enterobacteriaceae	Klebsiella	pneumoniae	subsp. pneumoniae MGH 78578	CP000647.1	272620
Bacteria	Proteobacteria	Gammaproteobacteria	Enterobacterales	Enterobacteriaceae	Klebsiella	pneumoniae	subsp. pneumoniae NTUH-K2044	AP006725.1	484021
Bacteria	Proteobacteria	Gammaproteobacteria	Enterobacterales	Enterobacteriaceae	Klebsiella	variicola	Not defined	CP000964.1	244366
Bacteria	Actinobacteria	Actinomycetia	Micrococcales	Micrococcaceae	Kocuria	palustris	Not defined	CP012507.1	71999
Bacteria	Actinobacteria	Actinomycetia	Micrococcales	Micrococcaceae	Kocuria	rhizophila	Not defined	CP022039.1	72000
Bacteria	Actinobacteria	Actinomycetia	Micrococcales	Kytococcaceae	Kytococcus	sedentarius	DSM 20547	CP001686.1	478801
Bacteria	Firmicutes	Bacilli	Lactobacillales	Lactobacillaceae	Lacticaseibacillus	paracasei	ATCC 334	CP000423.1	321967
Bacteria	Firmicutes	Bacilli	Lactobacillales	Lactobacillaceae	Lacticaseibacillus	paracasei	BD-II	CP002618.1	1597
Bacteria	Firmicutes	Bacilli	Lactobacillales	Lactobacillaceae	Lacticaseibacillus	paracasei	BL23	FM177140.1	1597
Bacteria	Firmicutes	Bacilli	Lactobacillales	Lactobacillaceae	Lacticaseibacillus	paracasei	LC2W	CP002616.1	1597
Bacteria	Firmicutes	Bacilli	Lactobacillales	Lactobacillaceae	Lacticaseibacillus	paracasei	LOCK919	CP005486.1	1597
Bacteria	Firmicutes	Bacilli	Lactobacillales	Lactobacillaceae	Lacticaseibacillus	paracasei	str. Zhang	CP001084.2	1597
Bacteria	Firmicutes	Bacilli	Lactobacillales	Lactobacillaceae	Lacticaseibacillus	rhamnosus	ATCC 8530	CP003094.1	1088720
Bacteria	Firmicutes	Bacilli	Lactobacillales	Lactobacillaceae	Lacticaseibacillus	rhamnosus	GG	FM179322.1	568703
Bacteria	Firmicutes	Bacilli	Lactobacillales	Lactobacillaceae	Lacticaseibacillus	rhamnosus	Lc 705	FM179323.1	568704
Bacteria	Firmicutes	Bacilli	Lactobacillales	Lactobacillaceae	Lacticaseibacillus	rhamnosus	LOCK900	CP005484.1	1316933
Bacteria	Firmicutes	Bacilli	Lactobacillales	Lactobacillaceae	Lacticaseibacillus	rhamnosus	LOCK908	CP005485.1	1318634
Bacteria	Firmicutes	Bacilli	Lactobacillales	Lactobacillaceae	Lactiplantibacillus	plantarum	16	CP006033.1	1327988
Bacteria	Firmicutes	Bacilli	Lactobacillales	Lactobacillaceae	Lactiplantibacillus	plantarum	JDM1	CP001617.1	644042
Bacteria	Firmicutes	Bacilli	Lactobacillales	Lactobacillaceae	Lactiplantibacillus	plantarum	subsp. plantarum P-8	CP005942.2	767468
Bacteria	Firmicutes	Bacilli	Lactobacillales	Lactobacillaceae	Lactiplantibacillus	plantarum	subsp. plantarum ST-III	CP002222.1	889932
Bacteria	Firmicutes	Bacilli	Lactobacillales	Lactobacillaceae	Lactiplantibacillus	plantarum	WCFS1	AL935263.2	220668
Bacteria	Firmicutes	Bacilli	Lactobacillales	Lactobacillaceae	Lactiplantibacillus	plantarum	ZJ316	CP004082.1	1284663
Bacteria	Firmicutes	Bacilli	Lactobacillales	Lactobacillaceae	Lactobacillus	acidophilus	La-14	CP005926.2	1314884
Bacteria	Firmicutes	Bacilli	Lactobacillales	Lactobacillaceae	Lactobacillus	acidophilus	NCFM	CP000033.3	272621
Bacteria	Firmicutes	Bacilli	Lactobacillales	Lactobacillaceae	Lactobacillus	amylovorus	Not defined	CP002559.1	1604
Bacteria	Firmicutes	Bacilli	Lactobacillales	Lactobacillaceae	Lactobacillus	gasseri	ATCC 33323 = JCM 1131	CP000413.1	324831
Bacteria	Firmicutes	Bacilli	Lactobacillales	Lactobacillaceae	Lactobacillus	johnsonii	DPC 6026	CP002464.1	909954
Bacteria	Firmicutes	Bacilli	Lactobacillales	Lactobacillaceae	Lactobacillus	johnsonii	FI9785	FN298497.1	633699
Bacteria	Firmicutes	Bacilli	Lactobacillales	Lactobacillaceae	Lactobacillus	johnsonii	N6.2	CP006811.1	1408186
Bacteria	Firmicutes	Bacilli	Lactobacillales	Lactobacillaceae	Lactobacillus	johnsonii	NCC 533	AE017198.1	257314
Bacteria	Firmicutes	Bacilli	Lactobacillales	Streptococcaceae	Lactococcus	lactis	subsp. cremoris A76	CP003132.1	1104322
Bacteria	Firmicutes	Bacilli	Lactobacillales	Streptococcaceae	Lactococcus	lactis	subsp. cremoris MG1363	AM406671.1	416870
Bacteria	Firmicutes	Bacilli	Lactobacillales	Streptococcaceae	Lactococcus	lactis	subsp. cremoris NZ9000	CP002094.1	746361
Bacteria	Firmicutes	Bacilli	Lactobacillales	Streptococcaceae	Lactococcus	lactis	subsp. cremoris SK11	CP000425.1-CP000428.1	272622
Bacteria	Firmicutes	Bacilli	Lactobacillales	Streptococcaceae	Lactococcus	lactis	subsp. cremoris UC509.9	CP003157.1	1111678
Bacteria	Firmicutes	Bacilli	Lactobacillales	Streptococcaceae	Lactococcus	lactis	subsp. lactis CV56	CP002365.1	929102
Bacteria	Firmicutes	Bacilli	Lactobacillales	Streptococcaceae	Lactococcus	lactis	subsp. lactis Il1403	AE005176.1	272623
Bacteria	Firmicutes	Bacilli	Lactobacillales	Streptococcaceae	Lactococcus	lactis	subsp. lactis IO-1	AP012281.1	1046624
Bacteria	Firmicutes	Bacilli	Lactobacillales	Streptococcaceae	Lactococcus	lactis	subsp. lactis KF147	CP001834.1	684738
Bacteria	Actinobacteria	Coriobacteriia	Coriobacteriales	Atopobiaceae	Lancefieldella	parvulum	DSM 20469	CP001721.1	521095
Bacteria	Actinobacteria	Actinomycetia	Corynebacteriales	Lawsonellaceae	Lawsonella	clevelandensis	Not defined	CP012390.1	1528099
Bacteria	Firmicutes	Bacilli	Lactobacillales	Lactobacillaceae	Lentilactobacillus	buchneri	NRRL B-30929	CP002652.1	511437
Bacteria	Firmicutes	Bacilli	Lactobacillales	Lactobacillaceae	Lentilactobacillus	buchneri	subsp. silagei CD034	CP003043.1	1071400
Bacteria	Fusobacteria	Fusobacteriia	Fusobacteriales	Leptotrichiaceae	Leptotrichia	buccalis	C-1013-b	CP001685.1	523794
Bacteria	Fusobacteria	Fusobacteriia	Fusobacteriales	Leptotrichiaceae	Leptotrichia	sp. oral taxon 212	Not defined	CP012410.1	712357
Bacteria	Fusobacteria	Fusobacteriia	Fusobacteriales	Leptotrichiaceae	Leptotrichia	sp. oral taxon 498	Not defined	CP016753.1	712368
Bacteria	Fusobacteria	Fusobacteriia	Fusobacteriales	Leptotrichiaceae	Leptotrichia	sp. oral taxon 847	Not defined	CP014231.1	1785996
Bacteria	Firmicutes	Bacilli	Lactobacillales	Lactobacillaceae	Levilactobacillus	brevis	ATCC 367	CP000416.1	387344
Bacteria	Firmicutes	Bacilli	Lactobacillales	Lactobacillaceae	Levilactobacillus	brevis	KB290	AP012167.1	1001583
Bacteria	Firmicutes	Bacilli	Lactobacillales	Lactobacillaceae	Ligilactobacillus	salivarius	CECT 5713	CP002034.1	712961
Bacteria	Firmicutes	Bacilli	Lactobacillales	Lactobacillaceae	Ligilactobacillus	salivarius	UCC118	CP000233.1	362948
Bacteria	Firmicutes	Bacilli	Lactobacillales	Lactobacillaceae	Limosilactobacillus	fermentum	CECT 5716	CP002033.1	712938
Bacteria	Firmicutes	Bacilli	Lactobacillales	Lactobacillaceae	Limosilactobacillus	fermentum	F-6	CP005958.1	767453
Bacteria	Firmicutes	Bacilli	Lactobacillales	Lactobacillaceae	Limosilactobacillus	fermentum	IFO 3956	AP008937.1	334390
Bacteria	Firmicutes	Bacilli	Lactobacillales	Lactobacillaceae	Limosilactobacillus	reuteri	I5007	CP006011.1	1340495
Bacteria	Firmicutes	Bacilli	Lactobacillales	Lactobacillaceae	Limosilactobacillus	reuteri	JCM 1112	AP007281.1	557433
Bacteria	Firmicutes	Bacilli	Lactobacillales	Lactobacillaceae	Limosilactobacillus	reuteri	SD2112	CP002844.1	491077
Bacteria	Firmicutes	Bacilli	Lactobacillales	Lactobacillaceae	Limosilactobacillus	reuteri	subsp. reuteri	CP000705.1	557436
Bacteria	Firmicutes	Bacilli	Lactobacillales	Lactobacillaceae	Limosilactobacillus	reuteri	TD1	CP006603.1	1358027
Bacteria	Firmicutes	Bacilli	Bacillales	Listeriaceae	Listeria	monocytogenes	08-5578	CP001602.2	653938
Bacteria	Firmicutes	Bacilli	Bacillales	Listeriaceae	Listeria	monocytogenes	08-5923	CP001604.1	637381
Bacteria	Firmicutes	Bacilli	Bacillales	Listeriaceae	Listeria	monocytogenes	10403S	CP002002.1	393133
Bacteria	Firmicutes	Bacilli	Bacillales	Listeriaceae	Listeria	monocytogenes	EGD-e	AL591824.1	169963
Bacteria	Firmicutes	Bacilli	Bacillales	Listeriaceae	Listeria	monocytogenes	Finland 1998	CP002004.1	393127
Bacteria	Firmicutes	Bacilli	Bacillales	Listeriaceae	Listeria	monocytogenes	FSL R2-561	CP002003.1	393126
Bacteria	Firmicutes	Bacilli	Bacillales	Listeriaceae	Listeria	monocytogenes	HCC23	CP001175.1	552536
Bacteria	Firmicutes	Bacilli	Bacillales	Listeriaceae	Listeria	monocytogenes	J0161	CP002001.1	393130
Bacteria	Firmicutes	Bacilli	Bacillales	Listeriaceae	Listeria	monocytogenes	L99	FM211688.1	563174
Bacteria	Firmicutes	Bacilli	Bacillales	Listeriaceae	Listeria	monocytogenes	M7	CP002816.1	1030009
Bacteria	Firmicutes	Bacilli	Bacillales	Listeriaceae	Listeria	monocytogenes	serotype 4b str. CLIP 80459	FM242711.1	568819
Bacteria	Firmicutes	Bacilli	Bacillales	Listeriaceae	Listeria	monocytogenes	serotype 4b str. F2365	AE017262.2	265669
Bacteria	Ignavibacteriae	Ignavibacteria	Ignavibacteriales	Melioribacteraceae	Melioribacter	roseus	P3M-2	CP003557.1	1191523
Bacteria	Proteobacteria	Alphaproteobacteria	Hyphomicrobiales	Phyllobacteriaceae	Mesorhizobium	japonicum	MAFF 303099	BA000012.4	266835
Bacteria	Actinobacteria	Actinomycetia	Micrococcales	Micrococcaceae	Micrococcus	luteus	NCTC 2665	CP001628.1	465515
Bacteria	Firmicutes	Clostridia	Eubacteriales	Clostridiales Family XIII. Incertae Sedis	Mogibacterium	diversum	Not defined	CP027228.1	114527
Bacteria	Proteobacteria	Gammaproteobacteria	Pseudomonadales	Moraxellaceae	Moraxella	catarrhalis	BBH18	CP002005.1	1236608
Bacteria	Proteobacteria	Gammaproteobacteria	Pseudomonadales	Moraxellaceae	Moraxella	catarrhalis	Not defined	CP008804.1	480
Bacteria	Proteobacteria	Gammaproteobacteria	Pseudomonadales	Moraxellaceae	Moraxella	osloensis	Not defined	CP014234.1	34062
Bacteria	Actinobacteria	Actinomycetia	Corynebacteriales	Mycobacteriaceae	Mycobacterium	leprae	Br4923	FM211192.1	561304
Bacteria	Actinobacteria	Actinomycetia	Corynebacteriales	Mycobacteriaceae	Mycobacterium	leprae	TN	AL450380.1	272631
Bacteria	Actinobacteria	Actinomycetia	Corynebacteriales	Mycobacteriaceae	Mycobacterium	tuberculosis	CDC1551	AE000516.2	83331
Bacteria	Actinobacteria	Actinomycetia	Corynebacteriales	Mycobacteriaceae	Mycobacterium	tuberculosis	CTRI-2	CP002992.1	707235
Bacteria	Actinobacteria	Actinomycetia	Corynebacteriales	Mycobacteriaceae	Mycobacterium	tuberculosis	F11	CP000717.1	336982
Bacteria	Actinobacteria	Actinomycetia	Corynebacteriales	Mycobacteriaceae	Mycobacterium	tuberculosis	H37Ra	CP000611.1	419947
Bacteria	Actinobacteria	Actinomycetia	Corynebacteriales	Mycobacteriaceae	Mycobacterium	tuberculosis	H37Rv	AL123456.3	83332
Bacteria	Actinobacteria	Actinomycetia	Corynebacteriales	Mycobacteriaceae	Mycobacterium	tuberculosis	KZN 1435	CP001658.1	478434
Bacteria	Actinobacteria	Actinomycetia	Corynebacteriales	Mycobacteriaceae	Mycobacterium	tuberculosis	KZN 605	CP001976.1	478435
Bacteria	Actinobacteria	Actinomycetia	Corynebacteriales	Mycobacteriaceae	Mycolicibacterium	neoaurum	VKM Ac-1815D	CP006936.2	700508
Bacteria	Tenericutes	Mollicutes	Mycoplasmatales	Mycoplasmataceae	Mycoplasma	genitalium	G37	L43967.2	243273
Bacteria	Tenericutes	Mollicutes	Mycoplasmatales	Mycoplasmataceae	Mycoplasma	genitalium	M2288	CP003773.1	662947
Bacteria	Tenericutes	Mollicutes	Mycoplasmatales	Mycoplasmataceae	Mycoplasma	genitalium	M2321	CP003770.1	663918
Bacteria	Tenericutes	Mollicutes	Mycoplasmatales	Mycoplasmataceae	Mycoplasma	genitalium	M6282	CP003771.1	662946
Bacteria	Tenericutes	Mollicutes	Mycoplasmatales	Mycoplasmataceae	Mycoplasma	genitalium	M6320	CP003772.1	662945
Bacteria	Tenericutes	Mollicutes	Mycoplasmatales	Mycoplasmataceae	Mycoplasma	hominis	ATCC 23114	FP236530.1	347256
Bacteria	Tenericutes	Mollicutes	Mycoplasmatales	Mycoplasmataceae	Mycoplasma	pneumoniae	309	AP012303.1	1112856
Bacteria	Tenericutes	Mollicutes	Mycoplasmatales	Mycoplasmataceae	Mycoplasma	pneumoniae	FH	CP002077.1	722438
Bacteria	Tenericutes	Mollicutes	Mycoplasmatales	Mycoplasmataceae	Mycoplasma	pneumoniae	M129	U00089.2	272634
Bacteria	Tenericutes	Mollicutes	Mycoplasmatales	Mycoplasmataceae	Mycoplasma	pneumoniae	M129-B7	CP003913.2	1238993
Bacteria	Tenericutes	Mollicutes	Mycoplasmatales	Mycoplasmataceae	Mycoplasmopsis	fermentans	JER	CP001995.1	637387
Bacteria	Tenericutes	Mollicutes	Mycoplasmatales	Mycoplasmataceae	Mycoplasmopsis	fermentans	M64	CP002458.1	943945
Bacteria	Tenericutes	Mollicutes	Mycoplasmatales	Mycoplasmataceae	Mycoplasmopsis	fermentans	PG18	AP009608.1	496833
Bacteria	Proteobacteria	Betaproteobacteria	Neisseriales	Neisseriaceae	Neisseria	gonorrhoeae	FA 1090	AE004969.1	242231
Bacteria	Proteobacteria	Betaproteobacteria	Neisseriales	Neisseriaceae	Neisseria	gonorrhoeae	NCCP11945	CP001050.1	521006
Bacteria	Proteobacteria	Betaproteobacteria	Neisseriales	Neisseriaceae	Neisseria	lactamica	020-06	FN995097.1	489653
Bacteria	Proteobacteria	Betaproteobacteria	Neisseriales	Neisseriaceae	Neisseria	meningitidis	053442	CP000381.1	374833
Bacteria	Proteobacteria	Betaproteobacteria	Neisseriales	Neisseriaceae	Neisseria	meningitidis	8013	FM999788.1	604162
Bacteria	Proteobacteria	Betaproteobacteria	Neisseriales	Neisseriaceae	Neisseria	meningitidis	alpha14	AM889136.1	662598
Bacteria	Proteobacteria	Betaproteobacteria	Neisseriales	Neisseriaceae	Neisseria	meningitidis	alpha710	CP001561.1	630588
Bacteria	Proteobacteria	Betaproteobacteria	Neisseriales	Neisseriaceae	Neisseria	meningitidis	FAM18	AM421808.1	272831
Bacteria	Proteobacteria	Betaproteobacteria	Neisseriales	Neisseriaceae	Neisseria	meningitidis	G2136	CP002419.1	935599
Bacteria	Proteobacteria	Betaproteobacteria	Neisseriales	Neisseriaceae	Neisseria	meningitidis	H44/76	CP002420.1	909420
Bacteria	Proteobacteria	Betaproteobacteria	Neisseriales	Neisseriaceae	Neisseria	meningitidis	MC58	AE002098.2	122586
Bacteria	Proteobacteria	Betaproteobacteria	Neisseriales	Neisseriaceae	Neisseria	meningitidis	NZ-05/33	CP002424.1	935589
Bacteria	Proteobacteria	Betaproteobacteria	Neisseriales	Neisseriaceae	Neisseria	meningitidis	WUE 2594	FR774048.1	942513
Bacteria	Proteobacteria	Betaproteobacteria	Neisseriales	Neisseriaceae	Neisseria	meningitidis	Z2491	AL157959.1	122587
Bacteria	Proteobacteria	Alphaproteobacteria	Hyphomicrobiales	Brucellaceae	Ochrobactrum	anthropi	ATCC 49188	CP000758.1-CP000759.1	439375
Bacteria	Actinobacteria	Coriobacteriia	Coriobacteriales	Atopobiaceae	Olsenella	sp. oral taxon 807	Not defined	CP012069.2	712411
Bacteria	Actinobacteria	Coriobacteriia	Coriobacteriales	Atopobiaceae	Olsenella	uli	DSM 7084	CP002106.1	633147
Bacteria	Proteobacteria	Betaproteobacteria	Burkholderiales	Comamonadaceae	Ottowia	sp. oral taxon 894	Not defined	CP012073.1	1658672
Bacteria	Firmicutes	Bacilli	Bacillales	Paenibacillaceae	Paenibacillus	glucanolyticus	Not defined	CP028366.1	59843
Bacteria	Proteobacteria	Alphaproteobacteria	Rhodobacterales	Rhodobacteraceae	Paracoccus	yeei	Not defined	CP020442.1	147645
Bacteria	Bacteroidetes	Bacteroidia	Bacteroidales	Porphyromonadaceae	Porphyromonas	asaccharolytica	DSM 20707	CP002689.1	879243
Bacteria	Bacteroidetes	Bacteroidia	Bacteroidales	Porphyromonadaceae	Porphyromonas	gingivalis	381	CP012889.1	1403335
Bacteria	Bacteroidetes	Bacteroidia	Bacteroidales	Porphyromonadaceae	Porphyromonas	gingivalis	A7A1-28	CP013131.1	1403338
Bacteria	Bacteroidetes	Bacteroidia	Bacteroidales	Porphyromonadaceae	Porphyromonas	gingivalis	AJW4	NZ_CP011996.1	1403336
Bacteria	Bacteroidetes	Bacteroidia	Bacteroidales	Porphyromonadaceae	Porphyromonas	gingivalis	ATCC 33277	AP009380.1	431947
Bacteria	Bacteroidetes	Bacteroidia	Bacteroidales	Porphyromonadaceae	Porphyromonas	gingivalis	TDC60	AP012203.1	1030843
Bacteria	Bacteroidetes	Bacteroidia	Bacteroidales	Porphyromonadaceae	Porphyromonas	gingivalis	W83	AE015924.1	242619
Bacteria	Bacteroidetes	Bacteroidia	Bacteroidales	Porphyromonadaceae	Porphyromonas	gingivalis	Not defined	NZ_CP011995.1	837
Bacteria	Bacteroidetes	Bacteroidia	Bacteroidales	Prevotellaceae	Prevotella	denticola	F0289	CP002589.1	767031
Bacteria	Bacteroidetes	Bacteroidia	Bacteroidales	Prevotellaceae	Prevotella	enoeca	Not defined	CP013195.1	76123
Bacteria	Bacteroidetes	Bacteroidia	Bacteroidales	Prevotellaceae	Prevotella	fusca	JCM 17724	CP012074.1	1236517
Bacteria	Bacteroidetes	Bacteroidia	Bacteroidales	Prevotellaceae	Prevotella	intermedia	17	CP003502.1-CP003503.1	246198
Bacteria	Bacteroidetes	Bacteroidia	Bacteroidales	Prevotellaceae	Prevotella	melaninogenica	ATCC 25845	CP002122.1-CP002123.1	553174
Bacteria	Actinobacteria	Actinomycetia	Propionibacteriales	Propionibacteriaceae	Propionibacterium	sp. oral taxon 193	Not defined	CP017040.1	671223
Bacteria	Proteobacteria	Gammaproteobacteria	Enterobacterales	Morganellaceae	Proteus	mirabilis	BB2000	CP004022.1	1266738
Bacteria	Proteobacteria	Gammaproteobacteria	Enterobacterales	Morganellaceae	Proteus	mirabilis	HI4320	AM942759.1	529507
Bacteria	Proteobacteria	Gammaproteobacteria	Pseudomonadales	Pseudomonadaceae	Pseudomonas	aeruginosa	LESB58	FM209186.1	557722
Bacteria	Proteobacteria	Gammaproteobacteria	Pseudomonadales	Pseudomonadaceae	Pseudomonas	aeruginosa	M18	CP002496.1	941193
Bacteria	Proteobacteria	Gammaproteobacteria	Pseudomonadales	Pseudomonadaceae	Pseudomonas	aeruginosa	NCGM2.S1	AP012280.1	1089456
Bacteria	Proteobacteria	Gammaproteobacteria	Pseudomonadales	Pseudomonadaceae	Pseudomonas	aeruginosa	PA7	CP000744.1	381754
Bacteria	Proteobacteria	Gammaproteobacteria	Pseudomonadales	Pseudomonadaceae	Pseudomonas	aeruginosa	PAO1	AE004091.2	208964
Bacteria	Proteobacteria	Gammaproteobacteria	Pseudomonadales	Pseudomonadaceae	Pseudomonas	aeruginosa	UCBPP-PA14	CP000438.1	208963
Bacteria	Proteobacteria	Gammaproteobacteria	Pseudomonadales	Pseudomonadaceae	Pseudomonas	fluorescens	A506	CP003041.1	1037911
Bacteria	Proteobacteria	Gammaproteobacteria	Pseudomonadales	Pseudomonadaceae	Pseudomonas	fluorescens	F113	CP003150.1	1114970
Bacteria	Proteobacteria	Gammaproteobacteria	Pseudomonadales	Pseudomonadaceae	Pseudomonas	fluorescens	Pf0-1	CP000094.2	205922
Bacteria	Proteobacteria	Gammaproteobacteria	Pseudomonadales	Pseudomonadaceae	Pseudomonas	fluorescens	SBW25	AM181176.4	216595
Bacteria	Proteobacteria	Gammaproteobacteria	Pseudomonadales	Pseudomonadaceae	Pseudomonas	protegens	Pf-5	CP000076.1	220664
Bacteria	Proteobacteria	Gammaproteobacteria	Pseudomonadales	Pseudomonadaceae	Pseudomonas	stutzeri	A1501	CP000304.1	379731
Bacteria	Proteobacteria	Gammaproteobacteria	Pseudomonadales	Pseudomonadaceae	Pseudomonas	stutzeri	CCUG 29243	CP003677.1	1196835
Bacteria	Proteobacteria	Gammaproteobacteria	Pseudomonadales	Pseudomonadaceae	Pseudomonas	stutzeri	DSM 10701	CP003725.1	1123519
Bacteria	Proteobacteria	Gammaproteobacteria	Pseudomonadales	Pseudomonadaceae	Pseudomonas	stutzeri	DSM 4166	CP002622.1	996285
Bacteria	Proteobacteria	Gammaproteobacteria	Pseudomonadales	Pseudomonadaceae	Pseudomonas	stutzeri	Not defined	CP002881.1	316
Bacteria	Actinobacteria	Actinomycetia	Propionibacteriales	Propionibacteriaceae	Pseudopropionibacterium	propionicum	F0230a	CP002734.1	767029
Bacteria	Actinobacteria	Actinomycetia	Propionibacteriales	Propionibacteriaceae	Pseudopropionibacterium	propionicum	Not defined	CP040007.1	1750
Bacteria	Proteobacteria	Betaproteobacteria	Burkholderiales	Burkholderiaceae	Ralstonia	pickettii	12D	CP001644.1-CP001645.1	428406
Bacteria	Proteobacteria	Betaproteobacteria	Burkholderiales	Burkholderiaceae	Ralstonia	pickettii	12J	CP001068.1-CP001069.1	402626
Bacteria	Proteobacteria	Betaproteobacteria	Burkholderiales	Burkholderiaceae	Ralstonia	pickettii	DTP0602	CP006667.1-CP006668.1-CP006669.1	1366050
Bacteria	Proteobacteria	Alphaproteobacteria	Rhodobacterales	Rhodobacteraceae	Rhodobacter	capsulatus	SB 1003	CP001312.1	272942
Bacteria	Proteobacteria	Alphaproteobacteria	Rhodospirillales	Acetobacteraceae	Roseomonas	gilardii	Not defined	CP015583.1	257708
Bacteria	Actinobacteria	Actinomycetia	Micrococcales	Micrococcaceae	Rothia	dentocariosa	ATCC 17931	CP002280.1	762948
Bacteria	Actinobacteria	Actinomycetia	Micrococcales	Micrococcaceae	Rothia	mucilaginosa	DY-18	AP011540.1	680646
Bacteria	Actinobacteria	Actinomycetia	Micrococcales	Sanguibacteraceae	Sanguibacter	keddieii	DSM 10542	CP001819.1	446469
Bacteria	Actinobacteria	Actinomycetia	Actinomycetales	Actinomycetaceae	Schaalia	meyeri	Not defined	CP012072.1	52773
Bacteria	Actinobacteria	Actinomycetia	Actinomycetales	Actinomycetaceae	Schaalia	odontolytica	Not defined	CP040006.1	1660
Bacteria	Firmicutes	Negativicutes	Selenomonadales	Selenomonadaceae	Selenomonas	sp. oral taxon 478	Not defined	CP012071.1	712538
Bacteria	Firmicutes	Negativicutes	Selenomonadales	Selenomonadaceae	Selenomonas	sp. oral taxon 920	Not defined	CP017042.1	1884263
Bacteria	Proteobacteria	Gammaproteobacteria	Enterobacterales	Yersiniaceae	Serratia	marcescens	Not defined	CP012639.1	615
Bacteria	Fusobacteria	Fusobacteriia	Fusobacteriales	Leptotrichiaceae	Sneathia	vaginalis	Not defined	CP011280.1	187101
Bacteria	Firmicutes	Bacilli	Bacillales	Staphylococcaceae	Staphylococcus	aureus	04-02981	CP001844.2	703339
Bacteria	Firmicutes	Bacilli	Bacillales	Staphylococcaceae	Staphylococcus	aureus	RF122	AJ938182.1	273036
Bacteria	Firmicutes	Bacilli	Bacillales	Staphylococcaceae	Staphylococcus	aureus	subsp. aureus COL	CP000046.1	93062
Bacteria	Firmicutes	Bacilli	Bacillales	Staphylococcaceae	Staphylococcus	aureus	subsp. aureus ED98	CP001781.1	681288
Bacteria	Firmicutes	Bacilli	Bacillales	Staphylococcaceae	Staphylococcus	aureus	subsp. aureus JH1	CP000736.1	359787
Bacteria	Firmicutes	Bacilli	Bacillales	Staphylococcaceae	Staphylococcus	aureus	subsp. aureus JH9	CP000703.1	359786
Bacteria	Firmicutes	Bacilli	Bacillales	Staphylococcaceae	Staphylococcus	aureus	subsp. aureus MRSA252	BX571856.1	282458
Bacteria	Firmicutes	Bacilli	Bacillales	Staphylococcaceae	Staphylococcus	aureus	subsp. aureus MSSA476	BX571857.1	282459
Bacteria	Firmicutes	Bacilli	Bacillales	Staphylococcaceae	Staphylococcus	aureus	subsp. aureus Mu3	AP009324.1	418127
Bacteria	Firmicutes	Bacilli	Bacillales	Staphylococcaceae	Staphylococcus	aureus	subsp. aureus Mu50	BA000017.4	158878
Bacteria	Firmicutes	Bacilli	Bacillales	Staphylococcaceae	Staphylococcus	aureus	subsp. aureus MW2	BA000033.2	196620
Bacteria	Firmicutes	Bacilli	Bacillales	Staphylococcaceae	Staphylococcus	aureus	subsp. aureus N315	BA000018.3	158879
Bacteria	Firmicutes	Bacilli	Bacillales	Staphylococcaceae	Staphylococcus	aureus	subsp. aureus NCTC 8325	CP000253.1	93061
Bacteria	Firmicutes	Bacilli	Bacillales	Staphylococcaceae	Staphylococcus	aureus	subsp. aureus str. JKD6008	CP002120.1	546342
Bacteria	Firmicutes	Bacilli	Bacillales	Staphylococcaceae	Staphylococcus	aureus	subsp. aureus str. Newman	AP009351.1	426430
Bacteria	Firmicutes	Bacilli	Bacillales	Staphylococcaceae	Staphylococcus	aureus	subsp. aureus TCH60	CP002110.1	548473
Bacteria	Firmicutes	Bacilli	Bacillales	Staphylococcaceae	Staphylococcus	aureus	subsp. aureus USA300_FPR3757	CP000255.1	451515
Bacteria	Firmicutes	Bacilli	Bacillales	Staphylococcaceae	Staphylococcus	aureus	subsp. aureus USA300_TCH1516	CP000730.1	451516
Bacteria	Firmicutes	Bacilli	Bacillales	Staphylococcaceae	Staphylococcus	capitis	subsp. capitis	CP007601.1	72758
Bacteria	Firmicutes	Bacilli	Bacillales	Staphylococcaceae	Staphylococcus	cohnii	Not defined	CP019597.1	29382
Bacteria	Firmicutes	Bacilli	Bacillales	Staphylococcaceae	Staphylococcus	epidermidis	ATCC 12228	AE015929.1	176280
Bacteria	Firmicutes	Bacilli	Bacillales	Staphylococcaceae	Staphylococcus	epidermidis	RP62A	CP000029.1	176279
Bacteria	Firmicutes	Bacilli	Bacillales	Staphylococcaceae	Staphylococcus	haemolyticus	Not defined	CP013911.1	1283
Bacteria	Firmicutes	Bacilli	Bacillales	Staphylococcaceae	Staphylococcus	lugdunensis	Not defined	CP014023.1	28035
Bacteria	Firmicutes	Bacilli	Bacillales	Staphylococcaceae	Staphylococcus	pasteuri	SP1	CP004014.1	1276282
Bacteria	Firmicutes	Bacilli	Bacillales	Staphylococcaceae	Staphylococcus	pettenkoferi	Not defined	CP022096.1	170573
Bacteria	Firmicutes	Bacilli	Bacillales	Staphylococcaceae	Staphylococcus	schleiferi	Not defined	AP014944.1	1295
Bacteria	Firmicutes	Bacilli	Bacillales	Staphylococcaceae	Staphylococcus	warneri	SG1	CP003668.1	1194526
Bacteria	Proteobacteria	Gammaproteobacteria	Xanthomonadales	Xanthomonadaceae	Stenotrophomonas	maltophilia	D457	HE798556.1	1163399
Bacteria	Proteobacteria	Gammaproteobacteria	Xanthomonadales	Xanthomonadaceae	Stenotrophomonas	maltophilia	JV3	CP002986.1	868597
Bacteria	Proteobacteria	Gammaproteobacteria	Xanthomonadales	Xanthomonadaceae	Stenotrophomonas	maltophilia	K279a	AM743169.1	522373
Bacteria	Proteobacteria	Gammaproteobacteria	Xanthomonadales	Xanthomonadaceae	Stenotrophomonas	maltophilia	R551-3	CP001111.1	391008
Bacteria	Firmicutes	Bacilli	Lactobacillales	Streptococcaceae	Streptococcus	agalactiae	2603V/R	AE009948.1	208435
Bacteria	Firmicutes	Bacilli	Lactobacillales	Streptococcaceae	Streptococcus	agalactiae	A909	CP000114.1	205921
Bacteria	Firmicutes	Bacilli	Lactobacillales	Streptococcaceae	Streptococcus	agalactiae	NEM316	AL732656.1	211110
Bacteria	Firmicutes	Bacilli	Lactobacillales	Streptococcaceae	Streptococcus	anginosus	C1051	CP003860.1	862970
Bacteria	Firmicutes	Bacilli	Lactobacillales	Streptococcaceae	Streptococcus	anginosus	C238	CP003861.1	862971
Bacteria	Firmicutes	Bacilli	Lactobacillales	Streptococcaceae	Streptococcus	anginosus	subsp. whileyi MAS624	AP013072.1	1353243
Bacteria	Firmicutes	Bacilli	Lactobacillales	Streptococcaceae	Streptococcus	constellatus	subsp. pharyngis C1050	CP003859.1	862969
Bacteria	Firmicutes	Bacilli	Lactobacillales	Streptococcaceae	Streptococcus	constellatus	subsp. pharyngis C232	CP003800.1	696216
Bacteria	Firmicutes	Bacilli	Lactobacillales	Streptococcaceae	Streptococcus	constellatus	subsp. pharyngis C818	CP003840.1	862968
Bacteria	Firmicutes	Bacilli	Lactobacillales	Streptococcaceae	Streptococcus	cristatus	AS 1.3089	CP004409.1	1302863
Bacteria	Firmicutes	Bacilli	Lactobacillales	Streptococcaceae	Streptococcus	gordonii	str. Challis substr. CH1	CP000725.1	467705
Bacteria	Firmicutes	Bacilli	Lactobacillales	Streptococcaceae	Streptococcus	intermedius	B196	CP003857.1	862967
Bacteria	Firmicutes	Bacilli	Lactobacillales	Streptococcaceae	Streptococcus	intermedius	C270	CP003858.1	862966
Bacteria	Firmicutes	Bacilli	Lactobacillales	Streptococcaceae	Streptococcus	intermedius	JTH08	AP010969.1	591365
Bacteria	Firmicutes	Bacilli	Lactobacillales	Streptococcaceae	Streptococcus	mitis	B6	FN568063.1	365659
Bacteria	Firmicutes	Bacilli	Lactobacillales	Streptococcaceae	Streptococcus	mutans	NN2025	AP010655.1	511691
Bacteria	Firmicutes	Bacilli	Lactobacillales	Streptococcaceae	Streptococcus	mutans	UA159	AE014133.2	210007
Bacteria	Firmicutes	Bacilli	Lactobacillales	Streptococcaceae	Streptococcus	oralis	Uo5	FR720602.1	927666
Bacteria	Firmicutes	Bacilli	Lactobacillales	Streptococcaceae	Streptococcus	parasanguinis	ATCC 15912	CP002843.1	760570
Bacteria	Firmicutes	Bacilli	Lactobacillales	Streptococcaceae	Streptococcus	parasanguinis	FW213	CP003122.1	1114965
Bacteria	Firmicutes	Bacilli	Lactobacillales	Streptococcaceae	Streptococcus	pneumoniae	670-6B	CP002176.1	189423
Bacteria	Firmicutes	Bacilli	Lactobacillales	Streptococcaceae	Streptococcus	pneumoniae	70585	CP000918.1	488221
Bacteria	Firmicutes	Bacilli	Lactobacillales	Streptococcaceae	Streptococcus	pneumoniae	AP200	CP002121.1	574093
Bacteria	Firmicutes	Bacilli	Lactobacillales	Streptococcaceae	Streptococcus	pneumoniae	ATCC 700669	FM211187.1	561276
Bacteria	Firmicutes	Bacilli	Lactobacillales	Streptococcaceae	Streptococcus	pneumoniae	CGSP14	CP001033.1	516950
Bacteria	Firmicutes	Bacilli	Lactobacillales	Streptococcaceae	Streptococcus	pneumoniae	D39	CP000410.2	373153
Bacteria	Firmicutes	Bacilli	Lactobacillales	Streptococcaceae	Streptococcus	pneumoniae	G54	CP001015.1	512566
Bacteria	Firmicutes	Bacilli	Lactobacillales	Streptococcaceae	Streptococcus	pneumoniae	Hungary19A-6	CP000936.1	487214
Bacteria	Firmicutes	Bacilli	Lactobacillales	Streptococcaceae	Streptococcus	pneumoniae	INV104	FQ312030.1	869269
Bacteria	Firmicutes	Bacilli	Lactobacillales	Streptococcaceae	Streptococcus	pneumoniae	INV200	FQ312029.1	869216
Bacteria	Firmicutes	Bacilli	Lactobacillales	Streptococcaceae	Streptococcus	pneumoniae	JJA	CP000919.1	488222
Bacteria	Firmicutes	Bacilli	Lactobacillales	Streptococcaceae	Streptococcus	pneumoniae	OXC141	FQ312027.1	869215
Bacteria	Firmicutes	Bacilli	Lactobacillales	Streptococcaceae	Streptococcus	pneumoniae	P1031	CP000920.1	488223
Bacteria	Firmicutes	Bacilli	Lactobacillales	Streptococcaceae	Streptococcus	pneumoniae	R6	AE007317.1	171101
Bacteria	Firmicutes	Bacilli	Lactobacillales	Streptococcaceae	Streptococcus	pneumoniae	SPNA45	HE983624.1	869309
Bacteria	Firmicutes	Bacilli	Lactobacillales	Streptococcaceae	Streptococcus	pneumoniae	ST556	CP003357.2	1130804
Bacteria	Firmicutes	Bacilli	Lactobacillales	Streptococcaceae	Streptococcus	pneumoniae	Taiwan19F-14	CP000921.1	487213
Bacteria	Firmicutes	Bacilli	Lactobacillales	Streptococcaceae	Streptococcus	pneumoniae	TCH8431/19A	CP001993.1	525381
Bacteria	Firmicutes	Bacilli	Lactobacillales	Streptococcaceae	Streptococcus	pneumoniae	TIGR4	AE005672.3	170187
Bacteria	Firmicutes	Bacilli	Lactobacillales	Streptococcaceae	Streptococcus	pyogenes	Alab49	CP003068.1	487215
Bacteria	Firmicutes	Bacilli	Lactobacillales	Streptococcaceae	Streptococcus	pyogenes	M1 GAS	AE004092.2	160490
Bacteria	Firmicutes	Bacilli	Lactobacillales	Streptococcaceae	Streptococcus	pyogenes	MGAS10270	CP000260.1	370552
Bacteria	Firmicutes	Bacilli	Lactobacillales	Streptococcaceae	Streptococcus	pyogenes	MGAS10394	CP000003.1	286636
Bacteria	Firmicutes	Bacilli	Lactobacillales	Streptococcaceae	Streptococcus	pyogenes	MGAS10750	CP000262.1	370554
Bacteria	Firmicutes	Bacilli	Lactobacillales	Streptococcaceae	Streptococcus	pyogenes	MGAS15252	CP003116.1	798300
Bacteria	Firmicutes	Bacilli	Lactobacillales	Streptococcaceae	Streptococcus	pyogenes	MGAS2096	CP000261.1	370553
Bacteria	Firmicutes	Bacilli	Lactobacillales	Streptococcaceae	Streptococcus	pyogenes	MGAS315	AE014074.1	198466
Bacteria	Firmicutes	Bacilli	Lactobacillales	Streptococcaceae	Streptococcus	pyogenes	MGAS5005	CP000017.2	293653
Bacteria	Firmicutes	Bacilli	Lactobacillales	Streptococcaceae	Streptococcus	pyogenes	MGAS6180	CP000056.2	319701
Bacteria	Firmicutes	Bacilli	Lactobacillales	Streptococcaceae	Streptococcus	pyogenes	MGAS8232	AE009949.1	186103
Bacteria	Firmicutes	Bacilli	Lactobacillales	Streptococcaceae	Streptococcus	pyogenes	MGAS9429	CP000259.1	370551
Bacteria	Firmicutes	Bacilli	Lactobacillales	Streptococcaceae	Streptococcus	pyogenes	NZ131	CP000829.1	471876
Bacteria	Firmicutes	Bacilli	Lactobacillales	Streptococcaceae	Streptococcus	pyogenes	SSI-1	BA000034.2	193567
Bacteria	Firmicutes	Bacilli	Lactobacillales	Streptococcaceae	Streptococcus	pyogenes	str. Manfredo	AM295007.1	160491
Bacteria	Firmicutes	Bacilli	Lactobacillales	Streptococcaceae	Streptococcus	salivarius	57.I	CP002888.1	1046629
Bacteria	Firmicutes	Bacilli	Lactobacillales	Streptococcaceae	Streptococcus	salivarius	CCHSS3	FR873481.1	1048332
Bacteria	Firmicutes	Bacilli	Lactobacillales	Streptococcaceae	Streptococcus	salivarius	JIM8777	FR873482.1	347253
Bacteria	Firmicutes	Bacilli	Lactobacillales	Streptococcaceae	Streptococcus	salivarius	Not defined	CP014144.1	1304
Bacteria	Firmicutes	Bacilli	Lactobacillales	Streptococcaceae	Streptococcus	sanguinis	SK36	CP000387.1	388919
Bacteria	Firmicutes	Bacilli	Lactobacillales	Streptococcaceae	Streptococcus	sp. oral taxon 431	Not defined	CP014264.1	712633
Bacteria	Firmicutes	Bacilli	Lactobacillales	Streptococcaceae	Streptococcus	thermophilus	JIM 8232	FR875178.1	1051074
Bacteria	Bacteroidetes	Bacteroidia	Bacteroidales	Tannerellaceae	Tannerella	forsythia	92A2	CP003191.1	203275
Bacteria	Bacteroidetes	Bacteroidia	Bacteroidales	Tannerellaceae	Tannerella	sp. oral taxon HOT-286	W11666	CP028365.1	712710
Bacteria	Bacteroidetes	Bacteroidia	Bacteroidales	Tannerellaceae	Tannerella	sp. oral taxon HOT-286	W11667	CP017038.2	712710
Bacteria	Spirochaetes	Spirochaetia	Spirochaetales	Spirochaetaceae	Treponema	denticola	ATCC 35405	AE017226.1	243275
Bacteria	Spirochaetes	Spirochaetia	Spirochaetales	Spirochaetaceae	Treponema	pallidum	str. Fribourg-Blanc	CP003902.1	1155775
Bacteria	Spirochaetes	Spirochaetia	Spirochaetales	Spirochaetaceae	Treponema	pallidum	subsp. pallidum DAL-1	CP003115.1	491081
Bacteria	Spirochaetes	Spirochaetia	Spirochaetales	Spirochaetaceae	Treponema	pallidum	subsp. pallidum SS14	CP000805.1	455434
Bacteria	Spirochaetes	Spirochaetia	Spirochaetales	Spirochaetaceae	Treponema	pallidum	subsp. pallidum str. Chicago	CP001752.1	666714
Bacteria	Spirochaetes	Spirochaetia	Spirochaetales	Spirochaetaceae	Treponema	pallidum	subsp. pallidum str. Mexico A	CP003064.1	686990
Bacteria	Spirochaetes	Spirochaetia	Spirochaetales	Spirochaetaceae	Treponema	pallidum	subsp. pallidum str. Nichols	AE000520.1	243276
Bacteria	Spirochaetes	Spirochaetia	Spirochaetales	Spirochaetaceae	Treponema	pallidum	subsp. pertenue str. CDC2	CP002375.1	491079
Bacteria	Spirochaetes	Spirochaetia	Spirochaetales	Spirochaetaceae	Treponema	pallidum	subsp. pertenue str. Gauthier	CP002376.1	491080
Bacteria	Spirochaetes	Spirochaetia	Spirochaetales	Spirochaetaceae	Treponema	pallidum	subsp. pertenue str. SamoaD	CP002374.1	491078
Bacteria	Spirochaetes	Spirochaetia	Spirochaetales	Spirochaetaceae	Treponema	putidum	Not defined	NZ_CP009228.1	221027
Bacteria	Proteobacteria	Betaproteobacteria	Burkholderiales	Comamonadaceae	Variovorax	paradoxus	B4	CP003911.1	1246301
Bacteria	Proteobacteria	Betaproteobacteria	Burkholderiales	Comamonadaceae	Variovorax	paradoxus	EPS	CP002417.1	595537
Bacteria	Proteobacteria	Betaproteobacteria	Burkholderiales	Comamonadaceae	Variovorax	paradoxus	S110	CP001635.1	543728
Bacteria	Firmicutes	Negativicutes	Veillonellales	Veillonellaceae	Veillonella	parvula	DSM 2008	CP001820.1	479436
Bacteria	Proteobacteria	Gammaproteobacteria	Enterobacterales	Yersiniaceae	Yersinia	pestis	A1122	CP002956.1	1035377
Bacteria	Proteobacteria	Gammaproteobacteria	Enterobacterales	Yersiniaceae	Yersinia	pestis	Angola	CP000901.1	349746
Bacteria	Proteobacteria	Gammaproteobacteria	Enterobacterales	Yersiniaceae	Yersinia	pestis	Antiqua	CP000308.1	360102
Bacteria	Proteobacteria	Gammaproteobacteria	Enterobacterales	Yersiniaceae	Yersinia	pestis	biovar Medievalis str. Harbin 35	CP001608.1	547048
Bacteria	Proteobacteria	Gammaproteobacteria	Enterobacterales	Yersiniaceae	Yersinia	pestis	biovar Microtus str. 91001	AE017042.1	229193
Bacteria	Proteobacteria	Gammaproteobacteria	Enterobacterales	Yersiniaceae	Yersinia	pestis	CO92	AL590842.1	214092
Bacteria	Proteobacteria	Gammaproteobacteria	Enterobacterales	Yersiniaceae	Yersinia	pestis	D106004	CP001585.1	637382
Bacteria	Proteobacteria	Gammaproteobacteria	Enterobacterales	Yersiniaceae	Yersinia	pestis	D182038	CP001589.1	637385
Bacteria	Proteobacteria	Gammaproteobacteria	Enterobacterales	Yersiniaceae	Yersinia	pestis	KIM10+	AE009952.1	187410
Bacteria	Proteobacteria	Gammaproteobacteria	Enterobacterales	Yersiniaceae	Yersinia	pestis	Nepal516	CP000305.1	377628
Bacteria	Proteobacteria	Gammaproteobacteria	Enterobacterales	Yersiniaceae	Yersinia	pestis	Pestoides F	CP000668.1	386656
Bacteria	Proteobacteria	Gammaproteobacteria	Enterobacterales	Yersiniaceae	Yersinia	pestis	Z176003	CP001593.1	637386

## Sheet: Table S10.2
Superkingdom	Phylum	Class	Order	Family	Genus	Species	Strain	Microbial Genome Identifier (NCBI)	Microbial Taxonomy Identifier (NCBI)
Archaea	Crenarchaeota	Thermoprotei	Sulfolobales	Sulfolobaceae	Acidianus	hospitalis	W1	NC_015518.1	933801
Archaea	Crenarchaeota	Thermoprotei	Acidilobales	Acidilobaceae	Acidilobus	saccharovorans	345-15	NC_014374.1	666510
Archaea	Crenarchaeota	Thermoprotei	Desulfurococcales	Desulfurococcaceae	Aeropyrum	camini	SY1 = JCM 12091	NC_022521.1	1198449
Archaea	Crenarchaeota	Thermoprotei	Desulfurococcales	Desulfurococcaceae	Aeropyrum	pernix	K1	NC_000854.2	272557
Archaea	Euryarchaeota	Archaeoglobi	Archaeoglobales	Archaeoglobaceae	Archaeoglobus	profundus	DSM 5631	NC_013741.1	572546
Archaea	Euryarchaeota	Archaeoglobi	Archaeoglobales	Archaeoglobaceae	Archaeoglobus	sulfaticallidus	PM70-1	NC_021169.1	387631
Archaea	Euryarchaeota	Archaeoglobi	Archaeoglobales	Archaeoglobaceae	Archaeoglobus	veneficus	SNP6	NC_015320.1	693661
Archaea	Crenarchaeota	Thermoprotei	Acidilobales	Caldisphaeraceae	Caldisphaera	lagunensis	DSM 15908	NC_019791.1	1056495
Archaea	Candidatus Thermoplasmatota	Thermoplasmata	Methanomassiliicoccales	Candidatus Methanomethylophilaceae	Candidatus Methanomethylophilus	alvus	Mx1201	NC_020913.1	1236689
Archaea	Candidatus Thermoplasmatota	Thermoplasmata	Methanomassiliicoccales	Candidatus Methanomethylophilaceae	Candidatus Methanomethylophilus	alvus	Not defined	NZ_CP017686.1	1291540
Archaea	Candidatus Thermoplasmatota	Thermoplasmata	Methanomassiliicoccales	Methanomassiliicoccaceae	Candidatus Methanoplasma	termitum	Not defined	NZ_CP010070.1	1577791
Archaea	Crenarchaeota	Thermoprotei	Desulfurococcales	Desulfurococcaceae	Desulfurococcus	amylolyticus	1221n	NC_011766.1	490899
Archaea	Crenarchaeota	Thermoprotei	Desulfurococcales	Desulfurococcaceae	Desulfurococcus	amylolyticus	DSM 16532	NC_018001.1	768672
Archaea	Crenarchaeota	Thermoprotei	Desulfurococcales	Desulfurococcaceae	Desulfurococcus	mucosus	DSM 2162	NC_014961.1	765177
Archaea	Euryarchaeota	Archaeoglobi	Archaeoglobales	Archaeoglobaceae	Ferroglobus	placidus	DSM 10642	NC_013849.1	589924
Archaea	Candidatus Thermoplasmatota	Thermoplasmata	Thermoplasmatales	Ferroplasmaceae	Ferroplasma	acidarmanus	fer1	NC_021592.1	333146
Archaea	Crenarchaeota	Thermoprotei	Fervidicoccales	Fervidicoccaceae	Fervidicoccus	fontis	Kam940	NC_017461.1	1163730
Archaea	Euryarchaeota	Halobacteria	Halobacteriales	Halobacteriaceae	Halalkalicoccus	jeotgali	B3	NC_014297.1	795797
Archaea	Euryarchaeota	Halobacteria	Halobacteriales	Haloarculaceae	Haloarcula	hispanica	ATCC 33960	NC_015943.1-NC_015948.1	634497
Archaea	Euryarchaeota	Halobacteria	Halobacteriales	Haloarculaceae	Haloarcula	hispanica	N601	NC_023010.2-NC_023013.1	1417673
Archaea	Euryarchaeota	Halobacteria	Halobacteriales	Haloarculaceae	Haloarcula	marismortui	ATCC 43049	NZ_CP039136.1-NZ_CP039138.1	272569
Archaea	Euryarchaeota	Halobacteria	Halobacteriales	Haloarculaceae	Haloarcula	sp. CBA1115	Not defined	NZ_CP010529.1	1592728
Archaea	Euryarchaeota	Halobacteria	Halobacteriales	Halobacteriaceae	Halobacterium	salinarum	NRC-1	NC_002607.1	64091
Archaea	Euryarchaeota	Halobacteria	Halobacteriales	Halobacteriaceae	Halobacterium	sp. DL1	Not defined	NZ_CP007060.1	751944
Archaea	Euryarchaeota	Halobacteria	Haloferacales	Haloferacaceae	Haloferax	volcanii	DS2	NC_013967.1	309800
Archaea	Euryarchaeota	Halobacteria	Haloferacales	Haloferacaceae	Halogeometricum	borinquense	DSM 11551	NC_014729.1	469382
Archaea	Euryarchaeota	Halobacteria	Haloferacales	Haloferacaceae	Halogeometricum	borinquense	Not defined	NZ_CP048739.1-NZ_CP050274.1	60847
Archaea	Euryarchaeota	Halobacteria	Halobacteriales	Haloarculaceae	Halomicrobium	mukohataei	DSM 12286	NC_013201.1-NC_013202.1	485914
Archaea	Euryarchaeota	Halobacteria	Halobacteriales	Haloarculaceae	Halomicrobium	mukohataei	Not defined	NZ_CP039375.1-NZ_CP039376.1	57705
Archaea	Euryarchaeota	Halobacteria	Halobacteriales	Haloarculaceae	Halomicrobium	sp. ZPS1	Not defined	NZ_CP045142.1	2790029
Archaea	Euryarchaeota	Halobacteria	Natrialbales	Natrialbaceae	Halopiger	xanaduensis	SH-6	NC_015666.1	797210
Archaea	Euryarchaeota	Halobacteria	Haloferacales	Haloferacaceae	Haloquadratum	walsbyi	C23	NC_017459.1	768065
Archaea	Euryarchaeota	Halobacteria	Haloferacales	Haloferacaceae	Haloquadratum	walsbyi	DSM 16790	NC_008212.1	362976
Archaea	Euryarchaeota	Halobacteria	Halobacteriales	Haloarculaceae	Halorhabdus	tiamatea	SARL4B	NC_021921.1	1033806
Archaea	Euryarchaeota	Halobacteria	Halobacteriales	Haloarculaceae	Halorhabdus	utahensis	DSM 12940	NC_013158.1	519442
Archaea	Euryarchaeota	Halobacteria	Haloferacales	Halorubraceae	Halorubrum	lacusprofundi	ATCC 49239	NC_012028.1-NC_012029.1	416348
Archaea	Euryarchaeota	Halobacteria	Natrialbales	Natrialbaceae	Halostagnicola	larsenii	XH-48	NZ_CP007055.1	797299
Archaea	Euryarchaeota	Halobacteria	Natrialbales	Natrialbaceae	Haloterrigena	turkmenica	DSM 5511	NC_013743.1	543526
Archaea	Euryarchaeota	Halobacteria	Natrialbales	Natrialbaceae	Halovivax	ruber	XH-70	NC_019964.1	797302
Archaea	Crenarchaeota	Thermoprotei	Desulfurococcales	Pyrodictiaceae	Hyperthermus	butylicus	DSM 5456	NC_008818.1	415426
Archaea	Crenarchaeota	Thermoprotei	Desulfurococcales	Desulfurococcaceae	Ignicoccus	hospitalis	KIN4/I	NC_009776.1	453591
Archaea	Crenarchaeota	Thermoprotei	Desulfurococcales	Desulfurococcaceae	Ignisphaera	aggregans	DSM 17230	CP002098.1	583356
Archaea	Crenarchaeota	Thermoprotei	Sulfolobales	Sulfolobaceae	Metallosphaera	cuprina	Ar-4	NC_015435.1	1006006
Archaea	Euryarchaeota	Methanobacteria	Methanobacteriales	Methanobacteriaceae	Methanobacterium	congolense	Not defined	NZ_LT607756.1	118062
Archaea	Euryarchaeota	Methanobacteria	Methanobacteriales	Methanobacteriaceae	Methanobacterium	formicicum	Not defined	NZ_CP006933.1-NZ_LN734822.1	2162
Archaea	Euryarchaeota	Methanobacteria	Methanobacteriales	Methanobacteriaceae	Methanobacterium	lacus	Not defined	NC_015216.1	877455
Archaea	Euryarchaeota	Methanobacteria	Methanobacteriales	Methanobacteriaceae	Methanobacterium	paludis	Not defined	NC_015574.1	868131
Archaea	Euryarchaeota	Methanobacteria	Methanobacteriales	Methanobacteriaceae	Methanobrevibacter	millerae	Not defined	NZ_CP011266.1	230361
Archaea	Euryarchaeota	Methanobacteria	Methanobacteriales	Methanobacteriaceae	Methanobrevibacter	ruminantium	M1	NC_013790.1	634498
Archaea	Euryarchaeota	Methanobacteria	Methanobacteriales	Methanobacteriaceae	Methanobrevibacter	smithii	ATCC 35061	NC_009515.1	420247
Archaea	Euryarchaeota	Methanobacteria	Methanobacteriales	Methanobacteriaceae	Methanobrevibacter	smithii	Not defined	NZ_CP017803.1	2173
Archaea	Euryarchaeota	Methanobacteria	Methanobacteriales	Methanobacteriaceae	Methanobrevibacter	sp. AbM4	Not defined	NC_021355.1	224719
Archaea	Euryarchaeota	Methanococci	Methanococcales	Methanocaldococcaceae	Methanocaldococcus	bathoardescens	Not defined	NZ_CP009149.1	1301915
Archaea	Euryarchaeota	Methanococci	Methanococcales	Methanocaldococcaceae	Methanocaldococcus	fervens	AG86	NC_013156.1	573064
Archaea	Euryarchaeota	Methanococci	Methanococcales	Methanocaldococcaceae	Methanocaldococcus	infernus	ME	NC_014122.1	573063
Archaea	Euryarchaeota	Methanococci	Methanococcales	Methanocaldococcaceae	Methanocaldococcus	jannaschii	DSM 2661	NC_000909.1	243232
Archaea	Euryarchaeota	Methanococci	Methanococcales	Methanocaldococcaceae	Methanocaldococcus	sp. FS406-22	Not defined	NC_013887.1	644281
Archaea	Euryarchaeota	Methanococci	Methanococcales	Methanocaldococcaceae	Methanocaldococcus	vulcanius	M7	NC_013407.1	579137
Archaea	Euryarchaeota	Methanomicrobia	Methanocellales	Methanocellaceae	Methanocella	arvoryzae	MRE50	NC_009464.1	351160
Archaea	Euryarchaeota	Methanomicrobia	Methanocellales	Methanocellaceae	Methanocella	conradii	HZ254	NC_017034.1	1041930
Archaea	Euryarchaeota	Methanomicrobia	Methanocellales	Methanocellaceae	Methanocella	paludicola	SANAE	NC_013665.1	304371
Archaea	Euryarchaeota	Methanomicrobia	Methanosarcinales	Methanosarcinaceae	Methanococcoides	burtonii	DSM 6242	NC_007955.1	259564
Archaea	Euryarchaeota	Methanomicrobia	Methanosarcinales	Methanosarcinaceae	Methanococcoides	methylutens	MM1	NZ_CP009518.1	1434104
Archaea	Euryarchaeota	Methanococci	Methanococcales	Methanococcaceae	Methanococcus	aeolicus	Nankai-3	NC_009635.1	419665
Archaea	Euryarchaeota	Methanococci	Methanococcales	Methanococcaceae	Methanococcus	maripaludis	C5	NC_009135.1	402880
Archaea	Euryarchaeota	Methanococci	Methanococcales	Methanococcaceae	Methanococcus	maripaludis	C6	NC_009975.1	444158
Archaea	Euryarchaeota	Methanococci	Methanococcales	Methanococcaceae	Methanococcus	maripaludis	C7	NC_009637.1	426368
Archaea	Euryarchaeota	Methanococci	Methanococcales	Methanococcaceae	Methanococcus	maripaludis	KA1	NZ_AP011526.1	637914
Archaea	Euryarchaeota	Methanococci	Methanococcales	Methanococcaceae	Methanococcus	maripaludis	Not defined	NZ_CP020120.1-NZ_CP026606.1	39152
Archaea	Euryarchaeota	Methanococci	Methanococcales	Methanococcaceae	Methanococcus	maripaludis	OS7	NZ_AP011528.1	637915
Archaea	Euryarchaeota	Methanococci	Methanococcales	Methanococcaceae	Methanococcus	maripaludis	S2	NC_005791.1	267377
Archaea	Euryarchaeota	Methanococci	Methanococcales	Methanococcaceae	Methanococcus	maripaludis	X1	NC_015847.1	1053692
Archaea	Euryarchaeota	Methanococci	Methanococcales	Methanococcaceae	Methanococcus	vannielii	SB	NC_009634.1	406327
Archaea	Euryarchaeota	Methanococci	Methanococcales	Methanococcaceae	Methanococcus	voltae	A3	NC_014222.1	456320
Archaea	Euryarchaeota	Methanomicrobia	Methanomicrobiales	Methanocorpusculaceae	Methanocorpusculum	labreanum	Z	NC_008942.1	410358
Archaea	Euryarchaeota	Methanomicrobia	Methanomicrobiales	Methanomicrobiaceae	Methanoculleus	bourgensis	MS2	NC_018227.2	1201294
Archaea	Euryarchaeota	Methanomicrobia	Methanomicrobiales	Methanomicrobiaceae	Methanoculleus	bourgensis	Not defined	NZ_LT158599.1	83986
Archaea	Euryarchaeota	Methanomicrobia	Methanomicrobiales	Methanomicrobiaceae	Methanoculleus	marisnigri	JR1	NC_009051.1	368407
Archaea	Euryarchaeota	Methanomicrobia	Methanosarcinales	Methanosarcinaceae	Methanohalobium	evestigatum	Z-7303	NC_014253.1	644295
Archaea	Euryarchaeota	Methanomicrobia	Methanosarcinales	Methanosarcinaceae	Methanohalophilus	mahii	DSM 5219	NC_014002.1	547558
Archaea	Euryarchaeota	Methanomicrobia	Methanomicrobiales	Methanomicrobiaceae	Methanolacinia	petrolearia	DSM 11571	NC_014507.1	679926
Archaea	Euryarchaeota	Methanomicrobia	Methanosarcinales	Methanosarcinaceae	Methanolobus	psychrophilus	R15	CP003083.1	1094980
Archaea	Candidatus Thermoplasmatota	Thermoplasmata	Methanomassiliicoccales	Methanomassiliicoccaceae	Methanomassiliicoccus	intestinalis (candidatus)	Issoire-Mx1	NC_021353.1	1295009
Archaea	Euryarchaeota	Methanomicrobia	Methanosarcinales	Methanosarcinaceae	Methanomethylovorans	hollandica	DSM 15978	NC_019977.1	867904
Archaea	Euryarchaeota	Methanopyri	Methanopyrales	Methanopyraceae	Methanopyrus	kandleri	AV19	NC_003551.1	190192
Archaea	Euryarchaeota	Methanomicrobia	Methanomicrobiales	Methanoregulaceae	Methanoregula	boonei	6A8	NC_009712.1	456442
Archaea	Euryarchaeota	Methanomicrobia	Methanomicrobiales	Methanoregulaceae	Methanoregula	formicica	SMSP	NC_019943.1	593750
Archaea	Euryarchaeota	Methanomicrobia	Methanosarcinales	Methanosarcinaceae	Methanosalsum	zhilinae	DSM 4017	NC_015676.1	679901
Archaea	Euryarchaeota	Methanomicrobia	Methanosarcinales	Methanosarcinaceae	Methanosarcina	acetivorans	C2A	NC_003552.1	188937
Archaea	Euryarchaeota	Methanomicrobia	Methanosarcinales	Methanosarcinaceae	Methanosarcina	barkeri	227	NZ_CP009530.1	1434106
Archaea	Euryarchaeota	Methanomicrobia	Methanosarcinales	Methanosarcinaceae	Methanosarcina	barkeri	3	NZ_CP009517.1	1434107
Archaea	Euryarchaeota	Methanomicrobia	Methanosarcinales	Methanosarcinaceae	Methanosarcina	barkeri	CM1	NZ_CP008746.1	796385
Archaea	Euryarchaeota	Methanomicrobia	Methanosarcinales	Methanosarcinaceae	Methanosarcina	barkeri	MS	NZ_CP009528.1	1434108
Archaea	Euryarchaeota	Methanomicrobia	Methanosarcinales	Methanosarcinaceae	Methanosarcina	barkeri	str. Fusaro	NC_007355.1	269797
Archaea	Euryarchaeota	Methanomicrobia	Methanosarcinales	Methanosarcinaceae	Methanosarcina	barkeri	str. Wiesmoor	NZ_CP009526.1	1434109
Archaea	Euryarchaeota	Methanomicrobia	Methanosarcinales	Methanosarcinaceae	Methanosarcina	horonobensis	HB-1 = JCM 15518	NZ_CP009516.1	1434110
Archaea	Euryarchaeota	Methanomicrobia	Methanosarcinales	Methanosarcinaceae	Methanosarcina	lacustris	Z-7289	NZ_CP009515.1	1434111
Archaea	Euryarchaeota	Methanomicrobia	Methanosarcinales	Methanosarcinaceae	Methanosarcina	mazei	C16	NZ_CP009514.1	1434113
Archaea	Euryarchaeota	Methanomicrobia	Methanosarcinales	Methanosarcinaceae	Methanosarcina	mazei	Go1	NC_003901.1	192952
Archaea	Euryarchaeota	Methanomicrobia	Methanosarcinales	Methanosarcinaceae	Methanosarcina	mazei	LYC	NZ_CP009513.1	1434114
Archaea	Euryarchaeota	Methanomicrobia	Methanosarcinales	Methanosarcinaceae	Methanosarcina	mazei	Not defined	NZ_CP042908.1	2209
Archaea	Euryarchaeota	Methanomicrobia	Methanosarcinales	Methanosarcinaceae	Methanosarcina	mazei	S-6	NZ_CP009512.1	213585
Archaea	Euryarchaeota	Methanomicrobia	Methanosarcinales	Methanosarcinaceae	Methanosarcina	mazei	SarPi	NZ_CP009511.1	1434115
Archaea	Euryarchaeota	Methanomicrobia	Methanosarcinales	Methanosarcinaceae	Methanosarcina	mazei	WWM610	NZ_CP009509.1	1434117
Archaea	Euryarchaeota	Methanomicrobia	Methanosarcinales	Methanosarcinaceae	Methanosarcina	siciliae	C2J	NZ_CP009508.1	1434118
Archaea	Euryarchaeota	Methanomicrobia	Methanosarcinales	Methanosarcinaceae	Methanosarcina	siciliae	HI350	NZ_CP009507.1	1434119
Archaea	Euryarchaeota	Methanomicrobia	Methanosarcinales	Methanosarcinaceae	Methanosarcina	siciliae	T4/M	NZ_CP009506.1	1434120
Archaea	Euryarchaeota	Methanomicrobia	Methanosarcinales	Methanosarcinaceae	Methanosarcina	sp. Kolksee	Not defined	NZ_CP009524.1	1434099
Archaea	Euryarchaeota	Methanomicrobia	Methanosarcinales	Methanosarcinaceae	Methanosarcina	sp. MTP4	Not defined	NZ_CP009505.1	1434100
Archaea	Euryarchaeota	Methanomicrobia	Methanosarcinales	Methanosarcinaceae	Methanosarcina	sp. WH1	Not defined	NZ_CP009504.1	1434102
Archaea	Euryarchaeota	Methanomicrobia	Methanosarcinales	Methanosarcinaceae	Methanosarcina	sp. WWM596	Not defined	NZ_CP009503.1	1434103
Archaea	Euryarchaeota	Methanomicrobia	Methanosarcinales	Methanosarcinaceae	Methanosarcina	thermophila	CHTI-55	NZ_CP009502.1	1434121
Archaea	Euryarchaeota	Methanomicrobia	Methanosarcinales	Methanosarcinaceae	Methanosarcina	thermophila	TM-1	NZ_CP009501.1	523844
Archaea	Euryarchaeota	Methanomicrobia	Methanosarcinales	Methanosarcinaceae	Methanosarcina	vacuolata	Z-761	NZ_CP009520.1	1434123
Archaea	Euryarchaeota	Methanobacteria	Methanobacteriales	Methanobacteriaceae	Methanosphaera	stadtmanae	Not defined	NZ_LR698975.1	2317
Archaea	Euryarchaeota	Methanomicrobia	Methanomicrobiales	Methanoregulaceae	Methanosphaerula	palustris	E1-9c	NC_011832.1	521011
Archaea	Euryarchaeota	Methanomicrobia	Methanomicrobiales	Methanospirillaceae	Methanospirillum	hungatei	JF-1	NC_007796.1	323259
Archaea	Euryarchaeota	Methanobacteria	Methanobacteriales	Methanobacteriaceae	Methanothermobacter	marburgensis	str. Marburg	NC_014408.1	79929
Archaea	Euryarchaeota	Methanococci	Methanococcales	Methanococcaceae	Methanothermococcus	okinawensis	IH1	NC_015636.1	647113
Archaea	Euryarchaeota	Methanobacteria	Methanobacteriales	Methanothermaceae	Methanothermus	fervidus	DSM 2088	NC_014658.1	523846
Archaea	Euryarchaeota	Methanomicrobia	Methanosarcinales	Methanotrichaceae	Methanothrix	harundinacea	6Ac	NC_017527.1	1110509
Archaea	Euryarchaeota	Methanomicrobia	Methanosarcinales	Methanotrichaceae	Methanothrix	soehngenii	GP6	NC_015416.1	990316
Archaea	Euryarchaeota	Methanomicrobia	Methanosarcinales	Methanotrichaceae	Methanothrix	thermoacetophila	PT	NC_008553.1	349307
Archaea	Euryarchaeota	Methanococci	Methanococcales	Methanocaldococcaceae	Methanotorris	igneus	Kol 5	NC_015562.1	880724
Archaea	Euryarchaeota	Halobacteria	Natrialbales	Natrialbaceae	Natrialba	magadii	ATCC 43099	NC_013922.1-NC_013923.1	547559
Archaea	Euryarchaeota	Halobacteria	Natrialbales	Natrialbaceae	Natrinema	pellirubrum	DSM 15624	NC_019962.1	797303
Archaea	Euryarchaeota	Halobacteria	Natrialbales	Natrialbaceae	Natrinema	sp. J7-2	Not defined	NC_018224.1	406552
Archaea	Euryarchaeota	Halobacteria	Natrialbales	Natrialbaceae	Natronobacterium	gregoryi	SP2	NC_019792.1	797304
Archaea	Euryarchaeota	Halobacteria	Natrialbales	Natrialbaceae	Natronococcus	occultus	SP4	NC_019974.1	694430
Archaea	Euryarchaeota	Halobacteria	Halobacteriales	Haloarculaceae	Natronomonas	moolapensis	8.8.11	NC_020388.1	268739
Archaea	Euryarchaeota	Halobacteria	Halobacteriales	Haloarculaceae	Natronomonas	pharaonis	DSM 2160	NC_007426.1	348780
Archaea	Thaumarchaeota	Nitrososphaeria	Nitrososphaerales	Nitrososphaeraceae	Nitrososphaera	evergladensis (candidatus)	SR1	NZ_CP007174.1	1459636
Archaea	Thaumarchaeota	Nitrososphaeria	Nitrososphaerales	Nitrososphaeraceae	Nitrososphaera	gargensis (candidatus)	Ga9.2	NC_018719.1	1237085
Archaea	Thaumarchaeota	Nitrososphaeria	Nitrososphaerales	Nitrososphaeraceae	Nitrososphaera	viennensis	EN76	NZ_CP007536.1	926571
Archaea	Euryarchaeota	Thermococci	Thermococcales	Thermococcaceae	Palaeococcus	pacificus	DY20341	NZ_CP006019.1	1343739
Archaea	Candidatus Thermoplasmatota	Thermoplasmata	Thermoplasmatales	Picrophilaceae	Picrophilus	torridus	DSM 9790	NC_005877.1	263820
Archaea	Crenarchaeota	Thermoprotei	Thermoproteales	Thermoproteaceae	Pyrobaculum	aerophilum	str. IM2	NC_003364.1	178306
Archaea	Crenarchaeota	Thermoprotei	Thermoproteales	Thermoproteaceae	Pyrobaculum	arsenaticum	DSM 13514	NC_009376.1	340102
Archaea	Crenarchaeota	Thermoprotei	Thermoproteales	Thermoproteaceae	Pyrobaculum	ferrireducens	Not defined	NC_016645.1	1104324
Archaea	Crenarchaeota	Thermoprotei	Thermoproteales	Thermoproteaceae	Pyrobaculum	oguniense	TE7	CP003316.1	698757
Archaea	Euryarchaeota	Thermococci	Thermococcales	Thermococcaceae	Pyrococcus	horikoshii	OT3	NC_000961.1	70601
Archaea	Euryarchaeota	Thermococci	Thermococcales	Thermococcaceae	Pyrococcus	sp. NA2	Not defined	NC_015474.1	342949
Archaea	Euryarchaeota	Thermococci	Thermococcales	Thermococcaceae	Pyrococcus	sp. ST04	Not defined	NC_017946.1	1183377
Archaea	Euryarchaeota	Thermococci	Thermococcales	Thermococcaceae	Pyrococcus	yayanosii	CH1	NC_015680.1	529709
Archaea	Crenarchaeota	Thermoprotei	Desulfurococcales	Pyrodictiaceae	Pyrolobus	fumarii	1A	NC_015931.1	694429
Archaea	Crenarchaeota	Thermoprotei	Desulfurococcales	Desulfurococcaceae	Staphylothermus	hellenicus	DSM 12710	NC_014205.1	591019
Archaea	Crenarchaeota	Thermoprotei	Desulfurococcales	Desulfurococcaceae	Staphylothermus	marinus	F1	NC_009033.1	399550
Archaea	Crenarchaeota	Thermoprotei	Sulfolobales	Sulfolobaceae	Sulfolobus	acidocaldarius	DSM 639	NC_007181.1	330779
Archaea	Crenarchaeota	Thermoprotei	Sulfolobales	Sulfolobaceae	Sulfolobus	acidocaldarius	N8	NC_020246.1	1028566
Archaea	Crenarchaeota	Thermoprotei	Sulfolobales	Sulfolobaceae	Sulfolobus	acidocaldarius	Ron12/I	NC_020247.1	1028567
Archaea	Crenarchaeota	Thermoprotei	Sulfolobales	Sulfolobaceae	Sulfolobus	acidocaldarius	Not defined	NZ_CP020360.1-NZ_CP020361.1- NZ_CP020362.1-NZ_CP020363.1- NZ_CP020364.1	2285
Archaea	Crenarchaeota	Thermoprotei	Sulfolobales	Sulfolobaceae	Sulfolobus	islandicus	HVE10/4	NC_017275.1	930943
Archaea	Crenarchaeota	Thermoprotei	Sulfolobales	Sulfolobaceae	Sulfolobus	islandicus	L.D.8.5	NC_013769.1	425944
Archaea	Crenarchaeota	Thermoprotei	Sulfolobales	Sulfolobaceae	Sulfolobus	islandicus	L.S.2.15	NC_012589.1	429572
Archaea	Crenarchaeota	Thermoprotei	Sulfolobales	Sulfolobaceae	Sulfolobus	islandicus	LAL14/1	NC_021058.1	1241935
Archaea	Crenarchaeota	Thermoprotei	Sulfolobales	Sulfolobaceae	Sulfolobus	islandicus	M.14.25	NC_012588.1	427317
Archaea	Crenarchaeota	Thermoprotei	Sulfolobales	Sulfolobaceae	Sulfolobus	islandicus	M.16.27	NC_012632.1	427318
Archaea	Crenarchaeota	Thermoprotei	Sulfolobales	Sulfolobaceae	Sulfolobus	islandicus	M.16.4	NC_012726.1	426118
Archaea	Crenarchaeota	Thermoprotei	Sulfolobales	Sulfolobaceae	Sulfolobus	islandicus	REY15A	NC_017276.1	930945
Archaea	Crenarchaeota	Thermoprotei	Sulfolobales	Sulfolobaceae	Sulfolobus	islandicus	Y.G.57.14	NC_012622.1	439386
Archaea	Crenarchaeota	Thermoprotei	Sulfolobales	Sulfolobaceae	Sulfolobus	islandicus	Y.N.15.51	NC_012623.1	419942
Archaea	Euryarchaeota	Thermococci	Thermococcales	Thermococcaceae	Thermococcus	barophilus	MP	NC_014804.1	391623
Archaea	Euryarchaeota	Thermococci	Thermococcales	Thermococcaceae	Thermococcus	barophilus	Not defined	NZ_CP013050.1	55802
Archaea	Euryarchaeota	Thermococci	Thermococcales	Thermococcaceae	Thermococcus	cleftensis	Not defined	NC_018015.1	163003
Archaea	Euryarchaeota	Thermococci	Thermococcales	Thermococcaceae	Thermococcus	eurythermalis	Not defined	NZ_CP008887.1	1505907
Archaea	Euryarchaeota	Thermococci	Thermococcales	Thermococcaceae	Thermococcus	gammatolerans	EJ3	NC_012804.1	593117
Archaea	Euryarchaeota	Thermococci	Thermococcales	Thermococcaceae	Thermococcus	litoralis	DSM 5473	NC_022084.1	523849
Archaea	Euryarchaeota	Thermococci	Thermococcales	Thermococcaceae	Thermococcus	onnurineus	NA1	NC_011529.1	523850
Archaea	Euryarchaeota	Thermococci	Thermococcales	Thermococcaceae	Thermococcus	paralvinellae	Not defined	NZ_CP006965.1	582419
Archaea	Euryarchaeota	Thermococci	Thermococcales	Thermococcaceae	Thermococcus	sibiricus	MM 739	NC_012883.1	604354
Archaea	Euryarchaeota	Thermococci	Thermococcales	Thermococcaceae	Thermococcus	sp. 4557	Not defined	NC_015865.1	1042877
Archaea	Crenarchaeota	Thermoprotei	Thermoproteales	Thermofilaceae	Thermofilum	pendens	Hrk 5	NC_008698.1	368408
Archaea	Crenarchaeota	Thermoprotei	Desulfurococcales	Desulfurococcaceae	Thermogladius	calderae	1633	NC_017954.1	1184251
Archaea	Candidatus Thermoplasmatota	Thermoplasmata	Thermoplasmatales	Thermoplasmataceae	Thermoplasma	volcanium	GSS1	NC_002689.2	273116
Archaea	Crenarchaeota	Thermoprotei	Thermoproteales	Thermoproteaceae	Thermoproteus	tenax	Kra 1	NC_016070.1	768679
Archaea	Crenarchaeota	Thermoprotei	Thermoproteales	Thermoproteaceae	Thermoproteus	uzoniensis	768-20	NC_015315.1	999630
Archaea	Crenarchaeota	Thermoprotei	Thermoproteales	Thermoproteaceae	Vulcanisaeta	distributa	DSM 14429	NC_014537.1	572478
